# Supplementary material for: Host-Dependent Producibility of Recombinant Cypridina noctiluca Luciferase With Glycosylation Defects
Source: Front Bioeng Biotechnol. 2022 Feb 7;10:774786. doi: 10.3389/fbioe.2022.774786 (PMC8859458; doi:10.3389/fbioe.2022.774786)
Supplement: Supplementary file 2 [file DataSheet2.xlsx]

## Sheet: TL_semi
Supplementary table 1. Identification of Cluc-derived peptides by LC/MS followed by Mascot database search for Trypsin+Lys-C digest.
#pep/acc	prot_hit_num	prot_acc	prot_desc	prot_mass	prot_len	prot_seq	pep_query	pep_rank	pep_isbold	pep_isunique	pep_exp_mz	pep_exp_mr	pep_exp_z	pep_calc_mr	pep_delta	pep_start	pep_end	pep_miss	pep_score	pep_expect	pep_res_before	prot_acc	pep_seq	pep_var_mod_pos (1: ammonia-loss, 2: pyro-Glu, 3: oxidation (M), 4: H1HN1SA2 (ST))	pep_res_after	pep_var_mod	pep_summed_mod_pos	pep_local_mod_pos
126	1	AIST-2	AIST_CLUC luciferase-recombinant_sw73 OS=Vargula hilgendorfii GN=NA	63350	553	MKTLILAVALVYCATVHCQDCPYEPDPPNTVPTSCEAKEGECIDSSCGTCTRDILSDGLCENKPGKTCCRMCQYVIECRVEAAGWFRTFYGKRFQFQEPGTYVLGQGTKGGDWKVSITLENLDGTKGAVLTKTRLEVAGDIIDIAQATENPITVNGGADPIIANPYTIGEVTIAVVEMPGFNIAVIEFFKLIVIDILGGRSVRIAPDTANKGMISGLCGDLKMMEDTDFTSDPEQLAIQPKINQEFDGCPLYGNPDDVAYCKGLLEPYKDSCRNPINFYYYTISCAFARCMGGDERASHVLLDYRETCAAPETRGTCVLSGHTFYDTFDKARYQFQGPCKEILMAADCFWNTWDVKVSHRNVDSYTEVEKVRIRKQSTVVELIVDGKQILVGGEAVSIP…	5599	1	1	1	1144.48	2286.94	2	2286.94	0.0013	19	38	0	90.18	2.9e-07	C	AIST-2	QDCPYEPDPPNTVPTSCEAK	2.00000000000000000000.0	E	Gln->pyro-Glu (N-term Q)
126	1	AIST-2	AIST_CLUC luciferase-recombinant_sw73 OS=Vargula hilgendorfii GN=NA	63350	553	MKTLILAVALVYCATVHCQDCPYEPDPPNTVPTSCEAKEGECIDSSCGTCTRDILSDGLCENKPGKTCCRMCQYVIECRVEAAGWFRTFYGKRFQFQEPGTYVLGQGTKGGDWKVSITLENLDGTKGAVLTKTRLEVAGDIIDIAQATENPITVNGGADPIIANPYTIGEVTIAVVEMPGFNIAVIEFFKLIVIDILGGRSVRIAPDTANKGMISGLCGDLKMMEDTDFTSDPEQLAIQPKINQEFDGCPLYGNPDDVAYCKGLLEPYKDSCRNPINFYYYTISCAFARCMGGDERASHVLLDYRETCAAPETRGTCVLSGHTFYDTFDKARYQFQGPCKEILMAADCFWNTWDVKVSHRNVDSYTEVEKVRIRKQSTVVELIVDGKQILVGGEAVSIP…	5632	1	1	1	1152.99	2303.97	2	2303.97	-0.0024	19	38	0	76.24	8.4e-06	C	AIST-2	QDCPYEPDPPNTVPTSCEAK		E
126	1	AIST-2	AIST_CLUC luciferase-recombinant_sw73 OS=Vargula hilgendorfii GN=NA	63350	553	MKTLILAVALVYCATVHCQDCPYEPDPPNTVPTSCEAKEGECIDSSCGTCTRDILSDGLCENKPGKTCCRMCQYVIECRVEAAGWFRTFYGKRFQFQEPGTYVLGQGTKGGDWKVSITLENLDGTKGAVLTKTRLEVAGDIIDIAQATENPITVNGGADPIIANPYTIGEVTIAVVEMPGFNIAVIEFFKLIVIDILGGRSVRIAPDTANKGMISGLCGDLKMMEDTDFTSDPEQLAIQPKINQEFDGCPLYGNPDDVAYCKGLLEPYKDSCRNPINFYYYTISCAFARCMGGDERASHVLLDYRETCAAPETRGTCVLSGHTFYDTFDKARYQFQGPCKEILMAADCFWNTWDVKVSHRNVDSYTEVEKVRIRKQSTVVELIVDGKQILVGGEAVSIP…	4962	1	1	1	1031.45	2060.88	2	2060.88	0.0019	21	38	0	108.29	5.2e-09	D	AIST-2	CPYEPDPPNTVPTSCEAK		E
126	1	AIST-2	AIST_CLUC luciferase-recombinant_sw73 OS=Vargula hilgendorfii GN=NA	63350	553	MKTLILAVALVYCATVHCQDCPYEPDPPNTVPTSCEAKEGECIDSSCGTCTRDILSDGLCENKPGKTCCRMCQYVIECRVEAAGWFRTFYGKRFQFQEPGTYVLGQGTKGGDWKVSITLENLDGTKGAVLTKTRLEVAGDIIDIAQATENPITVNGGADPIIANPYTIGEVTIAVVEMPGFNIAVIEFFKLIVIDILGGRSVRIAPDTANKGMISGLCGDLKMMEDTDFTSDPEQLAIQPKINQEFDGCPLYGNPDDVAYCKGLLEPYKDSCRNPINFYYYTISCAFARCMGGDERASHVLLDYRETCAAPETRGTCVLSGHTFYDTFDKARYQFQGPCKEILMAADCFWNTWDVKVSHRNVDSYTEVEKVRIRKQSTVVELIVDGKQILVGGEAVSIP…	4908	1	1	1	1022.94	2043.86	2	2043.86	0.0024	21	38	0	80.05	3.3e-06	D	AIST-2	CPYEPDPPNTVPTSCEAK	1.000000000000000000.0	E	Ammonia-loss (N-term C)
126	1	AIST-2	AIST_CLUC luciferase-recombinant_sw73 OS=Vargula hilgendorfii GN=NA	63350	553	MKTLILAVALVYCATVHCQDCPYEPDPPNTVPTSCEAKEGECIDSSCGTCTRDILSDGLCENKPGKTCCRMCQYVIECRVEAAGWFRTFYGKRFQFQEPGTYVLGQGTKGGDWKVSITLENLDGTKGAVLTKTRLEVAGDIIDIAQATENPITVNGGADPIIANPYTIGEVTIAVVEMPGFNIAVIEFFKLIVIDILGGRSVRIAPDTANKGMISGLCGDLKMMEDTDFTSDPEQLAIQPKINQEFDGCPLYGNPDDVAYCKGLLEPYKDSCRNPINFYYYTISCAFARCMGGDERASHVLLDYRETCAAPETRGTCVLSGHTFYDTFDKARYQFQGPCKEILMAADCFWNTWDVKVSHRNVDSYTEVEKVRIRKQSTVVELIVDGKQILVGGEAVSIP…	3169	1	1	1	821.376	1640.74	2	1640.74	0.0017	24	38	0	61.54	0.00011	Y	AIST-2	EPDPPNTVPTSCEAK		E
126	1	AIST-2	AIST_CLUC luciferase-recombinant_sw73 OS=Vargula hilgendorfii GN=NA	63350	553	MKTLILAVALVYCATVHCQDCPYEPDPPNTVPTSCEAKEGECIDSSCGTCTRDILSDGLCENKPGKTCCRMCQYVIECRVEAAGWFRTFYGKRFQFQEPGTYVLGQGTKGGDWKVSITLENLDGTKGAVLTKTRLEVAGDIIDIAQATENPITVNGGADPIIANPYTIGEVTIAVVEMPGFNIAVIEFFKLIVIDILGGRSVRIAPDTANKGMISGLCGDLKMMEDTDFTSDPEQLAIQPKINQEFDGCPLYGNPDDVAYCKGLLEPYKDSCRNPINFYYYTISCAFARCMGGDERASHVLLDYRETCAAPETRGTCVLSGHTFYDTFDKARYQFQGPCKEILMAADCFWNTWDVKVSHRNVDSYTEVEKVRIRKQSTVVELIVDGKQILVGGEAVSIP…	1713	1	1	1	650.814	1299.61	2	1299.61	0.0005	27	38	0	100.69	1.7e-08	D	AIST-2	PPNTVPTSCEAK		E
126	1	AIST-2	AIST_CLUC luciferase-recombinant_sw73 OS=Vargula hilgendorfii GN=NA	63350	553	MKTLILAVALVYCATVHCQDCPYEPDPPNTVPTSCEAKEGECIDSSCGTCTRDILSDGLCENKPGKTCCRMCQYVIECRVEAAGWFRTFYGKRFQFQEPGTYVLGQGTKGGDWKVSITLENLDGTKGAVLTKTRLEVAGDIIDIAQATENPITVNGGADPIIANPYTIGEVTIAVVEMPGFNIAVIEFFKLIVIDILGGRSVRIAPDTANKGMISGLCGDLKMMEDTDFTSDPEQLAIQPKINQEFDGCPLYGNPDDVAYCKGLLEPYKDSCRNPINFYYYTISCAFARCMGGDERASHVLLDYRETCAAPETRGTCVLSGHTFYDTFDKARYQFQGPCKEILMAADCFWNTWDVKVSHRNVDSYTEVEKVRIRKQSTVVELIVDGKQILVGGEAVSIP…	5472	1	1	1	1124.48	2246.95	2	2246.94	0.0123	27	38	0	40.06	0.037	D	AIST-2	PPNTVPTSCEAK	0.000000040000.0	E	Hex(1)HexNAc(1)NeuAc(2)_NLi (ST)
126	1	AIST-2	AIST_CLUC luciferase-recombinant_sw73 OS=Vargula hilgendorfii GN=NA	63350	553	MKTLILAVALVYCATVHCQDCPYEPDPPNTVPTSCEAKEGECIDSSCGTCTRDILSDGLCENKPGKTCCRMCQYVIECRVEAAGWFRTFYGKRFQFQEPGTYVLGQGTKGGDWKVSITLENLDGTKGAVLTKTRLEVAGDIIDIAQATENPITVNGGADPIIANPYTIGEVTIAVVEMPGFNIAVIEFFKLIVIDILGGRSVRIAPDTANKGMISGLCGDLKMMEDTDFTSDPEQLAIQPKINQEFDGCPLYGNPDDVAYCKGLLEPYKDSCRNPINFYYYTISCAFARCMGGDERASHVLLDYRETCAAPETRGTCVLSGHTFYDTFDKARYQFQGPCKEILMAADCFWNTWDVKVSHRNVDSYTEVEKVRIRKQSTVVELIVDGKQILVGGEAVSIP…	3091	1	1	1	816.308	1630.6	2	1630.6	-0.0001	39	52	0	91.41	1.3e-08	K	AIST-2	EGECIDSSCGTCTR		D
126	1	AIST-2	AIST_CLUC luciferase-recombinant_sw73 OS=Vargula hilgendorfii GN=NA	63350	553	MKTLILAVALVYCATVHCQDCPYEPDPPNTVPTSCEAKEGECIDSSCGTCTRDILSDGLCENKPGKTCCRMCQYVIECRVEAAGWFRTFYGKRFQFQEPGTYVLGQGTKGGDWKVSITLENLDGTKGAVLTKTRLEVAGDIIDIAQATENPITVNGGADPIIANPYTIGEVTIAVVEMPGFNIAVIEFFKLIVIDILGGRSVRIAPDTANKGMISGLCGDLKMMEDTDFTSDPEQLAIQPKINQEFDGCPLYGNPDDVAYCKGLLEPYKDSCRNPINFYYYTISCAFARCMGGDERASHVLLDYRETCAAPETRGTCVLSGHTFYDTFDKARYQFQGPCKEILMAADCFWNTWDVKVSHRNVDSYTEVEKVRIRKQSTVVELIVDGKQILVGGEAVSIP…	3887	1	1	1	873.823	1745.63	2	1745.63	0.0016	39	53	1	78.88	3.9e-07	K	AIST-2	EGECIDSSCGTCTRD		I
126	1	AIST-2	AIST_CLUC luciferase-recombinant_sw73 OS=Vargula hilgendorfii GN=NA	63350	553	MKTLILAVALVYCATVHCQDCPYEPDPPNTVPTSCEAKEGECIDSSCGTCTRDILSDGLCENKPGKTCCRMCQYVIECRVEAAGWFRTFYGKRFQFQEPGTYVLGQGTKGGDWKVSITLENLDGTKGAVLTKTRLEVAGDIIDIAQATENPITVNGGADPIIANPYTIGEVTIAVVEMPGFNIAVIEFFKLIVIDILGGRSVRIAPDTANKGMISGLCGDLKMMEDTDFTSDPEQLAIQPKINQEFDGCPLYGNPDDVAYCKGLLEPYKDSCRNPINFYYYTISCAFARCMGGDERASHVLLDYRETCAAPETRGTCVLSGHTFYDTFDKARYQFQGPCKEILMAADCFWNTWDVKVSHRNVDSYTEVEKVRIRKQSTVVELIVDGKQILVGGEAVSIP…	2310	1	1	1	723.277	1444.54	2	1444.54	0.0009	41	52	0	75.61	4.1e-07	G	AIST-2	ECIDSSCGTCTR		D
126	1	AIST-2	AIST_CLUC luciferase-recombinant_sw73 OS=Vargula hilgendorfii GN=NA	63350	553	MKTLILAVALVYCATVHCQDCPYEPDPPNTVPTSCEAKEGECIDSSCGTCTRDILSDGLCENKPGKTCCRMCQYVIECRVEAAGWFRTFYGKRFQFQEPGTYVLGQGTKGGDWKVSITLENLDGTKGAVLTKTRLEVAGDIIDIAQATENPITVNGGADPIIANPYTIGEVTIAVVEMPGFNIAVIEFFKLIVIDILGGRSVRIAPDTANKGMISGLCGDLKMMEDTDFTSDPEQLAIQPKINQEFDGCPLYGNPDDVAYCKGLLEPYKDSCRNPINFYYYTISCAFARCMGGDERASHVLLDYRETCAAPETRGTCVLSGHTFYDTFDKARYQFQGPCKEILMAADCFWNTWDVKVSHRNVDSYTEVEKVRIRKQSTVVELIVDGKQILVGGEAVSIP…	1784	1	1	1	658.756	1315.5	2	1315.5	0.0012	42	52	0	67.9	2.9e-06	E	AIST-2	CIDSSCGTCTR		D
126	1	AIST-2	AIST_CLUC luciferase-recombinant_sw73 OS=Vargula hilgendorfii GN=NA	63350	553	MKTLILAVALVYCATVHCQDCPYEPDPPNTVPTSCEAKEGECIDSSCGTCTRDILSDGLCENKPGKTCCRMCQYVIECRVEAAGWFRTFYGKRFQFQEPGTYVLGQGTKGGDWKVSITLENLDGTKGAVLTKTRLEVAGDIIDIAQATENPITVNGGADPIIANPYTIGEVTIAVVEMPGFNIAVIEFFKLIVIDILGGRSVRIAPDTANKGMISGLCGDLKMMEDTDFTSDPEQLAIQPKINQEFDGCPLYGNPDDVAYCKGLLEPYKDSCRNPINFYYYTISCAFARCMGGDERASHVLLDYRETCAAPETRGTCVLSGHTFYDTFDKARYQFQGPCKEILMAADCFWNTWDVKVSHRNVDSYTEVEKVRIRKQSTVVELIVDGKQILVGGEAVSIP…	2630	1	1	1	773.383	1544.75	2	1544.75	0.0003	53	66	1	124.46	9.5e-11	R	AIST-2	DILSDGLCENKPGK		T
126	1	AIST-2	AIST_CLUC luciferase-recombinant_sw73 OS=Vargula hilgendorfii GN=NA	63350	553	MKTLILAVALVYCATVHCQDCPYEPDPPNTVPTSCEAKEGECIDSSCGTCTRDILSDGLCENKPGKTCCRMCQYVIECRVEAAGWFRTFYGKRFQFQEPGTYVLGQGTKGGDWKVSITLENLDGTKGAVLTKTRLEVAGDIIDIAQATENPITVNGGADPIIANPYTIGEVTIAVVEMPGFNIAVIEFFKLIVIDILGGRSVRIAPDTANKGMISGLCGDLKMMEDTDFTSDPEQLAIQPKINQEFDGCPLYGNPDDVAYCKGLLEPYKDSCRNPINFYYYTISCAFARCMGGDERASHVLLDYRETCAAPETRGTCVLSGHTFYDTFDKARYQFQGPCKEILMAADCFWNTWDVKVSHRNVDSYTEVEKVRIRKQSTVVELIVDGKQILVGGEAVSIP…	5170	1	1	1	708.327	2121.96	3	2121.96	0.0001	53	70	2	138.24	7.6e-12	R	AIST-2	DILSDGLCENKPGKTCCR		M
126	1	AIST-2	AIST_CLUC luciferase-recombinant_sw73 OS=Vargula hilgendorfii GN=NA	63350	553	MKTLILAVALVYCATVHCQDCPYEPDPPNTVPTSCEAKEGECIDSSCGTCTRDILSDGLCENKPGKTCCRMCQYVIECRVEAAGWFRTFYGKRFQFQEPGTYVLGQGTKGGDWKVSITLENLDGTKGAVLTKTRLEVAGDIIDIAQATENPITVNGGADPIIANPYTIGEVTIAVVEMPGFNIAVIEFFKLIVIDILGGRSVRIAPDTANKGMISGLCGDLKMMEDTDFTSDPEQLAIQPKINQEFDGCPLYGNPDDVAYCKGLLEPYKDSCRNPINFYYYTISCAFARCMGGDERASHVLLDYRETCAAPETRGTCVLSGHTFYDTFDKARYQFQGPCKEILMAADCFWNTWDVKVSHRNVDSYTEVEKVRIRKQSTVVELIVDGKQILVGGEAVSIP…	2274	1	1	1	477.582	1429.72	3	1429.72	0.0003	54	66	1	77.84	4.5e-06	D	AIST-2	ILSDGLCENKPGK		T
126	1	AIST-2	AIST_CLUC luciferase-recombinant_sw73 OS=Vargula hilgendorfii GN=NA	63350	553	MKTLILAVALVYCATVHCQDCPYEPDPPNTVPTSCEAKEGECIDSSCGTCTRDILSDGLCENKPGKTCCRMCQYVIECRVEAAGWFRTFYGKRFQFQEPGTYVLGQGTKGGDWKVSITLENLDGTKGAVLTKTRLEVAGDIIDIAQATENPITVNGGADPIIANPYTIGEVTIAVVEMPGFNIAVIEFFKLIVIDILGGRSVRIAPDTANKGMISGLCGDLKMMEDTDFTSDPEQLAIQPKINQEFDGCPLYGNPDDVAYCKGLLEPYKDSCRNPINFYYYTISCAFARCMGGDERASHVLLDYRETCAAPETRGTCVLSGHTFYDTFDKARYQFQGPCKEILMAADCFWNTWDVKVSHRNVDSYTEVEKVRIRKQSTVVELIVDGKQILVGGEAVSIP…	1800	1	1	1	659.326	1316.64	2	1316.64	-0.0011	55	66	1	55.26	0.00086	I	AIST-2	LSDGLCENKPGK		T
126	1	AIST-2	AIST_CLUC luciferase-recombinant_sw73 OS=Vargula hilgendorfii GN=NA	63350	553	MKTLILAVALVYCATVHCQDCPYEPDPPNTVPTSCEAKEGECIDSSCGTCTRDILSDGLCENKPGKTCCRMCQYVIECRVEAAGWFRTFYGKRFQFQEPGTYVLGQGTKGGDWKVSITLENLDGTKGAVLTKTRLEVAGDIIDIAQATENPITVNGGADPIIANPYTIGEVTIAVVEMPGFNIAVIEFFKLIVIDILGGRSVRIAPDTANKGMISGLCGDLKMMEDTDFTSDPEQLAIQPKINQEFDGCPLYGNPDDVAYCKGLLEPYKDSCRNPINFYYYTISCAFARCMGGDERASHVLLDYRETCAAPETRGTCVLSGHTFYDTFDKARYQFQGPCKEILMAADCFWNTWDVKVSHRNVDSYTEVEKVRIRKQSTVVELIVDGKQILVGGEAVSIP…	1324	1	1	1	602.784	1203.55	2	1203.56	-0.0008	56	66	1	92.29	1.1e-07	L	AIST-2	SDGLCENKPGK		T
126	1	AIST-2	AIST_CLUC luciferase-recombinant_sw73 OS=Vargula hilgendorfii GN=NA	63350	553	MKTLILAVALVYCATVHCQDCPYEPDPPNTVPTSCEAKEGECIDSSCGTCTRDILSDGLCENKPGKTCCRMCQYVIECRVEAAGWFRTFYGKRFQFQEPGTYVLGQGTKGGDWKVSITLENLDGTKGAVLTKTRLEVAGDIIDIAQATENPITVNGGADPIIANPYTIGEVTIAVVEMPGFNIAVIEFFKLIVIDILGGRSVRIAPDTANKGMISGLCGDLKMMEDTDFTSDPEQLAIQPKINQEFDGCPLYGNPDDVAYCKGLLEPYKDSCRNPINFYYYTISCAFARCMGGDERASHVLLDYRETCAAPETRGTCVLSGHTFYDTFDKARYQFQGPCKEILMAADCFWNTWDVKVSHRNVDSYTEVEKVRIRKQSTVVELIVDGKQILVGGEAVSIP…	1580	1	1	1	629.773	1257.53	2	1257.53	0.0005	71	79	0	76.25	2e-06	R	AIST-2	MCQYVIECR		V
126	1	AIST-2	AIST_CLUC luciferase-recombinant_sw73 OS=Vargula hilgendorfii GN=NA	63350	553	MKTLILAVALVYCATVHCQDCPYEPDPPNTVPTSCEAKEGECIDSSCGTCTRDILSDGLCENKPGKTCCRMCQYVIECRVEAAGWFRTFYGKRFQFQEPGTYVLGQGTKGGDWKVSITLENLDGTKGAVLTKTRLEVAGDIIDIAQATENPITVNGGADPIIANPYTIGEVTIAVVEMPGFNIAVIEFFKLIVIDILGGRSVRIAPDTANKGMISGLCGDLKMMEDTDFTSDPEQLAIQPKINQEFDGCPLYGNPDDVAYCKGLLEPYKDSCRNPINFYYYTISCAFARCMGGDERASHVLLDYRETCAAPETRGTCVLSGHTFYDTFDKARYQFQGPCKEILMAADCFWNTWDVKVSHRNVDSYTEVEKVRIRKQSTVVELIVDGKQILVGGEAVSIP…	1627	1	1	1	637.77	1273.53	2	1273.53	-0.0001	71	79	0	73.25	3e-06	R	AIST-2	MCQYVIECR	0.300000000.0	V	Oxidation (M)
126	1	AIST-2	AIST_CLUC luciferase-recombinant_sw73 OS=Vargula hilgendorfii GN=NA	63350	553	MKTLILAVALVYCATVHCQDCPYEPDPPNTVPTSCEAKEGECIDSSCGTCTRDILSDGLCENKPGKTCCRMCQYVIECRVEAAGWFRTFYGKRFQFQEPGTYVLGQGTKGGDWKVSITLENLDGTKGAVLTKTRLEVAGDIIDIAQATENPITVNGGADPIIANPYTIGEVTIAVVEMPGFNIAVIEFFKLIVIDILGGRSVRIAPDTANKGMISGLCGDLKMMEDTDFTSDPEQLAIQPKINQEFDGCPLYGNPDDVAYCKGLLEPYKDSCRNPINFYYYTISCAFARCMGGDERASHVLLDYRETCAAPETRGTCVLSGHTFYDTFDKARYQFQGPCKEILMAADCFWNTWDVKVSHRNVDSYTEVEKVRIRKQSTVVELIVDGKQILVGGEAVSIP…	296	1	1	1	468.24	934.465	2	934.466	-0.0015	80	87	0	64.04	9.5e-05	R	AIST-2	VEAAGWFR		T
126	1	AIST-2	AIST_CLUC luciferase-recombinant_sw73 OS=Vargula hilgendorfii GN=NA	63350	553	MKTLILAVALVYCATVHCQDCPYEPDPPNTVPTSCEAKEGECIDSSCGTCTRDILSDGLCENKPGKTCCRMCQYVIECRVEAAGWFRTFYGKRFQFQEPGTYVLGQGTKGGDWKVSITLENLDGTKGAVLTKTRLEVAGDIIDIAQATENPITVNGGADPIIANPYTIGEVTIAVVEMPGFNIAVIEFFKLIVIDILGGRSVRIAPDTANKGMISGLCGDLKMMEDTDFTSDPEQLAIQPKINQEFDGCPLYGNPDDVAYCKGLLEPYKDSCRNPINFYYYTISCAFARCMGGDERASHVLLDYRETCAAPETRGTCVLSGHTFYDTFDKARYQFQGPCKEILMAADCFWNTWDVKVSHRNVDSYTEVEKVRIRKQSTVVELIVDGKQILVGGEAVSIP…	3441	1	1	1	422.723	1686.86	4	1686.86	0.0001	80	93	2	63.71	0.00012	R	AIST-2	VEAAGWFRTFYGKR		F
126	1	AIST-2	AIST_CLUC luciferase-recombinant_sw73 OS=Vargula hilgendorfii GN=NA	63350	553	MKTLILAVALVYCATVHCQDCPYEPDPPNTVPTSCEAKEGECIDSSCGTCTRDILSDGLCENKPGKTCCRMCQYVIECRVEAAGWFRTFYGKRFQFQEPGTYVLGQGTKGGDWKVSITLENLDGTKGAVLTKTRLEVAGDIIDIAQATENPITVNGGADPIIANPYTIGEVTIAVVEMPGFNIAVIEFFKLIVIDILGGRSVRIAPDTANKGMISGLCGDLKMMEDTDFTSDPEQLAIQPKINQEFDGCPLYGNPDDVAYCKGLLEPYKDSCRNPINFYYYTISCAFARCMGGDERASHVLLDYRETCAAPETRGTCVLSGHTFYDTFDKARYQFQGPCKEILMAADCFWNTWDVKVSHRNVDSYTEVEKVRIRKQSTVVELIVDGKQILVGGEAVSIP…	4628	1	1	1	652.671	1954.99	3	1954.99	0.0016	93	109	1	64.46	0.00011	K	AIST-2	RFQFQEPGTYVLGQGTK		G
126	1	AIST-2	AIST_CLUC luciferase-recombinant_sw73 OS=Vargula hilgendorfii GN=NA	63350	553	MKTLILAVALVYCATVHCQDCPYEPDPPNTVPTSCEAKEGECIDSSCGTCTRDILSDGLCENKPGKTCCRMCQYVIECRVEAAGWFRTFYGKRFQFQEPGTYVLGQGTKGGDWKVSITLENLDGTKGAVLTKTRLEVAGDIIDIAQATENPITVNGGADPIIANPYTIGEVTIAVVEMPGFNIAVIEFFKLIVIDILGGRSVRIAPDTANKGMISGLCGDLKMMEDTDFTSDPEQLAIQPKINQEFDGCPLYGNPDDVAYCKGLLEPYKDSCRNPINFYYYTISCAFARCMGGDERASHVLLDYRETCAAPETRGTCVLSGHTFYDTFDKARYQFQGPCKEILMAADCFWNTWDVKVSHRNVDSYTEVEKVRIRKQSTVVELIVDGKQILVGGEAVSIP…	4097	1	1	1	900.453	1798.89	2	1798.89	0.0022	94	109	0	107.32	5.2e-09	R	AIST-2	FQFQEPGTYVLGQGTK		G
126	1	AIST-2	AIST_CLUC luciferase-recombinant_sw73 OS=Vargula hilgendorfii GN=NA	63350	553	MKTLILAVALVYCATVHCQDCPYEPDPPNTVPTSCEAKEGECIDSSCGTCTRDILSDGLCENKPGKTCCRMCQYVIECRVEAAGWFRTFYGKRFQFQEPGTYVLGQGTKGGDWKVSITLENLDGTKGAVLTKTRLEVAGDIIDIAQATENPITVNGGADPIIANPYTIGEVTIAVVEMPGFNIAVIEFFKLIVIDILGGRSVRIAPDTANKGMISGLCGDLKMMEDTDFTSDPEQLAIQPKINQEFDGCPLYGNPDDVAYCKGLLEPYKDSCRNPINFYYYTISCAFARCMGGDERASHVLLDYRETCAAPETRGTCVLSGHTFYDTFDKARYQFQGPCKEILMAADCFWNTWDVKVSHRNVDSYTEVEKVRIRKQSTVVELIVDGKQILVGGEAVSIP…	5701	1	1	1	781.719	2342.14	3	2342.13	0.002	94	114	1	86.82	7.6e-07	R	AIST-2	FQFQEPGTYVLGQGTKGGDWK		V
126	1	AIST-2	AIST_CLUC luciferase-recombinant_sw73 OS=Vargula hilgendorfii GN=NA	63350	553	MKTLILAVALVYCATVHCQDCPYEPDPPNTVPTSCEAKEGECIDSSCGTCTRDILSDGLCENKPGKTCCRMCQYVIECRVEAAGWFRTFYGKRFQFQEPGTYVLGQGTKGGDWKVSITLENLDGTKGAVLTKTRLEVAGDIIDIAQATENPITVNGGADPIIANPYTIGEVTIAVVEMPGFNIAVIEFFKLIVIDILGGRSVRIAPDTANKGMISGLCGDLKMMEDTDFTSDPEQLAIQPKINQEFDGCPLYGNPDDVAYCKGLLEPYKDSCRNPINFYYYTISCAFARCMGGDERASHVLLDYRETCAAPETRGTCVLSGHTFYDTFDKARYQFQGPCKEILMAADCFWNTWDVKVSHRNVDSYTEVEKVRIRKQSTVVELIVDGKQILVGGEAVSIP…	6802	1	1	1	904.211	3612.81	4	3612.81	0.0036	94	126	2	67.99	3.9e-05	R	AIST-2	FQFQEPGTYVLGQGTKGGDWKVSITLENLDGTK		G
126	1	AIST-2	AIST_CLUC luciferase-recombinant_sw73 OS=Vargula hilgendorfii GN=NA	63350	553	MKTLILAVALVYCATVHCQDCPYEPDPPNTVPTSCEAKEGECIDSSCGTCTRDILSDGLCENKPGKTCCRMCQYVIECRVEAAGWFRTFYGKRFQFQEPGTYVLGQGTKGGDWKVSITLENLDGTKGAVLTKTRLEVAGDIIDIAQATENPITVNGGADPIIANPYTIGEVTIAVVEMPGFNIAVIEFFKLIVIDILGGRSVRIAPDTANKGMISGLCGDLKMMEDTDFTSDPEQLAIQPKINQEFDGCPLYGNPDDVAYCKGLLEPYKDSCRNPINFYYYTISCAFARCMGGDERASHVLLDYRETCAAPETRGTCVLSGHTFYDTFDKARYQFQGPCKEILMAADCFWNTWDVKVSHRNVDSYTEVEKVRIRKQSTVVELIVDGKQILVGGEAVSIP…	5787	1	1	1	801.437	2401.29	3	2401.29	0.0028	110	132	2	165.58	4.3e-15	K	AIST-2	GGDWKVSITLENLDGTKGAVLTK		T
126	1	AIST-2	AIST_CLUC luciferase-recombinant_sw73 OS=Vargula hilgendorfii GN=NA	63350	553	MKTLILAVALVYCATVHCQDCPYEPDPPNTVPTSCEAKEGECIDSSCGTCTRDILSDGLCENKPGKTCCRMCQYVIECRVEAAGWFRTFYGKRFQFQEPGTYVLGQGTKGGDWKVSITLENLDGTKGAVLTKTRLEVAGDIIDIAQATENPITVNGGADPIIANPYTIGEVTIAVVEMPGFNIAVIEFFKLIVIDILGGRSVRIAPDTANKGMISGLCGDLKMMEDTDFTSDPEQLAIQPKINQEFDGCPLYGNPDDVAYCKGLLEPYKDSCRNPINFYYYTISCAFARCMGGDERASHVLLDYRETCAAPETRGTCVLSGHTFYDTFDKARYQFQGPCKEILMAADCFWNTWDVKVSHRNVDSYTEVEKVRIRKQSTVVELIVDGKQILVGGEAVSIP…	1667	1	1	1	645.351	1288.69	2	1288.69	0.0008	115	126	0	90.57	2.7e-07	K	AIST-2	VSITLENLDGTK		G
126	1	AIST-2	AIST_CLUC luciferase-recombinant_sw73 OS=Vargula hilgendorfii GN=NA	63350	553	MKTLILAVALVYCATVHCQDCPYEPDPPNTVPTSCEAKEGECIDSSCGTCTRDILSDGLCENKPGKTCCRMCQYVIECRVEAAGWFRTFYGKRFQFQEPGTYVLGQGTKGGDWKVSITLENLDGTKGAVLTKTRLEVAGDIIDIAQATENPITVNGGADPIIANPYTIGEVTIAVVEMPGFNIAVIEFFKLIVIDILGGRSVRIAPDTANKGMISGLCGDLKMMEDTDFTSDPEQLAIQPKINQEFDGCPLYGNPDDVAYCKGLLEPYKDSCRNPINFYYYTISCAFARCMGGDERASHVLLDYRETCAAPETRGTCVLSGHTFYDTFDKARYQFQGPCKEILMAADCFWNTWDVKVSHRNVDSYTEVEKVRIRKQSTVVELIVDGKQILVGGEAVSIP…	4327	1	1	1	620.353	1858.04	3	1858.04	-0.0032	115	132	1	155.7	2.8e-14	K	AIST-2	VSITLENLDGTKGAVLTK		T
126	1	AIST-2	AIST_CLUC luciferase-recombinant_sw73 OS=Vargula hilgendorfii GN=NA	63350	553	MKTLILAVALVYCATVHCQDCPYEPDPPNTVPTSCEAKEGECIDSSCGTCTRDILSDGLCENKPGKTCCRMCQYVIECRVEAAGWFRTFYGKRFQFQEPGTYVLGQGTKGGDWKVSITLENLDGTKGAVLTKTRLEVAGDIIDIAQATENPITVNGGADPIIANPYTIGEVTIAVVEMPGFNIAVIEFFKLIVIDILGGRSVRIAPDTANKGMISGLCGDLKMMEDTDFTSDPEQLAIQPKINQEFDGCPLYGNPDDVAYCKGLLEPYKDSCRNPINFYYYTISCAFARCMGGDERASHVLLDYRETCAAPETRGTCVLSGHTFYDTFDKARYQFQGPCKEILMAADCFWNTWDVKVSHRNVDSYTEVEKVRIRKQSTVVELIVDGKQILVGGEAVSIP…	7236	1	1	1	1196.93	4783.68	4	4783.68	0.0015	160	203	2	77.81	6.4e-07	D	AIST-2	PIIANPYTIGEVTIAVVEMPGFNIAVIEFFKLIVIDILGGRSVR		I
126	1	AIST-2	AIST_CLUC luciferase-recombinant_sw73 OS=Vargula hilgendorfii GN=NA	63350	553	MKTLILAVALVYCATVHCQDCPYEPDPPNTVPTSCEAKEGECIDSSCGTCTRDILSDGLCENKPGKTCCRMCQYVIECRVEAAGWFRTFYGKRFQFQEPGTYVLGQGTKGGDWKVSITLENLDGTKGAVLTKTRLEVAGDIIDIAQATENPITVNGGADPIIANPYTIGEVTIAVVEMPGFNIAVIEFFKLIVIDILGGRSVRIAPDTANKGMISGLCGDLKMMEDTDFTSDPEQLAIQPKINQEFDGCPLYGNPDDVAYCKGLLEPYKDSCRNPINFYYYTISCAFARCMGGDERASHVLLDYRETCAAPETRGTCVLSGHTFYDTFDKARYQFQGPCKEILMAADCFWNTWDVKVSHRNVDSYTEVEKVRIRKQSTVVELIVDGKQILVGGEAVSIP…	3633	1	1	1	860.407	1718.8	2	1718.8	0.002	204	220	1	57.38	0.00059	R	AIST-2	IAPDTANKGMISGLCGD		L
126	1	AIST-2	AIST_CLUC luciferase-recombinant_sw73 OS=Vargula hilgendorfii GN=NA	63350	553	MKTLILAVALVYCATVHCQDCPYEPDPPNTVPTSCEAKEGECIDSSCGTCTRDILSDGLCENKPGKTCCRMCQYVIECRVEAAGWFRTFYGKRFQFQEPGTYVLGQGTKGGDWKVSITLENLDGTKGAVLTKTRLEVAGDIIDIAQATENPITVNGGADPIIANPYTIGEVTIAVVEMPGFNIAVIEFFKLIVIDILGGRSVRIAPDTANKGMISGLCGDLKMMEDTDFTSDPEQLAIQPKINQEFDGCPLYGNPDDVAYCKGLLEPYKDSCRNPINFYYYTISCAFARCMGGDERASHVLLDYRETCAAPETRGTCVLSGHTFYDTFDKARYQFQGPCKEILMAADCFWNTWDVKVSHRNVDSYTEVEKVRIRKQSTVVELIVDGKQILVGGEAVSIP…	4635	1	1	1	980.994	1959.97	2	1959.98	-0.0031	204	222	1	153.18	1.6e-13	R	AIST-2	IAPDTANKGMISGLCGDLK		M
126	1	AIST-2	AIST_CLUC luciferase-recombinant_sw73 OS=Vargula hilgendorfii GN=NA	63350	553	MKTLILAVALVYCATVHCQDCPYEPDPPNTVPTSCEAKEGECIDSSCGTCTRDILSDGLCENKPGKTCCRMCQYVIECRVEAAGWFRTFYGKRFQFQEPGTYVLGQGTKGGDWKVSITLENLDGTKGAVLTKTRLEVAGDIIDIAQATENPITVNGGADPIIANPYTIGEVTIAVVEMPGFNIAVIEFFKLIVIDILGGRSVRIAPDTANKGMISGLCGDLKMMEDTDFTSDPEQLAIQPKINQEFDGCPLYGNPDDVAYCKGLLEPYKDSCRNPINFYYYTISCAFARCMGGDERASHVLLDYRETCAAPETRGTCVLSGHTFYDTFDKARYQFQGPCKEILMAADCFWNTWDVKVSHRNVDSYTEVEKVRIRKQSTVVELIVDGKQILVGGEAVSIP…	4723	1	1	1	988.993	1975.97	2	1975.97	0.0009	204	222	1	141.9	2.1e-12	R	AIST-2	IAPDTANKGMISGLCGDLK	0.0000000003000000000.0	M	Oxidation (M)
126	1	AIST-2	AIST_CLUC luciferase-recombinant_sw73 OS=Vargula hilgendorfii GN=NA	63350	553	MKTLILAVALVYCATVHCQDCPYEPDPPNTVPTSCEAKEGECIDSSCGTCTRDILSDGLCENKPGKTCCRMCQYVIECRVEAAGWFRTFYGKRFQFQEPGTYVLGQGTKGGDWKVSITLENLDGTKGAVLTKTRLEVAGDIIDIAQATENPITVNGGADPIIANPYTIGEVTIAVVEMPGFNIAVIEFFKLIVIDILGGRSVRIAPDTANKGMISGLCGDLKMMEDTDFTSDPEQLAIQPKINQEFDGCPLYGNPDDVAYCKGLLEPYKDSCRNPINFYYYTISCAFARCMGGDERASHVLLDYRETCAAPETRGTCVLSGHTFYDTFDKARYQFQGPCKEILMAADCFWNTWDVKVSHRNVDSYTEVEKVRIRKQSTVVELIVDGKQILVGGEAVSIP…	6993	1	1	1	1039.24	4152.94	4	4152.94	0.0049	204	241	2	48.52	0.0063	R	AIST-2	IAPDTANKGMISGLCGDLKMMEDTDFTSDPEQLAIQPK	0.00000000000000000000300000000000000000.0	I	Oxidation (M)
126	1	AIST-2	AIST_CLUC luciferase-recombinant_sw73 OS=Vargula hilgendorfii GN=NA	63350	553	MKTLILAVALVYCATVHCQDCPYEPDPPNTVPTSCEAKEGECIDSSCGTCTRDILSDGLCENKPGKTCCRMCQYVIECRVEAAGWFRTFYGKRFQFQEPGTYVLGQGTKGGDWKVSITLENLDGTKGAVLTKTRLEVAGDIIDIAQATENPITVNGGADPIIANPYTIGEVTIAVVEMPGFNIAVIEFFKLIVIDILGGRSVRIAPDTANKGMISGLCGDLKMMEDTDFTSDPEQLAIQPKINQEFDGCPLYGNPDDVAYCKGLLEPYKDSCRNPINFYYYTISCAFARCMGGDERASHVLLDYRETCAAPETRGTCVLSGHTFYDTFDKARYQFQGPCKEILMAADCFWNTWDVKVSHRNVDSYTEVEKVRIRKQSTVVELIVDGKQILVGGEAVSIP…	1108	1	1	1	583.78	1165.55	2	1165.55	-0.0006	212	222	0	84	8.2e-07	K	AIST-2	GMISGLCGDLK	0.03000000000.0	M	Oxidation (M)
126	1	AIST-2	AIST_CLUC luciferase-recombinant_sw73 OS=Vargula hilgendorfii GN=NA	63350	553	MKTLILAVALVYCATVHCQDCPYEPDPPNTVPTSCEAKEGECIDSSCGTCTRDILSDGLCENKPGKTCCRMCQYVIECRVEAAGWFRTFYGKRFQFQEPGTYVLGQGTKGGDWKVSITLENLDGTKGAVLTKTRLEVAGDIIDIAQATENPITVNGGADPIIANPYTIGEVTIAVVEMPGFNIAVIEFFKLIVIDILGGRSVRIAPDTANKGMISGLCGDLKMMEDTDFTSDPEQLAIQPKINQEFDGCPLYGNPDDVAYCKGLLEPYKDSCRNPINFYYYTISCAFARCMGGDERASHVLLDYRETCAAPETRGTCVLSGHTFYDTFDKARYQFQGPCKEILMAADCFWNTWDVKVSHRNVDSYTEVEKVRIRKQSTVVELIVDGKQILVGGEAVSIP…	1018	1	1	1	575.784	1149.55	2	1149.55	0.0003	212	222	0	77.06	5.7e-06	K	AIST-2	GMISGLCGDLK		M
126	1	AIST-2	AIST_CLUC luciferase-recombinant_sw73 OS=Vargula hilgendorfii GN=NA	63350	553	MKTLILAVALVYCATVHCQDCPYEPDPPNTVPTSCEAKEGECIDSSCGTCTRDILSDGLCENKPGKTCCRMCQYVIECRVEAAGWFRTFYGKRFQFQEPGTYVLGQGTKGGDWKVSITLENLDGTKGAVLTKTRLEVAGDIIDIAQATENPITVNGGADPIIANPYTIGEVTIAVVEMPGFNIAVIEFFKLIVIDILGGRSVRIAPDTANKGMISGLCGDLKMMEDTDFTSDPEQLAIQPKINQEFDGCPLYGNPDDVAYCKGLLEPYKDSCRNPINFYYYTISCAFARCMGGDERASHVLLDYRETCAAPETRGTCVLSGHTFYDTFDKARYQFQGPCKEILMAADCFWNTWDVKVSHRNVDSYTEVEKVRIRKQSTVVELIVDGKQILVGGEAVSIP…	383	1	1	1	481.752	961.49	2	961.49	-0.0002	214	222	0	46.3	0.006	M	AIST-2	ISGLCGDLK		M
126	1	AIST-2	AIST_CLUC luciferase-recombinant_sw73 OS=Vargula hilgendorfii GN=NA	63350	553	MKTLILAVALVYCATVHCQDCPYEPDPPNTVPTSCEAKEGECIDSSCGTCTRDILSDGLCENKPGKTCCRMCQYVIECRVEAAGWFRTFYGKRFQFQEPGTYVLGQGTKGGDWKVSITLENLDGTKGAVLTKTRLEVAGDIIDIAQATENPITVNGGADPIIANPYTIGEVTIAVVEMPGFNIAVIEFFKLIVIDILGGRSVRIAPDTANKGMISGLCGDLKMMEDTDFTSDPEQLAIQPKINQEFDGCPLYGNPDDVAYCKGLLEPYKDSCRNPINFYYYTISCAFARCMGGDERASHVLLDYRETCAAPETRGTCVLSGHTFYDTFDKARYQFQGPCKEILMAADCFWNTWDVKVSHRNVDSYTEVEKVRIRKQSTVVELIVDGKQILVGGEAVSIP…	5342	1	1	1	1106.49	2210.97	2	2210.97	0.0003	223	241	0	151.72	3.1e-13	K	AIST-2	MMEDTDFTSDPEQLAIQPK	0.0300000000000000000.0	I	Oxidation (M)
126	1	AIST-2	AIST_CLUC luciferase-recombinant_sw73 OS=Vargula hilgendorfii GN=NA	63350	553	MKTLILAVALVYCATVHCQDCPYEPDPPNTVPTSCEAKEGECIDSSCGTCTRDILSDGLCENKPGKTCCRMCQYVIECRVEAAGWFRTFYGKRFQFQEPGTYVLGQGTKGGDWKVSITLENLDGTKGAVLTKTRLEVAGDIIDIAQATENPITVNGGADPIIANPYTIGEVTIAVVEMPGFNIAVIEFFKLIVIDILGGRSVRIAPDTANKGMISGLCGDLKMMEDTDFTSDPEQLAIQPKINQEFDGCPLYGNPDDVAYCKGLLEPYKDSCRNPINFYYYTISCAFARCMGGDERASHVLLDYRETCAAPETRGTCVLSGHTFYDTFDKARYQFQGPCKEILMAADCFWNTWDVKVSHRNVDSYTEVEKVRIRKQSTVVELIVDGKQILVGGEAVSIP…	5298	1	1	1	1098.49	2194.98	2	2194.98	-0.0008	223	241	0	119.43	5.8e-10	K	AIST-2	MMEDTDFTSDPEQLAIQPK		I
126	1	AIST-2	AIST_CLUC luciferase-recombinant_sw73 OS=Vargula hilgendorfii GN=NA	63350	553	MKTLILAVALVYCATVHCQDCPYEPDPPNTVPTSCEAKEGECIDSSCGTCTRDILSDGLCENKPGKTCCRMCQYVIECRVEAAGWFRTFYGKRFQFQEPGTYVLGQGTKGGDWKVSITLENLDGTKGAVLTKTRLEVAGDIIDIAQATENPITVNGGADPIIANPYTIGEVTIAVVEMPGFNIAVIEFFKLIVIDILGGRSVRIAPDTANKGMISGLCGDLKMMEDTDFTSDPEQLAIQPKINQEFDGCPLYGNPDDVAYCKGLLEPYKDSCRNPINFYYYTISCAFARCMGGDERASHVLLDYRETCAAPETRGTCVLSGHTFYDTFDKARYQFQGPCKEILMAADCFWNTWDVKVSHRNVDSYTEVEKVRIRKQSTVVELIVDGKQILVGGEAVSIP…	5405	1	1	1	1114.49	2226.97	2	2226.97	0.002	223	241	0	107.39	8.2e-09	K	AIST-2	MMEDTDFTSDPEQLAIQPK	0.3300000000000000000.0	I	2 Oxidation (M)
126	1	AIST-2	AIST_CLUC luciferase-recombinant_sw73 OS=Vargula hilgendorfii GN=NA	63350	553	MKTLILAVALVYCATVHCQDCPYEPDPPNTVPTSCEAKEGECIDSSCGTCTRDILSDGLCENKPGKTCCRMCQYVIECRVEAAGWFRTFYGKRFQFQEPGTYVLGQGTKGGDWKVSITLENLDGTKGAVLTKTRLEVAGDIIDIAQATENPITVNGGADPIIANPYTIGEVTIAVVEMPGFNIAVIEFFKLIVIDILGGRSVRIAPDTANKGMISGLCGDLKMMEDTDFTSDPEQLAIQPKINQEFDGCPLYGNPDDVAYCKGLLEPYKDSCRNPINFYYYTISCAFARCMGGDERASHVLLDYRETCAAPETRGTCVLSGHTFYDTFDKARYQFQGPCKEILMAADCFWNTWDVKVSHRNVDSYTEVEKVRIRKQSTVVELIVDGKQILVGGEAVSIP…	4566	1	1	1	967.455	1932.9	2	1932.9	0.0003	225	241	0	121.25	3.3e-10	M	AIST-2	EDTDFTSDPEQLAIQPK		I
126	1	AIST-2	AIST_CLUC luciferase-recombinant_sw73 OS=Vargula hilgendorfii GN=NA	63350	553	MKTLILAVALVYCATVHCQDCPYEPDPPNTVPTSCEAKEGECIDSSCGTCTRDILSDGLCENKPGKTCCRMCQYVIECRVEAAGWFRTFYGKRFQFQEPGTYVLGQGTKGGDWKVSITLENLDGTKGAVLTKTRLEVAGDIIDIAQATENPITVNGGADPIIANPYTIGEVTIAVVEMPGFNIAVIEFFKLIVIDILGGRSVRIAPDTANKGMISGLCGDLKMMEDTDFTSDPEQLAIQPKINQEFDGCPLYGNPDDVAYCKGLLEPYKDSCRNPINFYYYTISCAFARCMGGDERASHVLLDYRETCAAPETRGTCVLSGHTFYDTFDKARYQFQGPCKEILMAADCFWNTWDVKVSHRNVDSYTEVEKVRIRKQSTVVELIVDGKQILVGGEAVSIP…	3450	1	1	1	845.421	1688.83	2	1688.83	0.001	227	241	0	90.85	2.6e-07	D	AIST-2	TDFTSDPEQLAIQPK		I
126	1	AIST-2	AIST_CLUC luciferase-recombinant_sw73 OS=Vargula hilgendorfii GN=NA	63350	553	MKTLILAVALVYCATVHCQDCPYEPDPPNTVPTSCEAKEGECIDSSCGTCTRDILSDGLCENKPGKTCCRMCQYVIECRVEAAGWFRTFYGKRFQFQEPGTYVLGQGTKGGDWKVSITLENLDGTKGAVLTKTRLEVAGDIIDIAQATENPITVNGGADPIIANPYTIGEVTIAVVEMPGFNIAVIEFFKLIVIDILGGRSVRIAPDTANKGMISGLCGDLKMMEDTDFTSDPEQLAIQPKINQEFDGCPLYGNPDDVAYCKGLLEPYKDSCRNPINFYYYTISCAFARCMGGDERASHVLLDYRETCAAPETRGTCVLSGHTFYDTFDKARYQFQGPCKEILMAADCFWNTWDVKVSHRNVDSYTEVEKVRIRKQSTVVELIVDGKQILVGGEAVSIP…	2396	1	1	1	737.384	1472.75	2	1472.75	0.0013	229	241	0	92.84	1.5e-07	D	AIST-2	FTSDPEQLAIQPK		I
126	1	AIST-2	AIST_CLUC luciferase-recombinant_sw73 OS=Vargula hilgendorfii GN=NA	63350	553	MKTLILAVALVYCATVHCQDCPYEPDPPNTVPTSCEAKEGECIDSSCGTCTRDILSDGLCENKPGKTCCRMCQYVIECRVEAAGWFRTFYGKRFQFQEPGTYVLGQGTKGGDWKVSITLENLDGTKGAVLTKTRLEVAGDIIDIAQATENPITVNGGADPIIANPYTIGEVTIAVVEMPGFNIAVIEFFKLIVIDILGGRSVRIAPDTANKGMISGLCGDLKMMEDTDFTSDPEQLAIQPKINQEFDGCPLYGNPDDVAYCKGLLEPYKDSCRNPINFYYYTISCAFARCMGGDERASHVLLDYRETCAAPETRGTCVLSGHTFYDTFDKARYQFQGPCKEILMAADCFWNTWDVKVSHRNVDSYTEVEKVRIRKQSTVVELIVDGKQILVGGEAVSIP…	547	1	1	1	512.296	1022.58	2	1022.58	0.0011	233	241	0	66.34	2.6e-05	D	AIST-2	PEQLAIQPK		I
126	1	AIST-2	AIST_CLUC luciferase-recombinant_sw73 OS=Vargula hilgendorfii GN=NA	63350	553	MKTLILAVALVYCATVHCQDCPYEPDPPNTVPTSCEAKEGECIDSSCGTCTRDILSDGLCENKPGKTCCRMCQYVIECRVEAAGWFRTFYGKRFQFQEPGTYVLGQGTKGGDWKVSITLENLDGTKGAVLTKTRLEVAGDIIDIAQATENPITVNGGADPIIANPYTIGEVTIAVVEMPGFNIAVIEFFKLIVIDILGGRSVRIAPDTANKGMISGLCGDLKMMEDTDFTSDPEQLAIQPKINQEFDGCPLYGNPDDVAYCKGLLEPYKDSCRNPINFYYYTISCAFARCMGGDERASHVLLDYRETCAAPETRGTCVLSGHTFYDTFDKARYQFQGPCKEILMAADCFWNTWDVKVSHRNVDSYTEVEKVRIRKQSTVVELIVDGKQILVGGEAVSIP…	3865	1	1	1	869.873	1737.73	2	1737.73	0.0006	242	256	0	39.39	0.04	K	AIST-2	INQEFDGCPLYGNPD		D
126	1	AIST-2	AIST_CLUC luciferase-recombinant_sw73 OS=Vargula hilgendorfii GN=NA	63350	553	MKTLILAVALVYCATVHCQDCPYEPDPPNTVPTSCEAKEGECIDSSCGTCTRDILSDGLCENKPGKTCCRMCQYVIECRVEAAGWFRTFYGKRFQFQEPGTYVLGQGTKGGDWKVSITLENLDGTKGAVLTKTRLEVAGDIIDIAQATENPITVNGGADPIIANPYTIGEVTIAVVEMPGFNIAVIEFFKLIVIDILGGRSVRIAPDTANKGMISGLCGDLKMMEDTDFTSDPEQLAIQPKINQEFDGCPLYGNPDDVAYCKGLLEPYKDSCRNPINFYYYTISCAFARCMGGDERASHVLLDYRETCAAPETRGTCVLSGHTFYDTFDKARYQFQGPCKEILMAADCFWNTWDVKVSHRNVDSYTEVEKVRIRKQSTVVELIVDGKQILVGGEAVSIP…	5916	1	1	1	1238.03	2474.05	2	2474.05	0.0026	242	262	0	146.42	9.4e-13	K	AIST-2	INQEFDGCPLYGNPDDVAYCK		G
126	1	AIST-2	AIST_CLUC luciferase-recombinant_sw73 OS=Vargula hilgendorfii GN=NA	63350	553	MKTLILAVALVYCATVHCQDCPYEPDPPNTVPTSCEAKEGECIDSSCGTCTRDILSDGLCENKPGKTCCRMCQYVIECRVEAAGWFRTFYGKRFQFQEPGTYVLGQGTKGGDWKVSITLENLDGTKGAVLTKTRLEVAGDIIDIAQATENPITVNGGADPIIANPYTIGEVTIAVVEMPGFNIAVIEFFKLIVIDILGGRSVRIAPDTANKGMISGLCGDLKMMEDTDFTSDPEQLAIQPKINQEFDGCPLYGNPDDVAYCKGLLEPYKDSCRNPINFYYYTISCAFARCMGGDERASHVLLDYRETCAAPETRGTCVLSGHTFYDTFDKARYQFQGPCKEILMAADCFWNTWDVKVSHRNVDSYTEVEKVRIRKQSTVVELIVDGKQILVGGEAVSIP…	6575	1	1	1	1092.51	3274.5	3	3274.5	0.0053	242	269	1	138.85	6.9e-12	K	AIST-2	INQEFDGCPLYGNPDDVAYCKGLLEPYK		D
126	1	AIST-2	AIST_CLUC luciferase-recombinant_sw73 OS=Vargula hilgendorfii GN=NA	63350	553	MKTLILAVALVYCATVHCQDCPYEPDPPNTVPTSCEAKEGECIDSSCGTCTRDILSDGLCENKPGKTCCRMCQYVIECRVEAAGWFRTFYGKRFQFQEPGTYVLGQGTKGGDWKVSITLENLDGTKGAVLTKTRLEVAGDIIDIAQATENPITVNGGADPIIANPYTIGEVTIAVVEMPGFNIAVIEFFKLIVIDILGGRSVRIAPDTANKGMISGLCGDLKMMEDTDFTSDPEQLAIQPKINQEFDGCPLYGNPDDVAYCKGLLEPYKDSCRNPINFYYYTISCAFARCMGGDERASHVLLDYRETCAAPETRGTCVLSGHTFYDTFDKARYQFQGPCKEILMAADCFWNTWDVKVSHRNVDSYTEVEKVRIRKQSTVVELIVDGKQILVGGEAVSIP…	3664	1	1	1	864.872	1727.73	2	1727.73	0.0011	248	262	0	97.11	6.2e-08	D	AIST-2	GCPLYGNPDDVAYCK		G
126	1	AIST-2	AIST_CLUC luciferase-recombinant_sw73 OS=Vargula hilgendorfii GN=NA	63350	553	MKTLILAVALVYCATVHCQDCPYEPDPPNTVPTSCEAKEGECIDSSCGTCTRDILSDGLCENKPGKTCCRMCQYVIECRVEAAGWFRTFYGKRFQFQEPGTYVLGQGTKGGDWKVSITLENLDGTKGAVLTKTRLEVAGDIIDIAQATENPITVNGGADPIIANPYTIGEVTIAVVEMPGFNIAVIEFFKLIVIDILGGRSVRIAPDTANKGMISGLCGDLKMMEDTDFTSDPEQLAIQPKINQEFDGCPLYGNPDDVAYCKGLLEPYKDSCRNPINFYYYTISCAFARCMGGDERASHVLLDYRETCAAPETRGTCVLSGHTFYDTFDKARYQFQGPCKEILMAADCFWNTWDVKVSHRNVDSYTEVEKVRIRKQSTVVELIVDGKQILVGGEAVSIP…	51	1	1	1	410.234	818.453	2	818.454	-0.0012	263	269	0	38.01	0.034	K	AIST-2	GLLEPYK		D
126	1	AIST-2	AIST_CLUC luciferase-recombinant_sw73 OS=Vargula hilgendorfii GN=NA	63350	553	MKTLILAVALVYCATVHCQDCPYEPDPPNTVPTSCEAKEGECIDSSCGTCTRDILSDGLCENKPGKTCCRMCQYVIECRVEAAGWFRTFYGKRFQFQEPGTYVLGQGTKGGDWKVSITLENLDGTKGAVLTKTRLEVAGDIIDIAQATENPITVNGGADPIIANPYTIGEVTIAVVEMPGFNIAVIEFFKLIVIDILGGRSVRIAPDTANKGMISGLCGDLKMMEDTDFTSDPEQLAIQPKINQEFDGCPLYGNPDDVAYCKGLLEPYKDSCRNPINFYYYTISCAFARCMGGDERASHVLLDYRETCAAPETRGTCVLSGHTFYDTFDKARYQFQGPCKEILMAADCFWNTWDVKVSHRNVDSYTEVEKVRIRKQSTVVELIVDGKQILVGGEAVSIP…	1834	1	1	1	669.33	1336.65	2	1336.64	0.0006	263	273	1	73.3	1.3e-05	K	AIST-2	GLLEPYKDSCR		N
126	1	AIST-2	AIST_CLUC luciferase-recombinant_sw73 OS=Vargula hilgendorfii GN=NA	63350	553	MKTLILAVALVYCATVHCQDCPYEPDPPNTVPTSCEAKEGECIDSSCGTCTRDILSDGLCENKPGKTCCRMCQYVIECRVEAAGWFRTFYGKRFQFQEPGTYVLGQGTKGGDWKVSITLENLDGTKGAVLTKTRLEVAGDIIDIAQATENPITVNGGADPIIANPYTIGEVTIAVVEMPGFNIAVIEFFKLIVIDILGGRSVRIAPDTANKGMISGLCGDLKMMEDTDFTSDPEQLAIQPKINQEFDGCPLYGNPDDVAYCKGLLEPYKDSCRNPINFYYYTISCAFARCMGGDERASHVLLDYRETCAAPETRGTCVLSGHTFYDTFDKARYQFQGPCKEILMAADCFWNTWDVKVSHRNVDSYTEVEKVRIRKQSTVVELIVDGKQILVGGEAVSIP…	5808	1	1	1	804.717	2411.13	3	2411.13	0.0033	263	281	2	46.06	0.01	K	AIST-2	GLLEPYKDSCRNPINFYYY		T
126	1	AIST-2	AIST_CLUC luciferase-recombinant_sw73 OS=Vargula hilgendorfii GN=NA	63350	553	MKTLILAVALVYCATVHCQDCPYEPDPPNTVPTSCEAKEGECIDSSCGTCTRDILSDGLCENKPGKTCCRMCQYVIECRVEAAGWFRTFYGKRFQFQEPGTYVLGQGTKGGDWKVSITLENLDGTKGAVLTKTRLEVAGDIIDIAQATENPITVNGGADPIIANPYTIGEVTIAVVEMPGFNIAVIEFFKLIVIDILGGRSVRIAPDTANKGMISGLCGDLKMMEDTDFTSDPEQLAIQPKINQEFDGCPLYGNPDDVAYCKGLLEPYKDSCRNPINFYYYTISCAFARCMGGDERASHVLLDYRETCAAPETRGTCVLSGHTFYDTFDKARYQFQGPCKEILMAADCFWNTWDVKVSHRNVDSYTEVEKVRIRKQSTVVELIVDGKQILVGGEAVSIP…	6352	1	1	1	982.128	2943.36	3	2943.36	0.0036	263	286	2	72.87	2.6e-05	K	AIST-2	GLLEPYKDSCRNPINFYYYTISCA		F
126	1	AIST-2	AIST_CLUC luciferase-recombinant_sw73 OS=Vargula hilgendorfii GN=NA	63350	553	MKTLILAVALVYCATVHCQDCPYEPDPPNTVPTSCEAKEGECIDSSCGTCTRDILSDGLCENKPGKTCCRMCQYVIECRVEAAGWFRTFYGKRFQFQEPGTYVLGQGTKGGDWKVSITLENLDGTKGAVLTKTRLEVAGDIIDIAQATENPITVNGGADPIIANPYTIGEVTIAVVEMPGFNIAVIEFFKLIVIDILGGRSVRIAPDTANKGMISGLCGDLKMMEDTDFTSDPEQLAIQPKINQEFDGCPLYGNPDDVAYCKGLLEPYKDSCRNPINFYYYTISCAFARCMGGDERASHVLLDYRETCAAPETRGTCVLSGHTFYDTFDKARYQFQGPCKEILMAADCFWNTWDVKVSHRNVDSYTEVEKVRIRKQSTVVELIVDGKQILVGGEAVSIP…	6610	1	1	1	1106.86	3317.57	3	3317.56	0.0019	263	289	2	128.86	6.1e-11	K	AIST-2	GLLEPYKDSCRNPINFYYYTISCAFAR		C
126	1	AIST-2	AIST_CLUC luciferase-recombinant_sw73 OS=Vargula hilgendorfii GN=NA	63350	553	MKTLILAVALVYCATVHCQDCPYEPDPPNTVPTSCEAKEGECIDSSCGTCTRDILSDGLCENKPGKTCCRMCQYVIECRVEAAGWFRTFYGKRFQFQEPGTYVLGQGTKGGDWKVSITLENLDGTKGAVLTKTRLEVAGDIIDIAQATENPITVNGGADPIIANPYTIGEVTIAVVEMPGFNIAVIEFFKLIVIDILGGRSVRIAPDTANKGMISGLCGDLKMMEDTDFTSDPEQLAIQPKINQEFDGCPLYGNPDDVAYCKGLLEPYKDSCRNPINFYYYTISCAFARCMGGDERASHVLLDYRETCAAPETRGTCVLSGHTFYDTFDKARYQFQGPCKEILMAADCFWNTWDVKVSHRNVDSYTEVEKVRIRKQSTVVELIVDGKQILVGGEAVSIP…	1124	1	1	1	584.277	1166.54	2	1166.54	0.0003	265	273	1	53.73	0.00089	L	AIST-2	LEPYKDSCR		N
126	1	AIST-2	AIST_CLUC luciferase-recombinant_sw73 OS=Vargula hilgendorfii GN=NA	63350	553	MKTLILAVALVYCATVHCQDCPYEPDPPNTVPTSCEAKEGECIDSSCGTCTRDILSDGLCENKPGKTCCRMCQYVIECRVEAAGWFRTFYGKRFQFQEPGTYVLGQGTKGGDWKVSITLENLDGTKGAVLTKTRLEVAGDIIDIAQATENPITVNGGADPIIANPYTIGEVTIAVVEMPGFNIAVIEFFKLIVIDILGGRSVRIAPDTANKGMISGLCGDLKMMEDTDFTSDPEQLAIQPKINQEFDGCPLYGNPDDVAYCKGLLEPYKDSCRNPINFYYYTISCAFARCMGGDERASHVLLDYRETCAAPETRGTCVLSGHTFYDTFDKARYQFQGPCKEILMAADCFWNTWDVKVSHRNVDSYTEVEKVRIRKQSTVVELIVDGKQILVGGEAVSIP…	5987	1	1	1	840.048	2517.12	3	2517.12	0.0009	270	289	1	104.88	1.6e-08	K	AIST-2	DSCRNPINFYYYTISCAFAR		C
126	1	AIST-2	AIST_CLUC luciferase-recombinant_sw73 OS=Vargula hilgendorfii GN=NA	63350	553	MKTLILAVALVYCATVHCQDCPYEPDPPNTVPTSCEAKEGECIDSSCGTCTRDILSDGLCENKPGKTCCRMCQYVIECRVEAAGWFRTFYGKRFQFQEPGTYVLGQGTKGGDWKVSITLENLDGTKGAVLTKTRLEVAGDIIDIAQATENPITVNGGADPIIANPYTIGEVTIAVVEMPGFNIAVIEFFKLIVIDILGGRSVRIAPDTANKGMISGLCGDLKMMEDTDFTSDPEQLAIQPKINQEFDGCPLYGNPDDVAYCKGLLEPYKDSCRNPINFYYYTISCAFARCMGGDERASHVLLDYRETCAAPETRGTCVLSGHTFYDTFDKARYQFQGPCKEILMAADCFWNTWDVKVSHRNVDSYTEVEKVRIRKQSTVVELIVDGKQILVGGEAVSIP…	4764	1	1	1	1000.47	1998.93	2	1998.93	0.0041	274	289	0	102.54	1.9e-08	R	AIST-2	NPINFYYYTISCAFAR		C
126	1	AIST-2	AIST_CLUC luciferase-recombinant_sw73 OS=Vargula hilgendorfii GN=NA	63350	553	MKTLILAVALVYCATVHCQDCPYEPDPPNTVPTSCEAKEGECIDSSCGTCTRDILSDGLCENKPGKTCCRMCQYVIECRVEAAGWFRTFYGKRFQFQEPGTYVLGQGTKGGDWKVSITLENLDGTKGAVLTKTRLEVAGDIIDIAQATENPITVNGGADPIIANPYTIGEVTIAVVEMPGFNIAVIEFFKLIVIDILGGRSVRIAPDTANKGMISGLCGDLKMMEDTDFTSDPEQLAIQPKINQEFDGCPLYGNPDDVAYCKGLLEPYKDSCRNPINFYYYTISCAFARCMGGDERASHVLLDYRETCAAPETRGTCVLSGHTFYDTFDKARYQFQGPCKEILMAADCFWNTWDVKVSHRNVDSYTEVEKVRIRKQSTVVELIVDGKQILVGGEAVSIP…	1554	1	1	1	626.295	1250.58	2	1250.58	0.0006	280	289	0	68.87	2.7e-05	Y	AIST-2	YYTISCAFAR		C
126	1	AIST-2	AIST_CLUC luciferase-recombinant_sw73 OS=Vargula hilgendorfii GN=NA	63350	553	MKTLILAVALVYCATVHCQDCPYEPDPPNTVPTSCEAKEGECIDSSCGTCTRDILSDGLCENKPGKTCCRMCQYVIECRVEAAGWFRTFYGKRFQFQEPGTYVLGQGTKGGDWKVSITLENLDGTKGAVLTKTRLEVAGDIIDIAQATENPITVNGGADPIIANPYTIGEVTIAVVEMPGFNIAVIEFFKLIVIDILGGRSVRIAPDTANKGMISGLCGDLKMMEDTDFTSDPEQLAIQPKINQEFDGCPLYGNPDDVAYCKGLLEPYKDSCRNPINFYYYTISCAFARCMGGDERASHVLLDYRETCAAPETRGTCVLSGHTFYDTFDKARYQFQGPCKEILMAADCFWNTWDVKVSHRNVDSYTEVEKVRIRKQSTVVELIVDGKQILVGGEAVSIP…	754	1	1	1	544.764	1087.51	2	1087.51	0.0004	281	289	0	52.98	0.00095	Y	AIST-2	YTISCAFAR		C
126	1	AIST-2	AIST_CLUC luciferase-recombinant_sw73 OS=Vargula hilgendorfii GN=NA	63350	553	MKTLILAVALVYCATVHCQDCPYEPDPPNTVPTSCEAKEGECIDSSCGTCTRDILSDGLCENKPGKTCCRMCQYVIECRVEAAGWFRTFYGKRFQFQEPGTYVLGQGTKGGDWKVSITLENLDGTKGAVLTKTRLEVAGDIIDIAQATENPITVNGGADPIIANPYTIGEVTIAVVEMPGFNIAVIEFFKLIVIDILGGRSVRIAPDTANKGMISGLCGDLKMMEDTDFTSDPEQLAIQPKINQEFDGCPLYGNPDDVAYCKGLLEPYKDSCRNPINFYYYTISCAFARCMGGDERASHVLLDYRETCAAPETRGTCVLSGHTFYDTFDKARYQFQGPCKEILMAADCFWNTWDVKVSHRNVDSYTEVEKVRIRKQSTVVELIVDGKQILVGGEAVSIP…	6275	1	1	1	720.074	2876.27	4	2876.26	0.0029	290	314	2	74.66	1.6e-05	R	AIST-2	CMGGDERASHVLLDYRETCAAPETR	1.0000000000000000000000000.0	G	Ammonia-loss (N-term C)
126	1	AIST-2	AIST_CLUC luciferase-recombinant_sw73 OS=Vargula hilgendorfii GN=NA	63350	553	MKTLILAVALVYCATVHCQDCPYEPDPPNTVPTSCEAKEGECIDSSCGTCTRDILSDGLCENKPGKTCCRMCQYVIECRVEAAGWFRTFYGKRFQFQEPGTYVLGQGTKGGDWKVSITLENLDGTKGAVLTKTRLEVAGDIIDIAQATENPITVNGGADPIIANPYTIGEVTIAVVEMPGFNIAVIEFFKLIVIDILGGRSVRIAPDTANKGMISGLCGDLKMMEDTDFTSDPEQLAIQPKINQEFDGCPLYGNPDDVAYCKGLLEPYKDSCRNPINFYYYTISCAFARCMGGDERASHVLLDYRETCAAPETRGTCVLSGHTFYDTFDKARYQFQGPCKEILMAADCFWNTWDVKVSHRNVDSYTEVEKVRIRKQSTVVELIVDGKQILVGGEAVSIP…	691	1	1	1	537.291	1072.57	2	1072.57	0.0004	297	305	0	75.86	7.2e-06	R	AIST-2	ASHVLLDYR		E
126	1	AIST-2	AIST_CLUC luciferase-recombinant_sw73 OS=Vargula hilgendorfii GN=NA	63350	553	MKTLILAVALVYCATVHCQDCPYEPDPPNTVPTSCEAKEGECIDSSCGTCTRDILSDGLCENKPGKTCCRMCQYVIECRVEAAGWFRTFYGKRFQFQEPGTYVLGQGTKGGDWKVSITLENLDGTKGAVLTKTRLEVAGDIIDIAQATENPITVNGGADPIIANPYTIGEVTIAVVEMPGFNIAVIEFFKLIVIDILGGRSVRIAPDTANKGMISGLCGDLKMMEDTDFTSDPEQLAIQPKINQEFDGCPLYGNPDDVAYCKGLLEPYKDSCRNPINFYYYTISCAFARCMGGDERASHVLLDYRETCAAPETRGTCVLSGHTFYDTFDKARYQFQGPCKEILMAADCFWNTWDVKVSHRNVDSYTEVEKVRIRKQSTVVELIVDGKQILVGGEAVSIP…	5074	1	1	1	697.009	2088.01	3	2088.01	0.0004	297	314	1	104.79	1.2e-08	R	AIST-2	ASHVLLDYRETCAAPETR		G
126	1	AIST-2	AIST_CLUC luciferase-recombinant_sw73 OS=Vargula hilgendorfii GN=NA	63350	553	MKTLILAVALVYCATVHCQDCPYEPDPPNTVPTSCEAKEGECIDSSCGTCTRDILSDGLCENKPGKTCCRMCQYVIECRVEAAGWFRTFYGKRFQFQEPGTYVLGQGTKGGDWKVSITLENLDGTKGAVLTKTRLEVAGDIIDIAQATENPITVNGGADPIIANPYTIGEVTIAVVEMPGFNIAVIEFFKLIVIDILGGRSVRIAPDTANKGMISGLCGDLKMMEDTDFTSDPEQLAIQPKINQEFDGCPLYGNPDDVAYCKGLLEPYKDSCRNPINFYYYTISCAFARCMGGDERASHVLLDYRETCAAPETRGTCVLSGHTFYDTFDKARYQFQGPCKEILMAADCFWNTWDVKVSHRNVDSYTEVEKVRIRKQSTVVELIVDGKQILVGGEAVSIP…	477	1	1	1	501.772	1001.53	2	1001.53	0	298	305	0	65.37	7e-05	A	AIST-2	SHVLLDYR		E
126	1	AIST-2	AIST_CLUC luciferase-recombinant_sw73 OS=Vargula hilgendorfii GN=NA	63350	553	MKTLILAVALVYCATVHCQDCPYEPDPPNTVPTSCEAKEGECIDSSCGTCTRDILSDGLCENKPGKTCCRMCQYVIECRVEAAGWFRTFYGKRFQFQEPGTYVLGQGTKGGDWKVSITLENLDGTKGAVLTKTRLEVAGDIIDIAQATENPITVNGGADPIIANPYTIGEVTIAVVEMPGFNIAVIEFFKLIVIDILGGRSVRIAPDTANKGMISGLCGDLKMMEDTDFTSDPEQLAIQPKINQEFDGCPLYGNPDDVAYCKGLLEPYKDSCRNPINFYYYTISCAFARCMGGDERASHVLLDYRETCAAPETRGTCVLSGHTFYDTFDKARYQFQGPCKEILMAADCFWNTWDVKVSHRNVDSYTEVEKVRIRKQSTVVELIVDGKQILVGGEAVSIP…	248	1	1	1	458.256	914.497	2	914.497	-0.0003	299	305	0	36.85	0.049	S	AIST-2	HVLLDYR		E
126	1	AIST-2	AIST_CLUC luciferase-recombinant_sw73 OS=Vargula hilgendorfii GN=NA	63350	553	MKTLILAVALVYCATVHCQDCPYEPDPPNTVPTSCEAKEGECIDSSCGTCTRDILSDGLCENKPGKTCCRMCQYVIECRVEAAGWFRTFYGKRFQFQEPGTYVLGQGTKGGDWKVSITLENLDGTKGAVLTKTRLEVAGDIIDIAQATENPITVNGGADPIIANPYTIGEVTIAVVEMPGFNIAVIEFFKLIVIDILGGRSVRIAPDTANKGMISGLCGDLKMMEDTDFTSDPEQLAIQPKINQEFDGCPLYGNPDDVAYCKGLLEPYKDSCRNPINFYYYTISCAFARCMGGDERASHVLLDYRETCAAPETRGTCVLSGHTFYDTFDKARYQFQGPCKEILMAADCFWNTWDVKVSHRNVDSYTEVEKVRIRKQSTVVELIVDGKQILVGGEAVSIP…	597	1	1	1	517.732	1033.45	2	1033.45	0.0002	306	314	0	67.59	2.5e-05	R	AIST-2	ETCAAPETR		G
126	1	AIST-2	AIST_CLUC luciferase-recombinant_sw73 OS=Vargula hilgendorfii GN=NA	63350	553	MKTLILAVALVYCATVHCQDCPYEPDPPNTVPTSCEAKEGECIDSSCGTCTRDILSDGLCENKPGKTCCRMCQYVIECRVEAAGWFRTFYGKRFQFQEPGTYVLGQGTKGGDWKVSITLENLDGTKGAVLTKTRLEVAGDIIDIAQATENPITVNGGADPIIANPYTIGEVTIAVVEMPGFNIAVIEFFKLIVIDILGGRSVRIAPDTANKGMISGLCGDLKMMEDTDFTSDPEQLAIQPKINQEFDGCPLYGNPDDVAYCKGLLEPYKDSCRNPINFYYYTISCAFARCMGGDERASHVLLDYRETCAAPETRGTCVLSGHTFYDTFDKARYQFQGPCKEILMAADCFWNTWDVKVSHRNVDSYTEVEKVRIRKQSTVVELIVDGKQILVGGEAVSIP…	6441	1	1	1	773.357	3089.4	4	3089.4	0.0013	306	332	2	76.15	1.3e-05	R	AIST-2	ETCAAPETRGTCVLSGHTFYDTFDKAR		Y
126	1	AIST-2	AIST_CLUC luciferase-recombinant_sw73 OS=Vargula hilgendorfii GN=NA	63350	553	MKTLILAVALVYCATVHCQDCPYEPDPPNTVPTSCEAKEGECIDSSCGTCTRDILSDGLCENKPGKTCCRMCQYVIECRVEAAGWFRTFYGKRFQFQEPGTYVLGQGTKGGDWKVSITLENLDGTKGAVLTKTRLEVAGDIIDIAQATENPITVNGGADPIIANPYTIGEVTIAVVEMPGFNIAVIEFFKLIVIDILGGRSVRIAPDTANKGMISGLCGDLKMMEDTDFTSDPEQLAIQPKINQEFDGCPLYGNPDDVAYCKGLLEPYKDSCRNPINFYYYTISCAFARCMGGDERASHVLLDYRETCAAPETRGTCVLSGHTFYDTFDKARYQFQGPCKEILMAADCFWNTWDVKVSHRNVDSYTEVEKVRIRKQSTVVELIVDGKQILVGGEAVSIP…	80	1	1	1	415.695	829.375	2	829.375	0	315	322	0	47.19	0.0013	R	AIST-2	GTCVLSGH		T
126	1	AIST-2	AIST_CLUC luciferase-recombinant_sw73 OS=Vargula hilgendorfii GN=NA	63350	553	MKTLILAVALVYCATVHCQDCPYEPDPPNTVPTSCEAKEGECIDSSCGTCTRDILSDGLCENKPGKTCCRMCQYVIECRVEAAGWFRTFYGKRFQFQEPGTYVLGQGTKGGDWKVSITLENLDGTKGAVLTKTRLEVAGDIIDIAQATENPITVNGGADPIIANPYTIGEVTIAVVEMPGFNIAVIEFFKLIVIDILGGRSVRIAPDTANKGMISGLCGDLKMMEDTDFTSDPEQLAIQPKINQEFDGCPLYGNPDDVAYCKGLLEPYKDSCRNPINFYYYTISCAFARCMGGDERASHVLLDYRETCAAPETRGTCVLSGHTFYDTFDKARYQFQGPCKEILMAADCFWNTWDVKVSHRNVDSYTEVEKVRIRKQSTVVELIVDGKQILVGGEAVSIP…	278	1	1	1	466.219	930.423	2	930.423	0.0002	315	323	0	37.9	0.025	R	AIST-2	GTCVLSGHT		F
126	1	AIST-2	AIST_CLUC luciferase-recombinant_sw73 OS=Vargula hilgendorfii GN=NA	63350	553	MKTLILAVALVYCATVHCQDCPYEPDPPNTVPTSCEAKEGECIDSSCGTCTRDILSDGLCENKPGKTCCRMCQYVIECRVEAAGWFRTFYGKRFQFQEPGTYVLGQGTKGGDWKVSITLENLDGTKGAVLTKTRLEVAGDIIDIAQATENPITVNGGADPIIANPYTIGEVTIAVVEMPGFNIAVIEFFKLIVIDILGGRSVRIAPDTANKGMISGLCGDLKMMEDTDFTSDPEQLAIQPKINQEFDGCPLYGNPDDVAYCKGLLEPYKDSCRNPINFYYYTISCAFARCMGGDERASHVLLDYRETCAAPETRGTCVLSGHTFYDTFDKARYQFQGPCKEILMAADCFWNTWDVKVSHRNVDSYTEVEKVRIRKQSTVVELIVDGKQILVGGEAVSIP…	4279	1	1	1	924.418	1846.82	2	1846.82	0.0023	315	330	0	131.61	2.5e-11	R	AIST-2	GTCVLSGHTFYDTFDK		A
126	1	AIST-2	AIST_CLUC luciferase-recombinant_sw73 OS=Vargula hilgendorfii GN=NA	63350	553	MKTLILAVALVYCATVHCQDCPYEPDPPNTVPTSCEAKEGECIDSSCGTCTRDILSDGLCENKPGKTCCRMCQYVIECRVEAAGWFRTFYGKRFQFQEPGTYVLGQGTKGGDWKVSITLENLDGTKGAVLTKTRLEVAGDIIDIAQATENPITVNGGADPIIANPYTIGEVTIAVVEMPGFNIAVIEFFKLIVIDILGGRSVRIAPDTANKGMISGLCGDLKMMEDTDFTSDPEQLAIQPKINQEFDGCPLYGNPDDVAYCKGLLEPYKDSCRNPINFYYYTISCAFARCMGGDERASHVLLDYRETCAAPETRGTCVLSGHTFYDTFDKARYQFQGPCKEILMAADCFWNTWDVKVSHRNVDSYTEVEKVRIRKQSTVVELIVDGKQILVGGEAVSIP…	4997	1	1	1	1037.99	2073.96	2	2073.96	0	315	332	1	160.8	3.5e-14	R	AIST-2	GTCVLSGHTFYDTFDKAR		Y
126	1	AIST-2	AIST_CLUC luciferase-recombinant_sw73 OS=Vargula hilgendorfii GN=NA	63350	553	MKTLILAVALVYCATVHCQDCPYEPDPPNTVPTSCEAKEGECIDSSCGTCTRDILSDGLCENKPGKTCCRMCQYVIECRVEAAGWFRTFYGKRFQFQEPGTYVLGQGTKGGDWKVSITLENLDGTKGAVLTKTRLEVAGDIIDIAQATENPITVNGGADPIIANPYTIGEVTIAVVEMPGFNIAVIEFFKLIVIDILGGRSVRIAPDTANKGMISGLCGDLKMMEDTDFTSDPEQLAIQPKINQEFDGCPLYGNPDDVAYCKGLLEPYKDSCRNPINFYYYTISCAFARCMGGDERASHVLLDYRETCAAPETRGTCVLSGHTFYDTFDKARYQFQGPCKEILMAADCFWNTWDVKVSHRNVDSYTEVEKVRIRKQSTVVELIVDGKQILVGGEAVSIP…	1562	1	1	1	627.807	1253.6	2	1253.6	0.0009	331	340	1	59.06	0.00026	K	AIST-2	ARYQFQGPCK		E
126	1	AIST-2	AIST_CLUC luciferase-recombinant_sw73 OS=Vargula hilgendorfii GN=NA	63350	553	MKTLILAVALVYCATVHCQDCPYEPDPPNTVPTSCEAKEGECIDSSCGTCTRDILSDGLCENKPGKTCCRMCQYVIECRVEAAGWFRTFYGKRFQFQEPGTYVLGQGTKGGDWKVSITLENLDGTKGAVLTKTRLEVAGDIIDIAQATENPITVNGGADPIIANPYTIGEVTIAVVEMPGFNIAVIEFFKLIVIDILGGRSVRIAPDTANKGMISGLCGDLKMMEDTDFTSDPEQLAIQPKINQEFDGCPLYGNPDDVAYCKGLLEPYKDSCRNPINFYYYTISCAFARCMGGDERASHVLLDYRETCAAPETRGTCVLSGHTFYDTFDKARYQFQGPCKEILMAADCFWNTWDVKVSHRNVDSYTEVEKVRIRKQSTVVELIVDGKQILVGGEAVSIP…	575	1	1	1	514.237	1026.46	2	1026.46	0.0003	333	340	0	50.59	0.0011	R	AIST-2	YQFQGPCK		E
126	1	AIST-2	AIST_CLUC luciferase-recombinant_sw73 OS=Vargula hilgendorfii GN=NA	63350	553	MKTLILAVALVYCATVHCQDCPYEPDPPNTVPTSCEAKEGECIDSSCGTCTRDILSDGLCENKPGKTCCRMCQYVIECRVEAAGWFRTFYGKRFQFQEPGTYVLGQGTKGGDWKVSITLENLDGTKGAVLTKTRLEVAGDIIDIAQATENPITVNGGADPIIANPYTIGEVTIAVVEMPGFNIAVIEFFKLIVIDILGGRSVRIAPDTANKGMISGLCGDLKMMEDTDFTSDPEQLAIQPKINQEFDGCPLYGNPDDVAYCKGLLEPYKDSCRNPINFYYYTISCAFARCMGGDERASHVLLDYRETCAAPETRGTCVLSGHTFYDTFDKARYQFQGPCKEILMAADCFWNTWDVKVSHRNVDSYTEVEKVRIRKQSTVVELIVDGKQILVGGEAVSIP…	6391	1	1	1	1003.12	3006.35	3	3006.35	0.0014	333	356	1	91.67	3.8e-07	R	AIST-2	YQFQGPCKEILMAADCFWNTWDVK		V
126	1	AIST-2	AIST_CLUC luciferase-recombinant_sw73 OS=Vargula hilgendorfii GN=NA	63350	553	MKTLILAVALVYCATVHCQDCPYEPDPPNTVPTSCEAKEGECIDSSCGTCTRDILSDGLCENKPGKTCCRMCQYVIECRVEAAGWFRTFYGKRFQFQEPGTYVLGQGTKGGDWKVSITLENLDGTKGAVLTKTRLEVAGDIIDIAQATENPITVNGGADPIIANPYTIGEVTIAVVEMPGFNIAVIEFFKLIVIDILGGRSVRIAPDTANKGMISGLCGDLKMMEDTDFTSDPEQLAIQPKINQEFDGCPLYGNPDDVAYCKGLLEPYKDSCRNPINFYYYTISCAFARCMGGDERASHVLLDYRETCAAPETRGTCVLSGHTFYDTFDKARYQFQGPCKEILMAADCFWNTWDVKVSHRNVDSYTEVEKVRIRKQSTVVELIVDGKQILVGGEAVSIP…	6748	1	1	1	872.411	3485.62	4	3485.61	0.0047	333	360	2	129.28	6.1e-11	R	AIST-2	YQFQGPCKEILMAADCFWNTWDVKVSHR		N
126	1	AIST-2	AIST_CLUC luciferase-recombinant_sw73 OS=Vargula hilgendorfii GN=NA	63350	553	MKTLILAVALVYCATVHCQDCPYEPDPPNTVPTSCEAKEGECIDSSCGTCTRDILSDGLCENKPGKTCCRMCQYVIECRVEAAGWFRTFYGKRFQFQEPGTYVLGQGTKGGDWKVSITLENLDGTKGAVLTKTRLEVAGDIIDIAQATENPITVNGGADPIIANPYTIGEVTIAVVEMPGFNIAVIEFFKLIVIDILGGRSVRIAPDTANKGMISGLCGDLKMMEDTDFTSDPEQLAIQPKINQEFDGCPLYGNPDDVAYCKGLLEPYKDSCRNPINFYYYTISCAFARCMGGDERASHVLLDYRETCAAPETRGTCVLSGHTFYDTFDKARYQFQGPCKEILMAADCFWNTWDVKVSHRNVDSYTEVEKVRIRKQSTVVELIVDGKQILVGGEAVSIP…	4754	1	1	1	999.959	1997.9	2	1997.9	0.0015	341	356	0	120.3	3.5e-10	K	AIST-2	EILMAADCFWNTWDVK		V
126	1	AIST-2	AIST_CLUC luciferase-recombinant_sw73 OS=Vargula hilgendorfii GN=NA	63350	553	MKTLILAVALVYCATVHCQDCPYEPDPPNTVPTSCEAKEGECIDSSCGTCTRDILSDGLCENKPGKTCCRMCQYVIECRVEAAGWFRTFYGKRFQFQEPGTYVLGQGTKGGDWKVSITLENLDGTKGAVLTKTRLEVAGDIIDIAQATENPITVNGGADPIIANPYTIGEVTIAVVEMPGFNIAVIEFFKLIVIDILGGRSVRIAPDTANKGMISGLCGDLKMMEDTDFTSDPEQLAIQPKINQEFDGCPLYGNPDDVAYCKGLLEPYKDSCRNPINFYYYTISCAFARCMGGDERASHVLLDYRETCAAPETRGTCVLSGHTFYDTFDKARYQFQGPCKEILMAADCFWNTWDVKVSHRNVDSYTEVEKVRIRKQSTVVELIVDGKQILVGGEAVSIP…	4805	1	1	1	1007.96	2013.9	2	2013.9	0.002	341	356	0	120.18	3.9e-10	K	AIST-2	EILMAADCFWNTWDVK	0.0003000000000000.0	V	Oxidation (M)
126	1	AIST-2	AIST_CLUC luciferase-recombinant_sw73 OS=Vargula hilgendorfii GN=NA	63350	553	MKTLILAVALVYCATVHCQDCPYEPDPPNTVPTSCEAKEGECIDSSCGTCTRDILSDGLCENKPGKTCCRMCQYVIECRVEAAGWFRTFYGKRFQFQEPGTYVLGQGTKGGDWKVSITLENLDGTKGAVLTKTRLEVAGDIIDIAQATENPITVNGGADPIIANPYTIGEVTIAVVEMPGFNIAVIEFFKLIVIDILGGRSVRIAPDTANKGMISGLCGDLKMMEDTDFTSDPEQLAIQPKINQEFDGCPLYGNPDDVAYCKGLLEPYKDSCRNPINFYYYTISCAFARCMGGDERASHVLLDYRETCAAPETRGTCVLSGHTFYDTFDKARYQFQGPCKEILMAADCFWNTWDVKVSHRNVDSYTEVEKVRIRKQSTVVELIVDGKQILVGGEAVSIP…	5933	1	1	1	826.729	2477.16	3	2477.16	0.0019	341	360	1	162.3	2.8e-14	K	AIST-2	EILMAADCFWNTWDVKVSHR		N
126	1	AIST-2	AIST_CLUC luciferase-recombinant_sw73 OS=Vargula hilgendorfii GN=NA	63350	553	MKTLILAVALVYCATVHCQDCPYEPDPPNTVPTSCEAKEGECIDSSCGTCTRDILSDGLCENKPGKTCCRMCQYVIECRVEAAGWFRTFYGKRFQFQEPGTYVLGQGTKGGDWKVSITLENLDGTKGAVLTKTRLEVAGDIIDIAQATENPITVNGGADPIIANPYTIGEVTIAVVEMPGFNIAVIEFFKLIVIDILGGRSVRIAPDTANKGMISGLCGDLKMMEDTDFTSDPEQLAIQPKINQEFDGCPLYGNPDDVAYCKGLLEPYKDSCRNPINFYYYTISCAFARCMGGDERASHVLLDYRETCAAPETRGTCVLSGHTFYDTFDKARYQFQGPCKEILMAADCFWNTWDVKVSHRNVDSYTEVEKVRIRKQSTVVELIVDGKQILVGGEAVSIP…	5950	1	1	1	624.297	2493.16	4	2493.16	0.0024	341	360	1	69.84	5e-05	K	AIST-2	EILMAADCFWNTWDVKVSHR	0.00030000000000000000.0	N	Oxidation (M)
126	1	AIST-2	AIST_CLUC luciferase-recombinant_sw73 OS=Vargula hilgendorfii GN=NA	63350	553	MKTLILAVALVYCATVHCQDCPYEPDPPNTVPTSCEAKEGECIDSSCGTCTRDILSDGLCENKPGKTCCRMCQYVIECRVEAAGWFRTFYGKRFQFQEPGTYVLGQGTKGGDWKVSITLENLDGTKGAVLTKTRLEVAGDIIDIAQATENPITVNGGADPIIANPYTIGEVTIAVVEMPGFNIAVIEFFKLIVIDILGGRSVRIAPDTANKGMISGLCGDLKMMEDTDFTSDPEQLAIQPKINQEFDGCPLYGNPDDVAYCKGLLEPYKDSCRNPINFYYYTISCAFARCMGGDERASHVLLDYRETCAAPETRGTCVLSGHTFYDTFDKARYQFQGPCKEILMAADCFWNTWDVKVSHRNVDSYTEVEKVRIRKQSTVVELIVDGKQILVGGEAVSIP…	6817	1	1	1	911.431	3641.7	4	3641.69	0.0044	341	370	2	131.66	3.2e-11	K	AIST-2	EILMAADCFWNTWDVKVSHRNVDSYTEVEK		V
126	1	AIST-2	AIST_CLUC luciferase-recombinant_sw73 OS=Vargula hilgendorfii GN=NA	63350	553	MKTLILAVALVYCATVHCQDCPYEPDPPNTVPTSCEAKEGECIDSSCGTCTRDILSDGLCENKPGKTCCRMCQYVIECRVEAAGWFRTFYGKRFQFQEPGTYVLGQGTKGGDWKVSITLENLDGTKGAVLTKTRLEVAGDIIDIAQATENPITVNGGADPIIANPYTIGEVTIAVVEMPGFNIAVIEFFKLIVIDILGGRSVRIAPDTANKGMISGLCGDLKMMEDTDFTSDPEQLAIQPKINQEFDGCPLYGNPDDVAYCKGLLEPYKDSCRNPINFYYYTISCAFARCMGGDERASHVLLDYRETCAAPETRGTCVLSGHTFYDTFDKARYQFQGPCKEILMAADCFWNTWDVKVSHRNVDSYTEVEKVRIRKQSTVVELIVDGKQILVGGEAVSIP…	3179	1	1	1	822.353	1642.69	2	1642.69	0.0014	344	356	0	108.16	1.3e-09	L	AIST-2	MAADCFWNTWDVK		V
126	1	AIST-2	AIST_CLUC luciferase-recombinant_sw73 OS=Vargula hilgendorfii GN=NA	63350	553	MKTLILAVALVYCATVHCQDCPYEPDPPNTVPTSCEAKEGECIDSSCGTCTRDILSDGLCENKPGKTCCRMCQYVIECRVEAAGWFRTFYGKRFQFQEPGTYVLGQGTKGGDWKVSITLENLDGTKGAVLTKTRLEVAGDIIDIAQATENPITVNGGADPIIANPYTIGEVTIAVVEMPGFNIAVIEFFKLIVIDILGGRSVRIAPDTANKGMISGLCGDLKMMEDTDFTSDPEQLAIQPKINQEFDGCPLYGNPDDVAYCKGLLEPYKDSCRNPINFYYYTISCAFARCMGGDERASHVLLDYRETCAAPETRGTCVLSGHTFYDTFDKARYQFQGPCKEILMAADCFWNTWDVKVSHRNVDSYTEVEKVRIRKQSTVVELIVDGKQILVGGEAVSIP…	2493	1	1	1	756.833	1511.65	2	1511.65	0.0017	345	356	0	58.41	0.00018	M	AIST-2	AADCFWNTWDVK		V
126	1	AIST-2	AIST_CLUC luciferase-recombinant_sw73 OS=Vargula hilgendorfii GN=NA	63350	553	MKTLILAVALVYCATVHCQDCPYEPDPPNTVPTSCEAKEGECIDSSCGTCTRDILSDGLCENKPGKTCCRMCQYVIECRVEAAGWFRTFYGKRFQFQEPGTYVLGQGTKGGDWKVSITLENLDGTKGAVLTKTRLEVAGDIIDIAQATENPITVNGGADPIIANPYTIGEVTIAVVEMPGFNIAVIEFFKLIVIDILGGRSVRIAPDTANKGMISGLCGDLKMMEDTDFTSDPEQLAIQPKINQEFDGCPLYGNPDDVAYCKGLLEPYKDSCRNPINFYYYTISCAFARCMGGDERASHVLLDYRETCAAPETRGTCVLSGHTFYDTFDKARYQFQGPCKEILMAADCFWNTWDVKVSHRNVDSYTEVEKVRIRKQSTVVELIVDGKQILVGGEAVSIP…	1566	1	1	1	628.282	1254.55	2	1254.55	0.0006	348	356	0	68.15	1.9e-05	D	AIST-2	CFWNTWDVK		V
126	1	AIST-2	AIST_CLUC luciferase-recombinant_sw73 OS=Vargula hilgendorfii GN=NA	63350	553	MKTLILAVALVYCATVHCQDCPYEPDPPNTVPTSCEAKEGECIDSSCGTCTRDILSDGLCENKPGKTCCRMCQYVIECRVEAAGWFRTFYGKRFQFQEPGTYVLGQGTKGGDWKVSITLENLDGTKGAVLTKTRLEVAGDIIDIAQATENPITVNGGADPIIANPYTIGEVTIAVVEMPGFNIAVIEFFKLIVIDILGGRSVRIAPDTANKGMISGLCGDLKMMEDTDFTSDPEQLAIQPKINQEFDGCPLYGNPDDVAYCKGLLEPYKDSCRNPINFYYYTISCAFARCMGGDERASHVLLDYRETCAAPETRGTCVLSGHTFYDTFDKARYQFQGPCKEILMAADCFWNTWDVKVSHRNVDSYTEVEKVRIRKQSTVVELIVDGKQILVGGEAVSIP…	3302	1	1	1	554.941	1661.8	3	1661.8	0.0006	357	370	1	97.95	4.8e-08	K	AIST-2	VSHRNVDSYTEVEK		V
126	1	AIST-2	AIST_CLUC luciferase-recombinant_sw73 OS=Vargula hilgendorfii GN=NA	63350	553	MKTLILAVALVYCATVHCQDCPYEPDPPNTVPTSCEAKEGECIDSSCGTCTRDILSDGLCENKPGKTCCRMCQYVIECRVEAAGWFRTFYGKRFQFQEPGTYVLGQGTKGGDWKVSITLENLDGTKGAVLTKTRLEVAGDIIDIAQATENPITVNGGADPIIANPYTIGEVTIAVVEMPGFNIAVIEFFKLIVIDILGGRSVRIAPDTANKGMISGLCGDLKMMEDTDFTSDPEQLAIQPKINQEFDGCPLYGNPDDVAYCKGLLEPYKDSCRNPINFYYYTISCAFARCMGGDERASHVLLDYRETCAAPETRGTCVLSGHTFYDTFDKARYQFQGPCKEILMAADCFWNTWDVKVSHRNVDSYTEVEKVRIRKQSTVVELIVDGKQILVGGEAVSIP…	4542	1	1	1	480.25	1916.97	4	1916.97	-0.001	357	372	2	110.19	3.1e-09	K	AIST-2	VSHRNVDSYTEVEKVR		I
126	1	AIST-2	AIST_CLUC luciferase-recombinant_sw73 OS=Vargula hilgendorfii GN=NA	63350	553	MKTLILAVALVYCATVHCQDCPYEPDPPNTVPTSCEAKEGECIDSSCGTCTRDILSDGLCENKPGKTCCRMCQYVIECRVEAAGWFRTFYGKRFQFQEPGTYVLGQGTKGGDWKVSITLENLDGTKGAVLTKTRLEVAGDIIDIAQATENPITVNGGADPIIANPYTIGEVTIAVVEMPGFNIAVIEFFKLIVIDILGGRSVRIAPDTANKGMISGLCGDLKMMEDTDFTSDPEQLAIQPKINQEFDGCPLYGNPDDVAYCKGLLEPYKDSCRNPINFYYYTISCAFARCMGGDERASHVLLDYRETCAAPETRGTCVLSGHTFYDTFDKARYQFQGPCKEILMAADCFWNTWDVKVSHRNVDSYTEVEKVRIRKQSTVVELIVDGKQILVGGEAVSIP…	1171	1	1	1	592.278	1182.54	2	1182.54	0.0007	361	370	0	55.72	0.0005	R	AIST-2	NVDSYTEVEK		V
126	1	AIST-2	AIST_CLUC luciferase-recombinant_sw73 OS=Vargula hilgendorfii GN=NA	63350	553	MKTLILAVALVYCATVHCQDCPYEPDPPNTVPTSCEAKEGECIDSSCGTCTRDILSDGLCENKPGKTCCRMCQYVIECRVEAAGWFRTFYGKRFQFQEPGTYVLGQGTKGGDWKVSITLENLDGTKGAVLTKTRLEVAGDIIDIAQATENPITVNGGADPIIANPYTIGEVTIAVVEMPGFNIAVIEFFKLIVIDILGGRSVRIAPDTANKGMISGLCGDLKMMEDTDFTSDPEQLAIQPKINQEFDGCPLYGNPDDVAYCKGLLEPYKDSCRNPINFYYYTISCAFARCMGGDERASHVLLDYRETCAAPETRGTCVLSGHTFYDTFDKARYQFQGPCKEILMAADCFWNTWDVKVSHRNVDSYTEVEKVRIRKQSTVVELIVDGKQILVGGEAVSIP…	2295	1	1	1	719.863	1437.71	2	1437.71	0.0006	361	372	1	107.7	4.2e-09	R	AIST-2	NVDSYTEVEKVR		I
126	1	AIST-2	AIST_CLUC luciferase-recombinant_sw73 OS=Vargula hilgendorfii GN=NA	63350	553	MKTLILAVALVYCATVHCQDCPYEPDPPNTVPTSCEAKEGECIDSSCGTCTRDILSDGLCENKPGKTCCRMCQYVIECRVEAAGWFRTFYGKRFQFQEPGTYVLGQGTKGGDWKVSITLENLDGTKGAVLTKTRLEVAGDIIDIAQATENPITVNGGADPIIANPYTIGEVTIAVVEMPGFNIAVIEFFKLIVIDILGGRSVRIAPDTANKGMISGLCGDLKMMEDTDFTSDPEQLAIQPKINQEFDGCPLYGNPDDVAYCKGLLEPYKDSCRNPINFYYYTISCAFARCMGGDERASHVLLDYRETCAAPETRGTCVLSGHTFYDTFDKARYQFQGPCKEILMAADCFWNTWDVKVSHRNVDSYTEVEKVRIRKQSTVVELIVDGKQILVGGEAVSIP…	3436	1	1	1	562.337	1683.99	3	1683.99	0.0007	373	387	2	69.8	4.2e-06	R	AIST-2	IRKQSTVVELIVDGK		Q
126	1	AIST-2	AIST_CLUC luciferase-recombinant_sw73 OS=Vargula hilgendorfii GN=NA	63350	553	MKTLILAVALVYCATVHCQDCPYEPDPPNTVPTSCEAKEGECIDSSCGTCTRDILSDGLCENKPGKTCCRMCQYVIECRVEAAGWFRTFYGKRFQFQEPGTYVLGQGTKGGDWKVSITLENLDGTKGAVLTKTRLEVAGDIIDIAQATENPITVNGGADPIIANPYTIGEVTIAVVEMPGFNIAVIEFFKLIVIDILGGRSVRIAPDTANKGMISGLCGDLKMMEDTDFTSDPEQLAIQPKINQEFDGCPLYGNPDDVAYCKGLLEPYKDSCRNPINFYYYTISCAFARCMGGDERASHVLLDYRETCAAPETRGTCVLSGHTFYDTFDKARYQFQGPCKEILMAADCFWNTWDVKVSHRNVDSYTEVEKVRIRKQSTVVELIVDGKQILVGGEAVSIP…	2235	1	1	1	708.409	1414.8	2	1414.8	-0.0001	375	387	1	102.17	9.3e-09	R	AIST-2	KQSTVVELIVDGK		Q
126	1	AIST-2	AIST_CLUC luciferase-recombinant_sw73 OS=Vargula hilgendorfii GN=NA	63350	553	MKTLILAVALVYCATVHCQDCPYEPDPPNTVPTSCEAKEGECIDSSCGTCTRDILSDGLCENKPGKTCCRMCQYVIECRVEAAGWFRTFYGKRFQFQEPGTYVLGQGTKGGDWKVSITLENLDGTKGAVLTKTRLEVAGDIIDIAQATENPITVNGGADPIIANPYTIGEVTIAVVEMPGFNIAVIEFFKLIVIDILGGRSVRIAPDTANKGMISGLCGDLKMMEDTDFTSDPEQLAIQPKINQEFDGCPLYGNPDDVAYCKGLLEPYKDSCRNPINFYYYTISCAFARCMGGDERASHVLLDYRETCAAPETRGTCVLSGHTFYDTFDKARYQFQGPCKEILMAADCFWNTWDVKVSHRNVDSYTEVEKVRIRKQSTVVELIVDGKQILVGGEAVSIP…	1662	1	1	1	644.362	1286.71	2	1286.71	0.0007	376	387	0	109.08	2.5e-09	K	AIST-2	QSTVVELIVDGK		Q
126	1	AIST-2	AIST_CLUC luciferase-recombinant_sw73 OS=Vargula hilgendorfii GN=NA	63350	553	MKTLILAVALVYCATVHCQDCPYEPDPPNTVPTSCEAKEGECIDSSCGTCTRDILSDGLCENKPGKTCCRMCQYVIECRVEAAGWFRTFYGKRFQFQEPGTYVLGQGTKGGDWKVSITLENLDGTKGAVLTKTRLEVAGDIIDIAQATENPITVNGGADPIIANPYTIGEVTIAVVEMPGFNIAVIEFFKLIVIDILGGRSVRIAPDTANKGMISGLCGDLKMMEDTDFTSDPEQLAIQPKINQEFDGCPLYGNPDDVAYCKGLLEPYKDSCRNPINFYYYTISCAFARCMGGDERASHVLLDYRETCAAPETRGTCVLSGHTFYDTFDKARYQFQGPCKEILMAADCFWNTWDVKVSHRNVDSYTEVEKVRIRKQSTVVELIVDGKQILVGGEAVSIP…	7228	1	1	1	1188.74	4750.91	4	4750.91	0.0068	446	487	1	140.13	4.7e-12	K	AIST-2	TCGICGNYNQDFSDDSFDAEGACDLTPNPPGCTEEQKPEAER		L
126	1	AIST-2	AIST_CLUC luciferase-recombinant_sw73 OS=Vargula hilgendorfii GN=NA	63350	553	MKTLILAVALVYCATVHCQDCPYEPDPPNTVPTSCEAKEGECIDSSCGTCTRDILSDGLCENKPGKTCCRMCQYVIECRVEAAGWFRTFYGKRFQFQEPGTYVLGQGTKGGDWKVSITLENLDGTKGAVLTKTRLEVAGDIIDIAQATENPITVNGGADPIIANPYTIGEVTIAVVEMPGFNIAVIEFFKLIVIDILGGRSVRIAPDTANKGMISGLCGDLKMMEDTDFTSDPEQLAIQPKINQEFDGCPLYGNPDDVAYCKGLLEPYKDSCRNPINFYYYTISCAFARCMGGDERASHVLLDYRETCAAPETRGTCVLSGHTFYDTFDKARYQFQGPCKEILMAADCFWNTWDVKVSHRNVDSYTEVEKVRIRKQSTVVELIVDGKQILVGGEAVSIP…	6513	1	1	1	1079.12	3234.34	3	3234.34	0.0061	459	487	1	152.23	2.9e-13	S	AIST-2	DDSFDAEGACDLTPNPPGCTEEQKPEAER		L
126	1	AIST-2	AIST_CLUC luciferase-recombinant_sw73 OS=Vargula hilgendorfii GN=NA	63350	553	MKTLILAVALVYCATVHCQDCPYEPDPPNTVPTSCEAKEGECIDSSCGTCTRDILSDGLCENKPGKTCCRMCQYVIECRVEAAGWFRTFYGKRFQFQEPGTYVLGQGTKGGDWKVSITLENLDGTKGAVLTKTRLEVAGDIIDIAQATENPITVNGGADPIIANPYTIGEVTIAVVEMPGFNIAVIEFFKLIVIDILGGRSVRIAPDTANKGMISGLCGDLKMMEDTDFTSDPEQLAIQPKINQEFDGCPLYGNPDDVAYCKGLLEPYKDSCRNPINFYYYTISCAFARCMGGDERASHVLLDYRETCAAPETRGTCVLSGHTFYDTFDKARYQFQGPCKEILMAADCFWNTWDVKVSHRNVDSYTEVEKVRIRKQSTVVELIVDGKQILVGGEAVSIP…	6460	1	1	1	1040.78	3119.31	3	3119.31	0.0032	460	487	1	131.96	2.9e-11	D	AIST-2	DSFDAEGACDLTPNPPGCTEEQKPEAER		L
126	1	AIST-2	AIST_CLUC luciferase-recombinant_sw73 OS=Vargula hilgendorfii GN=NA	63350	553	MKTLILAVALVYCATVHCQDCPYEPDPPNTVPTSCEAKEGECIDSSCGTCTRDILSDGLCENKPGKTCCRMCQYVIECRVEAAGWFRTFYGKRFQFQEPGTYVLGQGTKGGDWKVSITLENLDGTKGAVLTKTRLEVAGDIIDIAQATENPITVNGGADPIIANPYTIGEVTIAVVEMPGFNIAVIEFFKLIVIDILGGRSVRIAPDTANKGMISGLCGDLKMMEDTDFTSDPEQLAIQPKINQEFDGCPLYGNPDDVAYCKGLLEPYKDSCRNPINFYYYTISCAFARCMGGDERASHVLLDYRETCAAPETRGTCVLSGHTFYDTFDKARYQFQGPCKEILMAADCFWNTWDVKVSHRNVDSYTEVEKVRIRKQSTVVELIVDGKQILVGGEAVSIP…	6389	1	1	1	1002.44	3004.28	3	3004.28	0.0032	461	487	1	121.32	3.3e-10	D	AIST-2	SFDAEGACDLTPNPPGCTEEQKPEAER		L
126	1	AIST-2	AIST_CLUC luciferase-recombinant_sw73 OS=Vargula hilgendorfii GN=NA	63350	553	MKTLILAVALVYCATVHCQDCPYEPDPPNTVPTSCEAKEGECIDSSCGTCTRDILSDGLCENKPGKTCCRMCQYVIECRVEAAGWFRTFYGKRFQFQEPGTYVLGQGTKGGDWKVSITLENLDGTKGAVLTKTRLEVAGDIIDIAQATENPITVNGGADPIIANPYTIGEVTIAVVEMPGFNIAVIEFFKLIVIDILGGRSVRIAPDTANKGMISGLCGDLKMMEDTDFTSDPEQLAIQPKINQEFDGCPLYGNPDDVAYCKGLLEPYKDSCRNPINFYYYTISCAFARCMGGDERASHVLLDYRETCAAPETRGTCVLSGHTFYDTFDKARYQFQGPCKEILMAADCFWNTWDVKVSHRNVDSYTEVEKVRIRKQSTVVELIVDGKQILVGGEAVSIP…	6335	1	1	1	973.425	2917.25	3	2917.25	0.0024	462	487	1	138.09	6.8e-12	S	AIST-2	FDAEGACDLTPNPPGCTEEQKPEAER		L
126	1	AIST-2	AIST_CLUC luciferase-recombinant_sw73 OS=Vargula hilgendorfii GN=NA	63350	553	MKTLILAVALVYCATVHCQDCPYEPDPPNTVPTSCEAKEGECIDSSCGTCTRDILSDGLCENKPGKTCCRMCQYVIECRVEAAGWFRTFYGKRFQFQEPGTYVLGQGTKGGDWKVSITLENLDGTKGAVLTKTRLEVAGDIIDIAQATENPITVNGGADPIIANPYTIGEVTIAVVEMPGFNIAVIEFFKLIVIDILGGRSVRIAPDTANKGMISGLCGDLKMMEDTDFTSDPEQLAIQPKINQEFDGCPLYGNPDDVAYCKGLLEPYKDSCRNPINFYYYTISCAFARCMGGDERASHVLLDYRETCAAPETRGTCVLSGHTFYDTFDKARYQFQGPCKEILMAADCFWNTWDVKVSHRNVDSYTEVEKVRIRKQSTVVELIVDGKQILVGGEAVSIP…	6183	1	1	1	924.401	2770.18	3	2770.18	0.0011	463	487	1	141.58	3.1e-12	F	AIST-2	DAEGACDLTPNPPGCTEEQKPEAER		L
126	1	AIST-2	AIST_CLUC luciferase-recombinant_sw73 OS=Vargula hilgendorfii GN=NA	63350	553	MKTLILAVALVYCATVHCQDCPYEPDPPNTVPTSCEAKEGECIDSSCGTCTRDILSDGLCENKPGKTCCRMCQYVIECRVEAAGWFRTFYGKRFQFQEPGTYVLGQGTKGGDWKVSITLENLDGTKGAVLTKTRLEVAGDIIDIAQATENPITVNGGADPIIANPYTIGEVTIAVVEMPGFNIAVIEFFKLIVIDILGGRSVRIAPDTANKGMISGLCGDLKMMEDTDFTSDPEQLAIQPKINQEFDGCPLYGNPDDVAYCKGLLEPYKDSCRNPINFYYYTISCAFARCMGGDERASHVLLDYRETCAAPETRGTCVLSGHTFYDTFDKARYQFQGPCKEILMAADCFWNTWDVKVSHRNVDSYTEVEKVRIRKQSTVVELIVDGKQILVGGEAVSIP…	6122	1	1	1	886.06	2655.16	3	2655.15	0.0045	464	487	1	114.83	1.7e-09	D	AIST-2	AEGACDLTPNPPGCTEEQKPEAER		L
126	1	AIST-2	AIST_CLUC luciferase-recombinant_sw73 OS=Vargula hilgendorfii GN=NA	63350	553	MKTLILAVALVYCATVHCQDCPYEPDPPNTVPTSCEAKEGECIDSSCGTCTRDILSDGLCENKPGKTCCRMCQYVIECRVEAAGWFRTFYGKRFQFQEPGTYVLGQGTKGGDWKVSITLENLDGTKGAVLTKTRLEVAGDIIDIAQATENPITVNGGADPIIANPYTIGEVTIAVVEMPGFNIAVIEFFKLIVIDILGGRSVRIAPDTANKGMISGLCGDLKMMEDTDFTSDPEQLAIQPKINQEFDGCPLYGNPDDVAYCKGLLEPYKDSCRNPINFYYYTISCAFARCMGGDERASHVLLDYRETCAAPETRGTCVLSGHTFYDTFDKARYQFQGPCKEILMAADCFWNTWDVKVSHRNVDSYTEVEKVRIRKQSTVVELIVDGKQILVGGEAVSIP…	4928	1	1	1	684.994	2051.96	3	2051.96	0.0006	470	487	1	78.53	4.7e-06	D	AIST-2	LTPNPPGCTEEQKPEAER		L
126	1	AIST-2	AIST_CLUC luciferase-recombinant_sw73 OS=Vargula hilgendorfii GN=NA	63350	553	MKTLILAVALVYCATVHCQDCPYEPDPPNTVPTSCEAKEGECIDSSCGTCTRDILSDGLCENKPGKTCCRMCQYVIECRVEAAGWFRTFYGKRFQFQEPGTYVLGQGTKGGDWKVSITLENLDGTKGAVLTKTRLEVAGDIIDIAQATENPITVNGGADPIIANPYTIGEVTIAVVEMPGFNIAVIEFFKLIVIDILGGRSVRIAPDTANKGMISGLCGDLKMMEDTDFTSDPEQLAIQPKINQEFDGCPLYGNPDDVAYCKGLLEPYKDSCRNPINFYYYTISCAFARCMGGDERASHVLLDYRETCAAPETRGTCVLSGHTFYDTFDKARYQFQGPCKEILMAADCFWNTWDVKVSHRNVDSYTEVEKVRIRKQSTVVELIVDGKQILVGGEAVSIP…	1914	1	1	1	680.296	1358.58	2	1358.58	0.0007	477	487	1	37.63	0.014	G	AIST-2	CTEEQKPEAER	1.00000000000.0	L	Ammonia-loss (N-term C)
126	1	AIST-2	AIST_CLUC luciferase-recombinant_sw73 OS=Vargula hilgendorfii GN=NA	63350	553	MKTLILAVALVYCATVHCQDCPYEPDPPNTVPTSCEAKEGECIDSSCGTCTRDILSDGLCENKPGKTCCRMCQYVIECRVEAAGWFRTFYGKRFQFQEPGTYVLGQGTKGGDWKVSITLENLDGTKGAVLTKTRLEVAGDIIDIAQATENPITVNGGADPIIANPYTIGEVTIAVVEMPGFNIAVIEFFKLIVIDILGGRSVRIAPDTANKGMISGLCGDLKMMEDTDFTSDPEQLAIQPKINQEFDGCPLYGNPDDVAYCKGLLEPYKDSCRNPINFYYYTISCAFARCMGGDERASHVLLDYRETCAAPETRGTCVLSGHTFYDTFDKARYQFQGPCKEILMAADCFWNTWDVKVSHRNVDSYTEVEKVRIRKQSTVVELIVDGKQILVGGEAVSIP…	2299	1	1	1	720.328	1438.64	2	1438.64	0.0009	488	500	0	48.91	0.0018	R	AIST-2	LCNSLFAGQSDLD		Q
126	1	AIST-2	AIST_CLUC luciferase-recombinant_sw73 OS=Vargula hilgendorfii GN=NA	63350	553	MKTLILAVALVYCATVHCQDCPYEPDPPNTVPTSCEAKEGECIDSSCGTCTRDILSDGLCENKPGKTCCRMCQYVIECRVEAAGWFRTFYGKRFQFQEPGTYVLGQGTKGGDWKVSITLENLDGTKGAVLTKTRLEVAGDIIDIAQATENPITVNGGADPIIANPYTIGEVTIAVVEMPGFNIAVIEFFKLIVIDILGGRSVRIAPDTANKGMISGLCGDLKMMEDTDFTSDPEQLAIQPKINQEFDGCPLYGNPDDVAYCKGLLEPYKDSCRNPINFYYYTISCAFARCMGGDERASHVLLDYRETCAAPETRGTCVLSGHTFYDTFDKARYQFQGPCKEILMAADCFWNTWDVKVSHRNVDSYTEVEKVRIRKQSTVVELIVDGKQILVGGEAVSIP…	3556	1	1	1	848.405	1694.8	2	1694.79	0.0031	488	502	0	127.02	4.7e-11	R	AIST-2	LCNSLFAGQSDLDQK		C
126	1	AIST-2	AIST_CLUC luciferase-recombinant_sw73 OS=Vargula hilgendorfii GN=NA	63350	553	MKTLILAVALVYCATVHCQDCPYEPDPPNTVPTSCEAKEGECIDSSCGTCTRDILSDGLCENKPGKTCCRMCQYVIECRVEAAGWFRTFYGKRFQFQEPGTYVLGQGTKGGDWKVSITLENLDGTKGAVLTKTRLEVAGDIIDIAQATENPITVNGGADPIIANPYTIGEVTIAVVEMPGFNIAVIEFFKLIVIDILGGRSVRIAPDTANKGMISGLCGDLKMMEDTDFTSDPEQLAIQPKINQEFDGCPLYGNPDDVAYCKGLLEPYKDSCRNPINFYYYTISCAFARCMGGDERASHVLLDYRETCAAPETRGTCVLSGHTFYDTFDKARYQFQGPCKEILMAADCFWNTWDVKVSHRNVDSYTEVEKVRIRKQSTVVELIVDGKQILVGGEAVSIP…	6256	1	1	1	954.775	2861.3	3	2861.3	0.0022	488	511	2	224.36	1.9e-20	R	AIST-2	LCNSLFAGQSDLDQKCNVCHKPDR		V
126	1	AIST-2	AIST_CLUC luciferase-recombinant_sw73 OS=Vargula hilgendorfii GN=NA	63350	553	MKTLILAVALVYCATVHCQDCPYEPDPPNTVPTSCEAKEGECIDSSCGTCTRDILSDGLCENKPGKTCCRMCQYVIECRVEAAGWFRTFYGKRFQFQEPGTYVLGQGTKGGDWKVSITLENLDGTKGAVLTKTRLEVAGDIIDIAQATENPITVNGGADPIIANPYTIGEVTIAVVEMPGFNIAVIEFFKLIVIDILGGRSVRIAPDTANKGMISGLCGDLKMMEDTDFTSDPEQLAIQPKINQEFDGCPLYGNPDDVAYCKGLLEPYKDSCRNPINFYYYTISCAFARCMGGDERASHVLLDYRETCAAPETRGTCVLSGHTFYDTFDKARYQFQGPCKEILMAADCFWNTWDVKVSHRNVDSYTEVEKVRIRKQSTVVELIVDGKQILVGGEAVSIP…	1769	1	1	1	654.826	1307.64	2	1307.64	0.0007	491	502	0	79.5	3e-06	N	AIST-2	SLFAGQSDLDQK		C
126	1	AIST-2	AIST_CLUC luciferase-recombinant_sw73 OS=Vargula hilgendorfii GN=NA	63350	553	MKTLILAVALVYCATVHCQDCPYEPDPPNTVPTSCEAKEGECIDSSCGTCTRDILSDGLCENKPGKTCCRMCQYVIECRVEAAGWFRTFYGKRFQFQEPGTYVLGQGTKGGDWKVSITLENLDGTKGAVLTKTRLEVAGDIIDIAQATENPITVNGGADPIIANPYTIGEVTIAVVEMPGFNIAVIEFFKLIVIDILGGRSVRIAPDTANKGMISGLCGDLKMMEDTDFTSDPEQLAIQPKINQEFDGCPLYGNPDDVAYCKGLLEPYKDSCRNPINFYYYTISCAFARCMGGDERASHVLLDYRETCAAPETRGTCVLSGHTFYDTFDKARYQFQGPCKEILMAADCFWNTWDVKVSHRNVDSYTEVEKVRIRKQSTVVELIVDGKQILVGGEAVSIP…	1390	1	1	1	611.308	1220.6	2	1220.6	-0.0013	492	502	0	75.57	7.4e-06	S	AIST-2	LFAGQSDLDQK		C
126	1	AIST-2	AIST_CLUC luciferase-recombinant_sw73 OS=Vargula hilgendorfii GN=NA	63350	553	MKTLILAVALVYCATVHCQDCPYEPDPPNTVPTSCEAKEGECIDSSCGTCTRDILSDGLCENKPGKTCCRMCQYVIECRVEAAGWFRTFYGKRFQFQEPGTYVLGQGTKGGDWKVSITLENLDGTKGAVLTKTRLEVAGDIIDIAQATENPITVNGGADPIIANPYTIGEVTIAVVEMPGFNIAVIEFFKLIVIDILGGRSVRIAPDTANKGMISGLCGDLKMMEDTDFTSDPEQLAIQPKINQEFDGCPLYGNPDDVAYCKGLLEPYKDSCRNPINFYYYTISCAFARCMGGDERASHVLLDYRETCAAPETRGTCVLSGHTFYDTFDKARYQFQGPCKEILMAADCFWNTWDVKVSHRNVDSYTEVEKVRIRKQSTVVELIVDGKQILVGGEAVSIP…	5192	1	1	1	532.747	2126.96	4	2126.96	0	494	511	2	103.61	1.9e-08	F	AIST-2	AGQSDLDQKCNVCHKPDR		V
126	1	AIST-2	AIST_CLUC luciferase-recombinant_sw73 OS=Vargula hilgendorfii GN=NA	63350	553	MKTLILAVALVYCATVHCQDCPYEPDPPNTVPTSCEAKEGECIDSSCGTCTRDILSDGLCENKPGKTCCRMCQYVIECRVEAAGWFRTFYGKRFQFQEPGTYVLGQGTKGGDWKVSITLENLDGTKGAVLTKTRLEVAGDIIDIAQATENPITVNGGADPIIANPYTIGEVTIAVVEMPGFNIAVIEFFKLIVIDILGGRSVRIAPDTANKGMISGLCGDLKMMEDTDFTSDPEQLAIQPKINQEFDGCPLYGNPDDVAYCKGLLEPYKDSCRNPINFYYYTISCAFARCMGGDERASHVLLDYRETCAAPETRGTCVLSGHTFYDTFDKARYQFQGPCKEILMAADCFWNTWDVKVSHRNVDSYTEVEKVRIRKQSTVVELIVDGKQILVGGEAVSIP…	1127	1	1	1	584.753	1167.49	2	1167.49	0.0004	503	511	1	45.7	0.0025	K	AIST-2	CNVCHKPDR	1.000000000.0	V	Ammonia-loss (N-term C)
126	1	AIST-2	AIST_CLUC luciferase-recombinant_sw73 OS=Vargula hilgendorfii GN=NA	63350	553	MKTLILAVALVYCATVHCQDCPYEPDPPNTVPTSCEAKEGECIDSSCGTCTRDILSDGLCENKPGKTCCRMCQYVIECRVEAAGWFRTFYGKRFQFQEPGTYVLGQGTKGGDWKVSITLENLDGTKGAVLTKTRLEVAGDIIDIAQATENPITVNGGADPIIANPYTIGEVTIAVVEMPGFNIAVIEFFKLIVIDILGGRSVRIAPDTANKGMISGLCGDLKMMEDTDFTSDPEQLAIQPKINQEFDGCPLYGNPDDVAYCKGLLEPYKDSCRNPINFYYYTISCAFARCMGGDERASHVLLDYRETCAAPETRGTCVLSGHTFYDTFDKARYQFQGPCKEILMAADCFWNTWDVKVSHRNVDSYTEVEKVRIRKQSTVVELIVDGKQILVGGEAVSIP…	2734	1	1	1	523.917	1568.73	3	1568.73	-0.0007	503	514	2	77.42	3.8e-06	K	AIST-2	CNVCHKPDRVER		C
126	1	AIST-2	AIST_CLUC luciferase-recombinant_sw73 OS=Vargula hilgendorfii GN=NA	63350	553	MKTLILAVALVYCATVHCQDCPYEPDPPNTVPTSCEAKEGECIDSSCGTCTRDILSDGLCENKPGKTCCRMCQYVIECRVEAAGWFRTFYGKRFQFQEPGTYVLGQGTKGGDWKVSITLENLDGTKGAVLTKTRLEVAGDIIDIAQATENPITVNGGADPIIANPYTIGEVTIAVVEMPGFNIAVIEFFKLIVIDILGGRSVRIAPDTANKGMISGLCGDLKMMEDTDFTSDPEQLAIQPKINQEFDGCPLYGNPDDVAYCKGLLEPYKDSCRNPINFYYYTISCAFARCMGGDERASHVLLDYRETCAAPETRGTCVLSGHTFYDTFDKARYQFQGPCKEILMAADCFWNTWDVKVSHRNVDSYTEVEKVRIRKQSTVVELIVDGKQILVGGEAVSIP…	2683	1	1	1	518.241	1551.7	3	1551.7	-0.0034	503	514	2	57.57	0.0003	K	AIST-2	CNVCHKPDRVER	1.000000000000.0	C	Ammonia-loss (N-term C)
126	1	AIST-2	AIST_CLUC luciferase-recombinant_sw73 OS=Vargula hilgendorfii GN=NA	63350	553	MKTLILAVALVYCATVHCQDCPYEPDPPNTVPTSCEAKEGECIDSSCGTCTRDILSDGLCENKPGKTCCRMCQYVIECRVEAAGWFRTFYGKRFQFQEPGTYVLGQGTKGGDWKVSITLENLDGTKGAVLTKTRLEVAGDIIDIAQATENPITVNGGADPIIANPYTIGEVTIAVVEMPGFNIAVIEFFKLIVIDILGGRSVRIAPDTANKGMISGLCGDLKMMEDTDFTSDPEQLAIQPKINQEFDGCPLYGNPDDVAYCKGLLEPYKDSCRNPINFYYYTISCAFARCMGGDERASHVLLDYRETCAAPETRGTCVLSGHTFYDTFDKARYQFQGPCKEILMAADCFWNTWDVKVSHRNVDSYTEVEKVRIRKQSTVVELIVDGKQILVGGEAVSIP…	1685	1	1	1	432.559	1294.66	3	1294.66	-0.0003	505	514	2	53.05	0.0013	N	AIST-2	VCHKPDRVER		C
126	1	AIST-2	AIST_CLUC luciferase-recombinant_sw73 OS=Vargula hilgendorfii GN=NA	63350	553	MKTLILAVALVYCATVHCQDCPYEPDPPNTVPTSCEAKEGECIDSSCGTCTRDILSDGLCENKPGKTCCRMCQYVIECRVEAAGWFRTFYGKRFQFQEPGTYVLGQGTKGGDWKVSITLENLDGTKGAVLTKTRLEVAGDIIDIAQATENPITVNGGADPIIANPYTIGEVTIAVVEMPGFNIAVIEFFKLIVIDILGGRSVRIAPDTANKGMISGLCGDLKMMEDTDFTSDPEQLAIQPKINQEFDGCPLYGNPDDVAYCKGLLEPYKDSCRNPINFYYYTISCAFARCMGGDERASHVLLDYRETCAAPETRGTCVLSGHTFYDTFDKARYQFQGPCKEILMAADCFWNTWDVKVSHRNVDSYTEVEKVRIRKQSTVVELIVDGKQILVGGEAVSIP…	1249	1	1	1	597.741	1193.47	2	1193.47	0.0004	515	522	0	59.55	3.8e-05	R	AIST-2	CMYEYCLR		G
126	1	AIST-2	AIST_CLUC luciferase-recombinant_sw73 OS=Vargula hilgendorfii GN=NA	63350	553	MKTLILAVALVYCATVHCQDCPYEPDPPNTVPTSCEAKEGECIDSSCGTCTRDILSDGLCENKPGKTCCRMCQYVIECRVEAAGWFRTFYGKRFQFQEPGTYVLGQGTKGGDWKVSITLENLDGTKGAVLTKTRLEVAGDIIDIAQATENPITVNGGADPIIANPYTIGEVTIAVVEMPGFNIAVIEFFKLIVIDILGGRSVRIAPDTANKGMISGLCGDLKMMEDTDFTSDPEQLAIQPKINQEFDGCPLYGNPDDVAYCKGLLEPYKDSCRNPINFYYYTISCAFARCMGGDERASHVLLDYRETCAAPETRGTCVLSGHTFYDTFDKARYQFQGPCKEILMAADCFWNTWDVKVSHRNVDSYTEVEKVRIRKQSTVVELIVDGKQILVGGEAVSIP…	1337	1	1	1	605.738	1209.46	2	1209.46	-0.0001	515	522	0	51.86	0.00015	R	AIST-2	CMYEYCLR	0.03000000.0	G	Oxidation (M)
126	1	AIST-2	AIST_CLUC luciferase-recombinant_sw73 OS=Vargula hilgendorfii GN=NA	63350	553	MKTLILAVALVYCATVHCQDCPYEPDPPNTVPTSCEAKEGECIDSSCGTCTRDILSDGLCENKPGKTCCRMCQYVIECRVEAAGWFRTFYGKRFQFQEPGTYVLGQGTKGGDWKVSITLENLDGTKGAVLTKTRLEVAGDIIDIAQATENPITVNGGADPIIANPYTIGEVTIAVVEMPGFNIAVIEFFKLIVIDILGGRSVRIAPDTANKGMISGLCGDLKMMEDTDFTSDPEQLAIQPKINQEFDGCPLYGNPDDVAYCKGLLEPYKDSCRNPINFYYYTISCAFARCMGGDERASHVLLDYRETCAAPETRGTCVLSGHTFYDTFDKARYQFQGPCKEILMAADCFWNTWDVKVSHRNVDSYTEVEKVRIRKQSTVVELIVDGKQILVGGEAVSIP…	1154	1	1	1	589.227	1176.44	2	1176.44	0.0002	515	522	0	45.61	0.00048	R	AIST-2	CMYEYCLR	1.00000000.0	G	Ammonia-loss (N-term C)
126	1	AIST-2	AIST_CLUC luciferase-recombinant_sw73 OS=Vargula hilgendorfii GN=NA	63350	553	MKTLILAVALVYCATVHCQDCPYEPDPPNTVPTSCEAKEGECIDSSCGTCTRDILSDGLCENKPGKTCCRMCQYVIECRVEAAGWFRTFYGKRFQFQEPGTYVLGQGTKGGDWKVSITLENLDGTKGAVLTKTRLEVAGDIIDIAQATENPITVNGGADPIIANPYTIGEVTIAVVEMPGFNIAVIEFFKLIVIDILGGRSVRIAPDTANKGMISGLCGDLKMMEDTDFTSDPEQLAIQPKINQEFDGCPLYGNPDDVAYCKGLLEPYKDSCRNPINFYYYTISCAFARCMGGDERASHVLLDYRETCAAPETRGTCVLSGHTFYDTFDKARYQFQGPCKEILMAADCFWNTWDVKVSHRNVDSYTEVEKVRIRKQSTVVELIVDGKQILVGGEAVSIP…	1208	1	1	1	597.225	1192.44	2	1192.44	0.0008	515	522	0	32.15	0.0077	R	AIST-2	CMYEYCLR	1.03000000.0	G	Ammonia-loss (N-term C); Oxidation (M)
126	1	AIST-2	AIST_CLUC luciferase-recombinant_sw73 OS=Vargula hilgendorfii GN=NA	63350	553	MKTLILAVALVYCATVHCQDCPYEPDPPNTVPTSCEAKEGECIDSSCGTCTRDILSDGLCENKPGKTCCRMCQYVIECRVEAAGWFRTFYGKRFQFQEPGTYVLGQGTKGGDWKVSITLENLDGTKGAVLTKTRLEVAGDIIDIAQATENPITVNGGADPIIANPYTIGEVTIAVVEMPGFNIAVIEFFKLIVIDILGGRSVRIAPDTANKGMISGLCGDLKMMEDTDFTSDPEQLAIQPKINQEFDGCPLYGNPDDVAYCKGLLEPYKDSCRNPINFYYYTISCAFARCMGGDERASHVLLDYRETCAAPETRGTCVLSGHTFYDTFDKARYQFQGPCKEILMAADCFWNTWDVKVSHRNVDSYTEVEKVRIRKQSTVVELIVDGKQILVGGEAVSIP…	6203	1	1	1	697.041	2784.13	4	2784.13	0.0003	515	535	1	74.6	1.5e-05	R	AIST-2	CMYEYCLRGQQGFCDHAWEFK		K
126	1	AIST-2	AIST_CLUC luciferase-recombinant_sw73 OS=Vargula hilgendorfii GN=NA	63350	553	MKTLILAVALVYCATVHCQDCPYEPDPPNTVPTSCEAKEGECIDSSCGTCTRDILSDGLCENKPGKTCCRMCQYVIECRVEAAGWFRTFYGKRFQFQEPGTYVLGQGTKGGDWKVSITLENLDGTKGAVLTKTRLEVAGDIIDIAQATENPITVNGGADPIIANPYTIGEVTIAVVEMPGFNIAVIEFFKLIVIDILGGRSVRIAPDTANKGMISGLCGDLKMMEDTDFTSDPEQLAIQPKINQEFDGCPLYGNPDDVAYCKGLLEPYKDSCRNPINFYYYTISCAFARCMGGDERASHVLLDYRETCAAPETRGTCVLSGHTFYDTFDKARYQFQGPCKEILMAADCFWNTWDVKVSHRNVDSYTEVEKVRIRKQSTVVELIVDGKQILVGGEAVSIP…	6177	1	1	1	923.377	2767.11	3	2767.11	0.0017	515	535	1	42.23	0.018	R	AIST-2	CMYEYCLRGQQGFCDHAWEFK	1.000000000000000000000.0	K	Ammonia-loss (N-term C)
126	1	AIST-2	AIST_CLUC luciferase-recombinant_sw73 OS=Vargula hilgendorfii GN=NA	63350	553	MKTLILAVALVYCATVHCQDCPYEPDPPNTVPTSCEAKEGECIDSSCGTCTRDILSDGLCENKPGKTCCRMCQYVIECRVEAAGWFRTFYGKRFQFQEPGTYVLGQGTKGGDWKVSITLENLDGTKGAVLTKTRLEVAGDIIDIAQATENPITVNGGADPIIANPYTIGEVTIAVVEMPGFNIAVIEFFKLIVIDILGGRSVRIAPDTANKGMISGLCGDLKMMEDTDFTSDPEQLAIQPKINQEFDGCPLYGNPDDVAYCKGLLEPYKDSCRNPINFYYYTISCAFARCMGGDERASHVLLDYRETCAAPETRGTCVLSGHTFYDTFDKARYQFQGPCKEILMAADCFWNTWDVKVSHRNVDSYTEVEKVRIRKQSTVVELIVDGKQILVGGEAVSIP…	6299	1	1	1	724.808	2895.2	4	2895.2	0.0008	515	536	2	105.74	1.1e-08	R	AIST-2	CMYEYCLRGQQGFCDHAWEFKK	1.0000000000000000000000.0	E	Ammonia-loss (N-term C)
126	1	AIST-2	AIST_CLUC luciferase-recombinant_sw73 OS=Vargula hilgendorfii GN=NA	63350	553	MKTLILAVALVYCATVHCQDCPYEPDPPNTVPTSCEAKEGECIDSSCGTCTRDILSDGLCENKPGKTCCRMCQYVIECRVEAAGWFRTFYGKRFQFQEPGTYVLGQGTKGGDWKVSITLENLDGTKGAVLTKTRLEVAGDIIDIAQATENPITVNGGADPIIANPYTIGEVTIAVVEMPGFNIAVIEFFKLIVIDILGGRSVRIAPDTANKGMISGLCGDLKMMEDTDFTSDPEQLAIQPKINQEFDGCPLYGNPDDVAYCKGLLEPYKDSCRNPINFYYYTISCAFARCMGGDERASHVLLDYRETCAAPETRGTCVLSGHTFYDTFDKARYQFQGPCKEILMAADCFWNTWDVKVSHRNVDSYTEVEKVRIRKQSTVVELIVDGKQILVGGEAVSIP…	6319	1	1	1	729.065	2912.23	4	2912.23	0.0012	515	536	2	88.54	6.3e-07	R	AIST-2	CMYEYCLRGQQGFCDHAWEFKK		E
126	1	AIST-2	AIST_CLUC luciferase-recombinant_sw73 OS=Vargula hilgendorfii GN=NA	63350	553	MKTLILAVALVYCATVHCQDCPYEPDPPNTVPTSCEAKEGECIDSSCGTCTRDILSDGLCENKPGKTCCRMCQYVIECRVEAAGWFRTFYGKRFQFQEPGTYVLGQGTKGGDWKVSITLENLDGTKGAVLTKTRLEVAGDIIDIAQATENPITVNGGADPIIANPYTIGEVTIAVVEMPGFNIAVIEFFKLIVIDILGGRSVRIAPDTANKGMISGLCGDLKMMEDTDFTSDPEQLAIQPKINQEFDGCPLYGNPDDVAYCKGLLEPYKDSCRNPINFYYYTISCAFARCMGGDERASHVLLDYRETCAAPETRGTCVLSGHTFYDTFDKARYQFQGPCKEILMAADCFWNTWDVKVSHRNVDSYTEVEKVRIRKQSTVVELIVDGKQILVGGEAVSIP…	2962	1	1	1	805.347	1608.68	2	1608.68	0.0018	523	535	0	107.22	2.3e-09	R	AIST-2	GQQGFCDHAWEFK		K
126	1	AIST-2	AIST_CLUC luciferase-recombinant_sw73 OS=Vargula hilgendorfii GN=NA	63350	553	MKTLILAVALVYCATVHCQDCPYEPDPPNTVPTSCEAKEGECIDSSCGTCTRDILSDGLCENKPGKTCCRMCQYVIECRVEAAGWFRTFYGKRFQFQEPGTYVLGQGTKGGDWKVSITLENLDGTKGAVLTKTRLEVAGDIIDIAQATENPITVNGGADPIIANPYTIGEVTIAVVEMPGFNIAVIEFFKLIVIDILGGRSVRIAPDTANKGMISGLCGDLKMMEDTDFTSDPEQLAIQPKINQEFDGCPLYGNPDDVAYCKGLLEPYKDSCRNPINFYYYTISCAFARCMGGDERASHVLLDYRETCAAPETRGTCVLSGHTFYDTFDKARYQFQGPCKEILMAADCFWNTWDVKVSHRNVDSYTEVEKVRIRKQSTVVELIVDGKQILVGGEAVSIP…	3728	1	1	1	869.394	1736.77	2	1736.77	0.0001	523	536	1	97.56	6.4e-08	R	AIST-2	GQQGFCDHAWEFKK		E
126	1	AIST-2	AIST_CLUC luciferase-recombinant_sw73 OS=Vargula hilgendorfii GN=NA	63350	553	MKTLILAVALVYCATVHCQDCPYEPDPPNTVPTSCEAKEGECIDSSCGTCTRDILSDGLCENKPGKTCCRMCQYVIECRVEAAGWFRTFYGKRFQFQEPGTYVLGQGTKGGDWKVSITLENLDGTKGAVLTKTRLEVAGDIIDIAQATENPITVNGGADPIIANPYTIGEVTIAVVEMPGFNIAVIEFFKLIVIDILGGRSVRIAPDTANKGMISGLCGDLKMMEDTDFTSDPEQLAIQPKINQEFDGCPLYGNPDDVAYCKGLLEPYKDSCRNPINFYYYTISCAFARCMGGDERASHVLLDYRETCAAPETRGTCVLSGHTFYDTFDKARYQFQGPCKEILMAADCFWNTWDVKVSHRNVDSYTEVEKVRIRKQSTVVELIVDGKQILVGGEAVSIP…	2262	1	1	1	712.806	1423.6	2	1423.6	-0.0014	525	535	0	93.23	3.7e-08	Q	AIST-2	QGFCDHAWEFK		K
126	1	AIST-2	AIST_CLUC luciferase-recombinant_sw73 OS=Vargula hilgendorfii GN=NA	63350	553	MKTLILAVALVYCATVHCQDCPYEPDPPNTVPTSCEAKEGECIDSSCGTCTRDILSDGLCENKPGKTCCRMCQYVIECRVEAAGWFRTFYGKRFQFQEPGTYVLGQGTKGGDWKVSITLENLDGTKGAVLTKTRLEVAGDIIDIAQATENPITVNGGADPIIANPYTIGEVTIAVVEMPGFNIAVIEFFKLIVIDILGGRSVRIAPDTANKGMISGLCGDLKMMEDTDFTSDPEQLAIQPKINQEFDGCPLYGNPDDVAYCKGLLEPYKDSCRNPINFYYYTISCAFARCMGGDERASHVLLDYRETCAAPETRGTCVLSGHTFYDTFDKARYQFQGPCKEILMAADCFWNTWDVKVSHRNVDSYTEVEKVRIRKQSTVVELIVDGKQILVGGEAVSIP…	2677	1	1	1	776.853	1551.69	2	1551.69	-0.0016	525	536	1	57.95	0.00025	Q	AIST-2	QGFCDHAWEFKK		E
126	1	AIST-2	AIST_CLUC luciferase-recombinant_sw73 OS=Vargula hilgendorfii GN=NA	63350	553	MKTLILAVALVYCATVHCQDCPYEPDPPNTVPTSCEAKEGECIDSSCGTCTRDILSDGLCENKPGKTCCRMCQYVIECRVEAAGWFRTFYGKRFQFQEPGTYVLGQGTKGGDWKVSITLENLDGTKGAVLTKTRLEVAGDIIDIAQATENPITVNGGADPIIANPYTIGEVTIAVVEMPGFNIAVIEFFKLIVIDILGGRSVRIAPDTANKGMISGLCGDLKMMEDTDFTSDPEQLAIQPKINQEFDGCPLYGNPDDVAYCKGLLEPYKDSCRNPINFYYYTISCAFARCMGGDERASHVLLDYRETCAAPETRGTCVLSGHTFYDTFDKARYQFQGPCKEILMAADCFWNTWDVKVSHRNVDSYTEVEKVRIRKQSTVVELIVDGKQILVGGEAVSIP…	2264	1	1	1	475.552	1423.63	3	1423.63	0	526	536	1	64.7	5.6e-05	Q	AIST-2	GFCDHAWEFKK		E
126	1	AIST-2	AIST_CLUC luciferase-recombinant_sw73 OS=Vargula hilgendorfii GN=NA	63350	553	MKTLILAVALVYCATVHCQDCPYEPDPPNTVPTSCEAKEGECIDSSCGTCTRDILSDGLCENKPGKTCCRMCQYVIECRVEAAGWFRTFYGKRFQFQEPGTYVLGQGTKGGDWKVSITLENLDGTKGAVLTKTRLEVAGDIIDIAQATENPITVNGGADPIIANPYTIGEVTIAVVEMPGFNIAVIEFFKLIVIDILGGRSVRIAPDTANKGMISGLCGDLKMMEDTDFTSDPEQLAIQPKINQEFDGCPLYGNPDDVAYCKGLLEPYKDSCRNPINFYYYTISCAFARCMGGDERASHVLLDYRETCAAPETRGTCVLSGHTFYDTFDKARYQFQGPCKEILMAADCFWNTWDVKVSHRNVDSYTEVEKVRIRKQSTVVELIVDGKQILVGGEAVSIP…	5385	1	1	1	741.014	2220.02	3	2220.02	0.0015	536	553	2	149.8	5.8e-13	K	AIST-2	KECYIKHGDTLEVPDECK		-
126	1	AIST-2	AIST_CLUC luciferase-recombinant_sw73 OS=Vargula hilgendorfii GN=NA	63350	553	MKTLILAVALVYCATVHCQDCPYEPDPPNTVPTSCEAKEGECIDSSCGTCTRDILSDGLCENKPGKTCCRMCQYVIECRVEAAGWFRTFYGKRFQFQEPGTYVLGQGTKGGDWKVSITLENLDGTKGAVLTKTRLEVAGDIIDIAQATENPITVNGGADPIIANPYTIGEVTIAVVEMPGFNIAVIEFFKLIVIDILGGRSVRIAPDTANKGMISGLCGDLKMMEDTDFTSDPEQLAIQPKINQEFDGCPLYGNPDDVAYCKGLLEPYKDSCRNPINFYYYTISCAFARCMGGDERASHVLLDYRETCAAPETRGTCVLSGHTFYDTFDKARYQFQGPCKEILMAADCFWNTWDVKVSHRNVDSYTEVEKVRIRKQSTVVELIVDGKQILVGGEAVSIP…	540	1	1	1	511.224	1020.43	2	1020.43	0.0007	537	544	1	37.67	0.017	K	AIST-2	ECYIKHGD		T
126	1	AIST-2	AIST_CLUC luciferase-recombinant_sw73 OS=Vargula hilgendorfii GN=NA	63350	553	MKTLILAVALVYCATVHCQDCPYEPDPPNTVPTSCEAKEGECIDSSCGTCTRDILSDGLCENKPGKTCCRMCQYVIECRVEAAGWFRTFYGKRFQFQEPGTYVLGQGTKGGDWKVSITLENLDGTKGAVLTKTRLEVAGDIIDIAQATENPITVNGGADPIIANPYTIGEVTIAVVEMPGFNIAVIEFFKLIVIDILGGRSVRIAPDTANKGMISGLCGDLKMMEDTDFTSDPEQLAIQPKINQEFDGCPLYGNPDDVAYCKGLLEPYKDSCRNPINFYYYTISCAFARCMGGDERASHVLLDYRETCAAPETRGTCVLSGHTFYDTFDKARYQFQGPCKEILMAADCFWNTWDVKVSHRNVDSYTEVEKVRIRKQSTVVELIVDGKQILVGGEAVSIP…	5090	1	1	1	1046.97	2091.93	2	2091.92	0.0017	537	553	1	111.41	3.6e-09	K	AIST-2	ECYIKHGDTLEVPDECK		-
126	1	AIST-2	AIST_CLUC luciferase-recombinant_sw73 OS=Vargula hilgendorfii GN=NA	63350	553	MKTLILAVALVYCATVHCQDCPYEPDPPNTVPTSCEAKEGECIDSSCGTCTRDILSDGLCENKPGKTCCRMCQYVIECRVEAAGWFRTFYGKRFQFQEPGTYVLGQGTKGGDWKVSITLENLDGTKGAVLTKTRLEVAGDIIDIAQATENPITVNGGADPIIANPYTIGEVTIAVVEMPGFNIAVIEFFKLIVIDILGGRSVRIAPDTANKGMISGLCGDLKMMEDTDFTSDPEQLAIQPKINQEFDGCPLYGNPDDVAYCKGLLEPYKDSCRNPINFYYYTISCAFARCMGGDERASHVLLDYRETCAAPETRGTCVLSGHTFYDTFDKARYQFQGPCKEILMAADCFWNTWDVKVSHRNVDSYTEVEKVRIRKQSTVVELIVDGKQILVGGEAVSIP…	3163	1	1	1	547.603	1639.79	3	1639.79	0.0008	540	553	1	47.22	0.0053	Y	AIST-2	IKHGDTLEVPDECK		-
126	1	AIST-2	AIST_CLUC luciferase-recombinant_sw73 OS=Vargula hilgendorfii GN=NA	63350	553	MKTLILAVALVYCATVHCQDCPYEPDPPNTVPTSCEAKEGECIDSSCGTCTRDILSDGLCENKPGKTCCRMCQYVIECRVEAAGWFRTFYGKRFQFQEPGTYVLGQGTKGGDWKVSITLENLDGTKGAVLTKTRLEVAGDIIDIAQATENPITVNGGADPIIANPYTIGEVTIAVVEMPGFNIAVIEFFKLIVIDILGGRSVRIAPDTANKGMISGLCGDLKMMEDTDFTSDPEQLAIQPKINQEFDGCPLYGNPDDVAYCKGLLEPYKDSCRNPINFYYYTISCAFARCMGGDERASHVLLDYRETCAAPETRGTCVLSGHTFYDTFDKARYQFQGPCKEILMAADCFWNTWDVKVSHRNVDSYTEVEKVRIRKQSTVVELIVDGKQILVGGEAVSIP…	446	1	1	1	491.727	981.44	2	981.44	-0.0003	542	550	0	62.66	7.5e-05	K	AIST-2	HGDTLEVPD		E
126	1	AIST-2	AIST_CLUC luciferase-recombinant_sw73 OS=Vargula hilgendorfii GN=NA	63350	553	MKTLILAVALVYCATVHCQDCPYEPDPPNTVPTSCEAKEGECIDSSCGTCTRDILSDGLCENKPGKTCCRMCQYVIECRVEAAGWFRTFYGKRFQFQEPGTYVLGQGTKGGDWKVSITLENLDGTKGAVLTKTRLEVAGDIIDIAQATENPITVNGGADPIIANPYTIGEVTIAVVEMPGFNIAVIEFFKLIVIDILGGRSVRIAPDTANKGMISGLCGDLKMMEDTDFTSDPEQLAIQPKINQEFDGCPLYGNPDDVAYCKGLLEPYKDSCRNPINFYYYTISCAFARCMGGDERASHVLLDYRETCAAPETRGTCVLSGHTFYDTFDKARYQFQGPCKEILMAADCFWNTWDVKVSHRNVDSYTEVEKVRIRKQSTVVELIVDGKQILVGGEAVSIP…	2194	1	1	1	700.312	1398.61	2	1398.61	0.0007	542	553	0	133.13	5.7e-12	K	AIST-2	HGDTLEVPDECK		-
126	1	AIST-2	AIST_CLUC luciferase-recombinant_sw73 OS=Vargula hilgendorfii GN=NA	63350	553	MKTLILAVALVYCATVHCQDCPYEPDPPNTVPTSCEAKEGECIDSSCGTCTRDILSDGLCENKPGKTCCRMCQYVIECRVEAAGWFRTFYGKRFQFQEPGTYVLGQGTKGGDWKVSITLENLDGTKGAVLTKTRLEVAGDIIDIAQATENPITVNGGADPIIANPYTIGEVTIAVVEMPGFNIAVIEFFKLIVIDILGGRSVRIAPDTANKGMISGLCGDLKMMEDTDFTSDPEQLAIQPKINQEFDGCPLYGNPDDVAYCKGLLEPYKDSCRNPINFYYYTISCAFARCMGGDERASHVLLDYRETCAAPETRGTCVLSGHTFYDTFDKARYQFQGPCKEILMAADCFWNTWDVKVSHRNVDSYTEVEKVRIRKQSTVVELIVDGKQILVGGEAVSIP…	1325	1	1	1	603.271	1204.53	2	1204.53	-0.0002	544	553	0	57.9	0.0002	G	AIST-2	DTLEVPDECK		-
126	1	AIST-2	AIST_CLUC luciferase-recombinant_sw73 OS=Vargula hilgendorfii GN=NA	63350	553	MKTLILAVALVYCATVHCQDCPYEPDPPNTVPTSCEAKEGECIDSSCGTCTRDILSDGLCENKPGKTCCRMCQYVIECRVEAAGWFRTFYGKRFQFQEPGTYVLGQGTKGGDWKVSITLENLDGTKGAVLTKTRLEVAGDIIDIAQATENPITVNGGADPIIANPYTIGEVTIAVVEMPGFNIAVIEFFKLIVIDILGGRSVRIAPDTANKGMISGLCGDLKMMEDTDFTSDPEQLAIQPKINQEFDGCPLYGNPDDVAYCKGLLEPYKDSCRNPINFYYYTISCAFARCMGGDERASHVLLDYRETCAAPETRGTCVLSGHTFYDTFDKARYQFQGPCKEILMAADCFWNTWDVKVSHRNVDSYTEVEKVRIRKQSTVVELIVDGKQILVGGEAVSIP…	760	1	1	1	545.758	1089.5	2	1089.5	0.0005	545	553	0	65.9	5e-05	D	AIST-2	TLEVPDECK		-

## Sheet: TL-AT_semi
Supplementary table 2. Identification of Cluc-derived peptides by LC/MS followed by Mascot database search for acid-treated Trypsin+Lys-C digest.
#pep/acc	prot_hit_num	prot_acc	prot_desc	prot_mass	prot_len	prot_seq	pep_query	pep_rank	pep_isbold	pep_isunique	pep_exp_mz	pep_exp_mr	pep_exp_z	pep_calc_mr	pep_delta	pep_start	pep_end	pep_miss	pep_score	pep_expect	pep_res_before	prot_acc	pep_seq	pep_var_mod_pos (1: ammonia-loss, 2: pyro-Glu, 3: oxidation (M), 4: H1HN1 (ST))	pep_res_after	pep_var_mod	pep_summed_mod_pos	pep_local_mod_pos
201	1	AIST-2	AIST_CLUC luciferase-recombinant_sw73 OS=Vargula hilgendorfii GN=NA	63350	553	MKTLILAVALVYCATVHCQDCPYEPDPPNTVPTSCEAKEGECIDSSCGTCTRDILSDGLCENKPGKTCCRMCQYVIECRVEAAGWFRTFYGKRFQFQEPGTYVLGQGTKGGDWKVSITLENLDGTKGAVLTKTRLEVAGDIIDIAQATENPITVNGGADPIIANPYTIGEVTIAVVEMPGFNIAVIEFFKLIVIDILGGRSVRIAPDTANKGMISGLCGDLKMMEDTDFTSDPEQLAIQPKINQEFDGCPLYGNPDDVAYCKGLLEPYKDSCRNPINFYYYTISCAFARCMGGDERASHVLLDYRETCAAPETRGTCVLSGHTFYDTFDKARYQFQGPCKEILMAADCFWNTWDVKVSHRNVDSYTEVEKVRIRKQSTVVELIVDGKQILVGGEAVSIP…	5916	1	1	1	1144.48	2286.94	2	2286.94	0.0001	19	38	0	92.54	1.5e-07	C	AIST-2	QDCPYEPDPPNTVPTSCEAK	2.00000000000000000000.0	E	Gln->pyro-Glu (N-term Q)
201	1	AIST-2	AIST_CLUC luciferase-recombinant_sw73 OS=Vargula hilgendorfii GN=NA	63350	553	MKTLILAVALVYCATVHCQDCPYEPDPPNTVPTSCEAKEGECIDSSCGTCTRDILSDGLCENKPGKTCCRMCQYVIECRVEAAGWFRTFYGKRFQFQEPGTYVLGQGTKGGDWKVSITLENLDGTKGAVLTKTRLEVAGDIIDIAQATENPITVNGGADPIIANPYTIGEVTIAVVEMPGFNIAVIEFFKLIVIDILGGRSVRIAPDTANKGMISGLCGDLKMMEDTDFTSDPEQLAIQPKINQEFDGCPLYGNPDDVAYCKGLLEPYKDSCRNPINFYYYTISCAFARCMGGDERASHVLLDYRETCAAPETRGTCVLSGHTFYDTFDKARYQFQGPCKEILMAADCFWNTWDVKVSHRNVDSYTEVEKVRIRKQSTVVELIVDGKQILVGGEAVSIP…	5976	1	1	1	1152.99	2303.97	2	2303.97	0	19	38	0	89.83	4.1e-07	C	AIST-2	QDCPYEPDPPNTVPTSCEAK		E
201	1	AIST-2	AIST_CLUC luciferase-recombinant_sw73 OS=Vargula hilgendorfii GN=NA	63350	553	MKTLILAVALVYCATVHCQDCPYEPDPPNTVPTSCEAKEGECIDSSCGTCTRDILSDGLCENKPGKTCCRMCQYVIECRVEAAGWFRTFYGKRFQFQEPGTYVLGQGTKGGDWKVSITLENLDGTKGAVLTKTRLEVAGDIIDIAQATENPITVNGGADPIIANPYTIGEVTIAVVEMPGFNIAVIEFFKLIVIDILGGRSVRIAPDTANKGMISGLCGDLKMMEDTDFTSDPEQLAIQPKINQEFDGCPLYGNPDDVAYCKGLLEPYKDSCRNPINFYYYTISCAFARCMGGDERASHVLLDYRETCAAPETRGTCVLSGHTFYDTFDKARYQFQGPCKEILMAADCFWNTWDVKVSHRNVDSYTEVEKVRIRKQSTVVELIVDGKQILVGGEAVSIP…	5514	1	1	1	1088.96	2175.91	2	2175.91	0.001	20	38	0	63.75	0.00015	Q	AIST-2	DCPYEPDPPNTVPTSCEAK		E
201	1	AIST-2	AIST_CLUC luciferase-recombinant_sw73 OS=Vargula hilgendorfii GN=NA	63350	553	MKTLILAVALVYCATVHCQDCPYEPDPPNTVPTSCEAKEGECIDSSCGTCTRDILSDGLCENKPGKTCCRMCQYVIECRVEAAGWFRTFYGKRFQFQEPGTYVLGQGTKGGDWKVSITLENLDGTKGAVLTKTRLEVAGDIIDIAQATENPITVNGGADPIIANPYTIGEVTIAVVEMPGFNIAVIEFFKLIVIDILGGRSVRIAPDTANKGMISGLCGDLKMMEDTDFTSDPEQLAIQPKINQEFDGCPLYGNPDDVAYCKGLLEPYKDSCRNPINFYYYTISCAFARCMGGDERASHVLLDYRETCAAPETRGTCVLSGHTFYDTFDKARYQFQGPCKEILMAADCFWNTWDVKVSHRNVDSYTEVEKVRIRKQSTVVELIVDGKQILVGGEAVSIP…	5154	1	1	1	1022.94	2043.86	2	2043.86	0.0018	21	38	0	91.36	3e-07	D	AIST-2	CPYEPDPPNTVPTSCEAK	1.000000000000000000.0	E	Ammonia-loss (N-term C)
201	1	AIST-2	AIST_CLUC luciferase-recombinant_sw73 OS=Vargula hilgendorfii GN=NA	63350	553	MKTLILAVALVYCATVHCQDCPYEPDPPNTVPTSCEAKEGECIDSSCGTCTRDILSDGLCENKPGKTCCRMCQYVIECRVEAAGWFRTFYGKRFQFQEPGTYVLGQGTKGGDWKVSITLENLDGTKGAVLTKTRLEVAGDIIDIAQATENPITVNGGADPIIANPYTIGEVTIAVVEMPGFNIAVIEFFKLIVIDILGGRSVRIAPDTANKGMISGLCGDLKMMEDTDFTSDPEQLAIQPKINQEFDGCPLYGNPDDVAYCKGLLEPYKDSCRNPINFYYYTISCAFARCMGGDERASHVLLDYRETCAAPETRGTCVLSGHTFYDTFDKARYQFQGPCKEILMAADCFWNTWDVKVSHRNVDSYTEVEKVRIRKQSTVVELIVDGKQILVGGEAVSIP…	5200	1	1	1	1031.45	2060.88	2	2060.88	0.0007	21	38	0	83.36	2.2e-06	D	AIST-2	CPYEPDPPNTVPTSCEAK		E
201	1	AIST-2	AIST_CLUC luciferase-recombinant_sw73 OS=Vargula hilgendorfii GN=NA	63350	553	MKTLILAVALVYCATVHCQDCPYEPDPPNTVPTSCEAKEGECIDSSCGTCTRDILSDGLCENKPGKTCCRMCQYVIECRVEAAGWFRTFYGKRFQFQEPGTYVLGQGTKGGDWKVSITLENLDGTKGAVLTKTRLEVAGDIIDIAQATENPITVNGGADPIIANPYTIGEVTIAVVEMPGFNIAVIEFFKLIVIDILGGRSVRIAPDTANKGMISGLCGDLKMMEDTDFTSDPEQLAIQPKINQEFDGCPLYGNPDDVAYCKGLLEPYKDSCRNPINFYYYTISCAFARCMGGDERASHVLLDYRETCAAPETRGTCVLSGHTFYDTFDKARYQFQGPCKEILMAADCFWNTWDVKVSHRNVDSYTEVEKVRIRKQSTVVELIVDGKQILVGGEAVSIP…	4759	1	1	1	951.434	1900.85	2	1900.85	0.0017	22	38	0	73.68	2.6e-05	C	AIST-2	PYEPDPPNTVPTSCEAK		E
201	1	AIST-2	AIST_CLUC luciferase-recombinant_sw73 OS=Vargula hilgendorfii GN=NA	63350	553	MKTLILAVALVYCATVHCQDCPYEPDPPNTVPTSCEAKEGECIDSSCGTCTRDILSDGLCENKPGKTCCRMCQYVIECRVEAAGWFRTFYGKRFQFQEPGTYVLGQGTKGGDWKVSITLENLDGTKGAVLTKTRLEVAGDIIDIAQATENPITVNGGADPIIANPYTIGEVTIAVVEMPGFNIAVIEFFKLIVIDILGGRSVRIAPDTANKGMISGLCGDLKMMEDTDFTSDPEQLAIQPKINQEFDGCPLYGNPDDVAYCKGLLEPYKDSCRNPINFYYYTISCAFARCMGGDERASHVLLDYRETCAAPETRGTCVLSGHTFYDTFDKARYQFQGPCKEILMAADCFWNTWDVKVSHRNVDSYTEVEKVRIRKQSTVVELIVDGKQILVGGEAVSIP…	4423	1	1	1	902.907	1803.8	2	1803.8	0.001	23	38	0	59.03	0.00065	P	AIST-2	YEPDPPNTVPTSCEAK		E
201	1	AIST-2	AIST_CLUC luciferase-recombinant_sw73 OS=Vargula hilgendorfii GN=NA	63350	553	MKTLILAVALVYCATVHCQDCPYEPDPPNTVPTSCEAKEGECIDSSCGTCTRDILSDGLCENKPGKTCCRMCQYVIECRVEAAGWFRTFYGKRFQFQEPGTYVLGQGTKGGDWKVSITLENLDGTKGAVLTKTRLEVAGDIIDIAQATENPITVNGGADPIIANPYTIGEVTIAVVEMPGFNIAVIEFFKLIVIDILGGRSVRIAPDTANKGMISGLCGDLKMMEDTDFTSDPEQLAIQPKINQEFDGCPLYGNPDDVAYCKGLLEPYKDSCRNPINFYYYTISCAFARCMGGDERASHVLLDYRETCAAPETRGTCVLSGHTFYDTFDKARYQFQGPCKEILMAADCFWNTWDVKVSHRNVDSYTEVEKVRIRKQSTVVELIVDGKQILVGGEAVSIP…	2854	1	1	1	756.854	1511.69	2	1511.69	0.0013	25	38	0	74.72	1.8e-05	E	AIST-2	PDPPNTVPTSCEAK		E
201	1	AIST-2	AIST_CLUC luciferase-recombinant_sw73 OS=Vargula hilgendorfii GN=NA	63350	553	MKTLILAVALVYCATVHCQDCPYEPDPPNTVPTSCEAKEGECIDSSCGTCTRDILSDGLCENKPGKTCCRMCQYVIECRVEAAGWFRTFYGKRFQFQEPGTYVLGQGTKGGDWKVSITLENLDGTKGAVLTKTRLEVAGDIIDIAQATENPITVNGGADPIIANPYTIGEVTIAVVEMPGFNIAVIEFFKLIVIDILGGRSVRIAPDTANKGMISGLCGDLKMMEDTDFTSDPEQLAIQPKINQEFDGCPLYGNPDDVAYCKGLLEPYKDSCRNPINFYYYTISCAFARCMGGDERASHVLLDYRETCAAPETRGTCVLSGHTFYDTFDKARYQFQGPCKEILMAADCFWNTWDVKVSHRNVDSYTEVEKVRIRKQSTVVELIVDGKQILVGGEAVSIP…	1996	1	1	1	650.814	1299.61	2	1299.61	0.0004	27	38	0	103.78	1.9e-08	D	AIST-2	PPNTVPTSCEAK		E
201	1	AIST-2	AIST_CLUC luciferase-recombinant_sw73 OS=Vargula hilgendorfii GN=NA	63350	553	MKTLILAVALVYCATVHCQDCPYEPDPPNTVPTSCEAKEGECIDSSCGTCTRDILSDGLCENKPGKTCCRMCQYVIECRVEAAGWFRTFYGKRFQFQEPGTYVLGQGTKGGDWKVSITLENLDGTKGAVLTKTRLEVAGDIIDIAQATENPITVNGGADPIIANPYTIGEVTIAVVEMPGFNIAVIEFFKLIVIDILGGRSVRIAPDTANKGMISGLCGDLKMMEDTDFTSDPEQLAIQPKINQEFDGCPLYGNPDDVAYCKGLLEPYKDSCRNPINFYYYTISCAFARCMGGDERASHVLLDYRETCAAPETRGTCVLSGHTFYDTFDKARYQFQGPCKEILMAADCFWNTWDVKVSHRNVDSYTEVEKVRIRKQSTVVELIVDGKQILVGGEAVSIP…	3646	1	1	1	833.38	1664.74	2	1664.75	-0.0004	27	38	0	60.62	0.00046	D	AIST-2	PPNTVPTSCEAK	0.000000040000.0	E	Hex(1)HexNAc(1)_NLi (ST)
201	1	AIST-2	AIST_CLUC luciferase-recombinant_sw73 OS=Vargula hilgendorfii GN=NA	63350	553	MKTLILAVALVYCATVHCQDCPYEPDPPNTVPTSCEAKEGECIDSSCGTCTRDILSDGLCENKPGKTCCRMCQYVIECRVEAAGWFRTFYGKRFQFQEPGTYVLGQGTKGGDWKVSITLENLDGTKGAVLTKTRLEVAGDIIDIAQATENPITVNGGADPIIANPYTIGEVTIAVVEMPGFNIAVIEFFKLIVIDILGGRSVRIAPDTANKGMISGLCGDLKMMEDTDFTSDPEQLAIQPKINQEFDGCPLYGNPDDVAYCKGLLEPYKDSCRNPINFYYYTISCAFARCMGGDERASHVLLDYRETCAAPETRGTCVLSGHTFYDTFDKARYQFQGPCKEILMAADCFWNTWDVKVSHRNVDSYTEVEKVRIRKQSTVVELIVDGKQILVGGEAVSIP…	2735	1	1	1	738.258	1474.5	2	1474.5	0.0002	39	51	0	31.88	0.004	K	AIST-2	EGECIDSSCGTCT		R
201	1	AIST-2	AIST_CLUC luciferase-recombinant_sw73 OS=Vargula hilgendorfii GN=NA	63350	553	MKTLILAVALVYCATVHCQDCPYEPDPPNTVPTSCEAKEGECIDSSCGTCTRDILSDGLCENKPGKTCCRMCQYVIECRVEAAGWFRTFYGKRFQFQEPGTYVLGQGTKGGDWKVSITLENLDGTKGAVLTKTRLEVAGDIIDIAQATENPITVNGGADPIIANPYTIGEVTIAVVEMPGFNIAVIEFFKLIVIDILGGRSVRIAPDTANKGMISGLCGDLKMMEDTDFTSDPEQLAIQPKINQEFDGCPLYGNPDDVAYCKGLLEPYKDSCRNPINFYYYTISCAFARCMGGDERASHVLLDYRETCAAPETRGTCVLSGHTFYDTFDKARYQFQGPCKEILMAADCFWNTWDVKVSHRNVDSYTEVEKVRIRKQSTVVELIVDGKQILVGGEAVSIP…	3391	1	1	1	816.308	1630.6	2	1630.6	-0.0003	39	52	0	95.49	1.1e-08	K	AIST-2	EGECIDSSCGTCTR		D
201	1	AIST-2	AIST_CLUC luciferase-recombinant_sw73 OS=Vargula hilgendorfii GN=NA	63350	553	MKTLILAVALVYCATVHCQDCPYEPDPPNTVPTSCEAKEGECIDSSCGTCTRDILSDGLCENKPGKTCCRMCQYVIECRVEAAGWFRTFYGKRFQFQEPGTYVLGQGTKGGDWKVSITLENLDGTKGAVLTKTRLEVAGDIIDIAQATENPITVNGGADPIIANPYTIGEVTIAVVEMPGFNIAVIEFFKLIVIDILGGRSVRIAPDTANKGMISGLCGDLKMMEDTDFTSDPEQLAIQPKINQEFDGCPLYGNPDDVAYCKGLLEPYKDSCRNPINFYYYTISCAFARCMGGDERASHVLLDYRETCAAPETRGTCVLSGHTFYDTFDKARYQFQGPCKEILMAADCFWNTWDVKVSHRNVDSYTEVEKVRIRKQSTVVELIVDGKQILVGGEAVSIP…	5022	1	1	1	998.875	1995.74	2	1995.73	0.0014	39	52	0	32.03	0.021	K	AIST-2	EGECIDSSCGTCTR	0.00000000000040.0	D	Hex(1)HexNAc(1)_NLi (ST)
201	1	AIST-2	AIST_CLUC luciferase-recombinant_sw73 OS=Vargula hilgendorfii GN=NA	63350	553	MKTLILAVALVYCATVHCQDCPYEPDPPNTVPTSCEAKEGECIDSSCGTCTRDILSDGLCENKPGKTCCRMCQYVIECRVEAAGWFRTFYGKRFQFQEPGTYVLGQGTKGGDWKVSITLENLDGTKGAVLTKTRLEVAGDIIDIAQATENPITVNGGADPIIANPYTIGEVTIAVVEMPGFNIAVIEFFKLIVIDILGGRSVRIAPDTANKGMISGLCGDLKMMEDTDFTSDPEQLAIQPKINQEFDGCPLYGNPDDVAYCKGLLEPYKDSCRNPINFYYYTISCAFARCMGGDERASHVLLDYRETCAAPETRGTCVLSGHTFYDTFDKARYQFQGPCKEILMAADCFWNTWDVKVSHRNVDSYTEVEKVRIRKQSTVVELIVDGKQILVGGEAVSIP…	4186	1	1	1	873.822	1745.63	2	1745.63	0.0007	39	53	1	98.55	3.4e-09	K	AIST-2	EGECIDSSCGTCTRD		I
201	1	AIST-2	AIST_CLUC luciferase-recombinant_sw73 OS=Vargula hilgendorfii GN=NA	63350	553	MKTLILAVALVYCATVHCQDCPYEPDPPNTVPTSCEAKEGECIDSSCGTCTRDILSDGLCENKPGKTCCRMCQYVIECRVEAAGWFRTFYGKRFQFQEPGTYVLGQGTKGGDWKVSITLENLDGTKGAVLTKTRLEVAGDIIDIAQATENPITVNGGADPIIANPYTIGEVTIAVVEMPGFNIAVIEFFKLIVIDILGGRSVRIAPDTANKGMISGLCGDLKMMEDTDFTSDPEQLAIQPKINQEFDGCPLYGNPDDVAYCKGLLEPYKDSCRNPINFYYYTISCAFARCMGGDERASHVLLDYRETCAAPETRGTCVLSGHTFYDTFDKARYQFQGPCKEILMAADCFWNTWDVKVSHRNVDSYTEVEKVRIRKQSTVVELIVDGKQILVGGEAVSIP…	5507	1	1	1	1087.94	2173.86	2	2173.86	0	39	57	1	85.09	4.5e-07	K	AIST-2	EGECIDSSCGTCTRDILSD		G
201	1	AIST-2	AIST_CLUC luciferase-recombinant_sw73 OS=Vargula hilgendorfii GN=NA	63350	553	MKTLILAVALVYCATVHCQDCPYEPDPPNTVPTSCEAKEGECIDSSCGTCTRDILSDGLCENKPGKTCCRMCQYVIECRVEAAGWFRTFYGKRFQFQEPGTYVLGQGTKGGDWKVSITLENLDGTKGAVLTKTRLEVAGDIIDIAQATENPITVNGGADPIIANPYTIGEVTIAVVEMPGFNIAVIEFFKLIVIDILGGRSVRIAPDTANKGMISGLCGDLKMMEDTDFTSDPEQLAIQPKINQEFDGCPLYGNPDDVAYCKGLLEPYKDSCRNPINFYYYTISCAFARCMGGDERASHVLLDYRETCAAPETRGTCVLSGHTFYDTFDKARYQFQGPCKEILMAADCFWNTWDVKVSHRNVDSYTEVEKVRIRKQSTVVELIVDGKQILVGGEAVSIP…	2822	1	1	1	751.787	1501.56	2	1501.56	0.0005	40	52	0	90.52	4.2e-08	E	AIST-2	GECIDSSCGTCTR		D
201	1	AIST-2	AIST_CLUC luciferase-recombinant_sw73 OS=Vargula hilgendorfii GN=NA	63350	553	MKTLILAVALVYCATVHCQDCPYEPDPPNTVPTSCEAKEGECIDSSCGTCTRDILSDGLCENKPGKTCCRMCQYVIECRVEAAGWFRTFYGKRFQFQEPGTYVLGQGTKGGDWKVSITLENLDGTKGAVLTKTRLEVAGDIIDIAQATENPITVNGGADPIIANPYTIGEVTIAVVEMPGFNIAVIEFFKLIVIDILGGRSVRIAPDTANKGMISGLCGDLKMMEDTDFTSDPEQLAIQPKINQEFDGCPLYGNPDDVAYCKGLLEPYKDSCRNPINFYYYTISCAFARCMGGDERASHVLLDYRETCAAPETRGTCVLSGHTFYDTFDKARYQFQGPCKEILMAADCFWNTWDVKVSHRNVDSYTEVEKVRIRKQSTVVELIVDGKQILVGGEAVSIP…	2626	1	1	1	723.277	1444.54	2	1444.54	0.0008	41	52	0	93.31	2.1e-08	G	AIST-2	ECIDSSCGTCTR		D
201	1	AIST-2	AIST_CLUC luciferase-recombinant_sw73 OS=Vargula hilgendorfii GN=NA	63350	553	MKTLILAVALVYCATVHCQDCPYEPDPPNTVPTSCEAKEGECIDSSCGTCTRDILSDGLCENKPGKTCCRMCQYVIECRVEAAGWFRTFYGKRFQFQEPGTYVLGQGTKGGDWKVSITLENLDGTKGAVLTKTRLEVAGDIIDIAQATENPITVNGGADPIIANPYTIGEVTIAVVEMPGFNIAVIEFFKLIVIDILGGRSVRIAPDTANKGMISGLCGDLKMMEDTDFTSDPEQLAIQPKINQEFDGCPLYGNPDDVAYCKGLLEPYKDSCRNPINFYYYTISCAFARCMGGDERASHVLLDYRETCAAPETRGTCVLSGHTFYDTFDKARYQFQGPCKEILMAADCFWNTWDVKVSHRNVDSYTEVEKVRIRKQSTVVELIVDGKQILVGGEAVSIP…	2124	1	1	1	658.755	1315.5	2	1315.5	0.0005	42	52	0	76.75	1.1e-06	E	AIST-2	CIDSSCGTCTR		D
201	1	AIST-2	AIST_CLUC luciferase-recombinant_sw73 OS=Vargula hilgendorfii GN=NA	63350	553	MKTLILAVALVYCATVHCQDCPYEPDPPNTVPTSCEAKEGECIDSSCGTCTRDILSDGLCENKPGKTCCRMCQYVIECRVEAAGWFRTFYGKRFQFQEPGTYVLGQGTKGGDWKVSITLENLDGTKGAVLTKTRLEVAGDIIDIAQATENPITVNGGADPIIANPYTIGEVTIAVVEMPGFNIAVIEFFKLIVIDILGGRSVRIAPDTANKGMISGLCGDLKMMEDTDFTSDPEQLAIQPKINQEFDGCPLYGNPDDVAYCKGLLEPYKDSCRNPINFYYYTISCAFARCMGGDERASHVLLDYRETCAAPETRGTCVLSGHTFYDTFDKARYQFQGPCKEILMAADCFWNTWDVKVSHRNVDSYTEVEKVRIRKQSTVVELIVDGKQILVGGEAVSIP…	1306	1	1	1	578.74	1155.47	2	1155.46	0.0004	43	52	0	54.49	0.00048	C	AIST-2	IDSSCGTCTR		D
201	1	AIST-2	AIST_CLUC luciferase-recombinant_sw73 OS=Vargula hilgendorfii GN=NA	63350	553	MKTLILAVALVYCATVHCQDCPYEPDPPNTVPTSCEAKEGECIDSSCGTCTRDILSDGLCENKPGKTCCRMCQYVIECRVEAAGWFRTFYGKRFQFQEPGTYVLGQGTKGGDWKVSITLENLDGTKGAVLTKTRLEVAGDIIDIAQATENPITVNGGADPIIANPYTIGEVTIAVVEMPGFNIAVIEFFKLIVIDILGGRSVRIAPDTANKGMISGLCGDLKMMEDTDFTSDPEQLAIQPKINQEFDGCPLYGNPDDVAYCKGLLEPYKDSCRNPINFYYYTISCAFARCMGGDERASHVLLDYRETCAAPETRGTCVLSGHTFYDTFDKARYQFQGPCKEILMAADCFWNTWDVKVSHRNVDSYTEVEKVRIRKQSTVVELIVDGKQILVGGEAVSIP…	1830	1	1	1	632.298	1262.58	2	1262.58	0.0005	53	63	0	74.1	1.3e-05	R	AIST-2	DILSDGLCENK		P
201	1	AIST-2	AIST_CLUC luciferase-recombinant_sw73 OS=Vargula hilgendorfii GN=NA	63350	553	MKTLILAVALVYCATVHCQDCPYEPDPPNTVPTSCEAKEGECIDSSCGTCTRDILSDGLCENKPGKTCCRMCQYVIECRVEAAGWFRTFYGKRFQFQEPGTYVLGQGTKGGDWKVSITLENLDGTKGAVLTKTRLEVAGDIIDIAQATENPITVNGGADPIIANPYTIGEVTIAVVEMPGFNIAVIEFFKLIVIDILGGRSVRIAPDTANKGMISGLCGDLKMMEDTDFTSDPEQLAIQPKINQEFDGCPLYGNPDDVAYCKGLLEPYKDSCRNPINFYYYTISCAFARCMGGDERASHVLLDYRETCAAPETRGTCVLSGHTFYDTFDKARYQFQGPCKEILMAADCFWNTWDVKVSHRNVDSYTEVEKVRIRKQSTVVELIVDGKQILVGGEAVSIP…	2530	1	1	1	709.335	1416.66	2	1416.66	0.0005	53	65	1	76.51	9.7e-06	R	AIST-2	DILSDGLCENKPG		K
201	1	AIST-2	AIST_CLUC luciferase-recombinant_sw73 OS=Vargula hilgendorfii GN=NA	63350	553	MKTLILAVALVYCATVHCQDCPYEPDPPNTVPTSCEAKEGECIDSSCGTCTRDILSDGLCENKPGKTCCRMCQYVIECRVEAAGWFRTFYGKRFQFQEPGTYVLGQGTKGGDWKVSITLENLDGTKGAVLTKTRLEVAGDIIDIAQATENPITVNGGADPIIANPYTIGEVTIAVVEMPGFNIAVIEFFKLIVIDILGGRSVRIAPDTANKGMISGLCGDLKMMEDTDFTSDPEQLAIQPKINQEFDGCPLYGNPDDVAYCKGLLEPYKDSCRNPINFYYYTISCAFARCMGGDERASHVLLDYRETCAAPETRGTCVLSGHTFYDTFDKARYQFQGPCKEILMAADCFWNTWDVKVSHRNVDSYTEVEKVRIRKQSTVVELIVDGKQILVGGEAVSIP…	2969	1	1	1	773.383	1544.75	2	1544.75	0.0009	53	66	1	124.76	1.8e-10	R	AIST-2	DILSDGLCENKPGK		T
201	1	AIST-2	AIST_CLUC luciferase-recombinant_sw73 OS=Vargula hilgendorfii GN=NA	63350	553	MKTLILAVALVYCATVHCQDCPYEPDPPNTVPTSCEAKEGECIDSSCGTCTRDILSDGLCENKPGKTCCRMCQYVIECRVEAAGWFRTFYGKRFQFQEPGTYVLGQGTKGGDWKVSITLENLDGTKGAVLTKTRLEVAGDIIDIAQATENPITVNGGADPIIANPYTIGEVTIAVVEMPGFNIAVIEFFKLIVIDILGGRSVRIAPDTANKGMISGLCGDLKMMEDTDFTSDPEQLAIQPKINQEFDGCPLYGNPDDVAYCKGLLEPYKDSCRNPINFYYYTISCAFARCMGGDERASHVLLDYRETCAAPETRGTCVLSGHTFYDTFDKARYQFQGPCKEILMAADCFWNTWDVKVSHRNVDSYTEVEKVRIRKQSTVVELIVDGKQILVGGEAVSIP…	5397	1	1	1	1061.99	2121.96	2	2121.96	-0.0005	53	70	2	141.07	5.2e-12	R	AIST-2	DILSDGLCENKPGKTCCR		M
201	1	AIST-2	AIST_CLUC luciferase-recombinant_sw73 OS=Vargula hilgendorfii GN=NA	63350	553	MKTLILAVALVYCATVHCQDCPYEPDPPNTVPTSCEAKEGECIDSSCGTCTRDILSDGLCENKPGKTCCRMCQYVIECRVEAAGWFRTFYGKRFQFQEPGTYVLGQGTKGGDWKVSITLENLDGTKGAVLTKTRLEVAGDIIDIAQATENPITVNGGADPIIANPYTIGEVTIAVVEMPGFNIAVIEFFKLIVIDILGGRSVRIAPDTANKGMISGLCGDLKMMEDTDFTSDPEQLAIQPKINQEFDGCPLYGNPDDVAYCKGLLEPYKDSCRNPINFYYYTISCAFARCMGGDERASHVLLDYRETCAAPETRGTCVLSGHTFYDTFDKARYQFQGPCKEILMAADCFWNTWDVKVSHRNVDSYTEVEKVRIRKQSTVVELIVDGKQILVGGEAVSIP…	2583	1	1	1	715.869	1429.72	2	1429.72	0.0005	54	66	1	101.68	2.8e-08	D	AIST-2	ILSDGLCENKPGK		T
201	1	AIST-2	AIST_CLUC luciferase-recombinant_sw73 OS=Vargula hilgendorfii GN=NA	63350	553	MKTLILAVALVYCATVHCQDCPYEPDPPNTVPTSCEAKEGECIDSSCGTCTRDILSDGLCENKPGKTCCRMCQYVIECRVEAAGWFRTFYGKRFQFQEPGTYVLGQGTKGGDWKVSITLENLDGTKGAVLTKTRLEVAGDIIDIAQATENPITVNGGADPIIANPYTIGEVTIAVVEMPGFNIAVIEFFKLIVIDILGGRSVRIAPDTANKGMISGLCGDLKMMEDTDFTSDPEQLAIQPKINQEFDGCPLYGNPDDVAYCKGLLEPYKDSCRNPINFYYYTISCAFARCMGGDERASHVLLDYRETCAAPETRGTCVLSGHTFYDTFDKARYQFQGPCKEILMAADCFWNTWDVKVSHRNVDSYTEVEKVRIRKQSTVVELIVDGKQILVGGEAVSIP…	5054	1	1	1	502.741	2006.93	4	2006.93	0.0001	54	70	2	121.97	4.4e-10	D	AIST-2	ILSDGLCENKPGKTCCR		M
201	1	AIST-2	AIST_CLUC luciferase-recombinant_sw73 OS=Vargula hilgendorfii GN=NA	63350	553	MKTLILAVALVYCATVHCQDCPYEPDPPNTVPTSCEAKEGECIDSSCGTCTRDILSDGLCENKPGKTCCRMCQYVIECRVEAAGWFRTFYGKRFQFQEPGTYVLGQGTKGGDWKVSITLENLDGTKGAVLTKTRLEVAGDIIDIAQATENPITVNGGADPIIANPYTIGEVTIAVVEMPGFNIAVIEFFKLIVIDILGGRSVRIAPDTANKGMISGLCGDLKMMEDTDFTSDPEQLAIQPKINQEFDGCPLYGNPDDVAYCKGLLEPYKDSCRNPINFYYYTISCAFARCMGGDERASHVLLDYRETCAAPETRGTCVLSGHTFYDTFDKARYQFQGPCKEILMAADCFWNTWDVKVSHRNVDSYTEVEKVRIRKQSTVVELIVDGKQILVGGEAVSIP…	4737	1	1	1	632.292	1893.85	3	1893.85	0.0054	55	70	2	42.65	0.032	I	AIST-2	LSDGLCENKPGKTCCR		M
201	1	AIST-2	AIST_CLUC luciferase-recombinant_sw73 OS=Vargula hilgendorfii GN=NA	63350	553	MKTLILAVALVYCATVHCQDCPYEPDPPNTVPTSCEAKEGECIDSSCGTCTRDILSDGLCENKPGKTCCRMCQYVIECRVEAAGWFRTFYGKRFQFQEPGTYVLGQGTKGGDWKVSITLENLDGTKGAVLTKTRLEVAGDIIDIAQATENPITVNGGADPIIANPYTIGEVTIAVVEMPGFNIAVIEFFKLIVIDILGGRSVRIAPDTANKGMISGLCGDLKMMEDTDFTSDPEQLAIQPKINQEFDGCPLYGNPDDVAYCKGLLEPYKDSCRNPINFYYYTISCAFARCMGGDERASHVLLDYRETCAAPETRGTCVLSGHTFYDTFDKARYQFQGPCKEILMAADCFWNTWDVKVSHRNVDSYTEVEKVRIRKQSTVVELIVDGKQILVGGEAVSIP…	1515	1	1	1	602.786	1203.56	2	1203.56	0.002	56	66	1	62.88	0.00017	L	AIST-2	SDGLCENKPGK		T
201	1	AIST-2	AIST_CLUC luciferase-recombinant_sw73 OS=Vargula hilgendorfii GN=NA	63350	553	MKTLILAVALVYCATVHCQDCPYEPDPPNTVPTSCEAKEGECIDSSCGTCTRDILSDGLCENKPGKTCCRMCQYVIECRVEAAGWFRTFYGKRFQFQEPGTYVLGQGTKGGDWKVSITLENLDGTKGAVLTKTRLEVAGDIIDIAQATENPITVNGGADPIIANPYTIGEVTIAVVEMPGFNIAVIEFFKLIVIDILGGRSVRIAPDTANKGMISGLCGDLKMMEDTDFTSDPEQLAIQPKINQEFDGCPLYGNPDDVAYCKGLLEPYKDSCRNPINFYYYTISCAFARCMGGDERASHVLLDYRETCAAPETRGTCVLSGHTFYDTFDKARYQFQGPCKEILMAADCFWNTWDVKVSHRNVDSYTEVEKVRIRKQSTVVELIVDGKQILVGGEAVSIP…	3119	1	1	1	527.243	1578.71	3	1578.71	-0.0005	58	70	2	94.01	1.8e-07	D	AIST-2	GLCENKPGKTCCR		M
201	1	AIST-2	AIST_CLUC luciferase-recombinant_sw73 OS=Vargula hilgendorfii GN=NA	63350	553	MKTLILAVALVYCATVHCQDCPYEPDPPNTVPTSCEAKEGECIDSSCGTCTRDILSDGLCENKPGKTCCRMCQYVIECRVEAAGWFRTFYGKRFQFQEPGTYVLGQGTKGGDWKVSITLENLDGTKGAVLTKTRLEVAGDIIDIAQATENPITVNGGADPIIANPYTIGEVTIAVVEMPGFNIAVIEFFKLIVIDILGGRSVRIAPDTANKGMISGLCGDLKMMEDTDFTSDPEQLAIQPKINQEFDGCPLYGNPDDVAYCKGLLEPYKDSCRNPINFYYYTISCAFARCMGGDERASHVLLDYRETCAAPETRGTCVLSGHTFYDTFDKARYQFQGPCKEILMAADCFWNTWDVKVSHRNVDSYTEVEKVRIRKQSTVVELIVDGKQILVGGEAVSIP…	2883	1	1	1	508.236	1521.68	3	1521.68	-0.0001	59	70	2	48.17	0.0067	G	AIST-2	LCENKPGKTCCR		M
201	1	AIST-2	AIST_CLUC luciferase-recombinant_sw73 OS=Vargula hilgendorfii GN=NA	63350	553	MKTLILAVALVYCATVHCQDCPYEPDPPNTVPTSCEAKEGECIDSSCGTCTRDILSDGLCENKPGKTCCRMCQYVIECRVEAAGWFRTFYGKRFQFQEPGTYVLGQGTKGGDWKVSITLENLDGTKGAVLTKTRLEVAGDIIDIAQATENPITVNGGADPIIANPYTIGEVTIAVVEMPGFNIAVIEFFKLIVIDILGGRSVRIAPDTANKGMISGLCGDLKMMEDTDFTSDPEQLAIQPKINQEFDGCPLYGNPDDVAYCKGLLEPYKDSCRNPINFYYYTISCAFARCMGGDERASHVLLDYRETCAAPETRGTCVLSGHTFYDTFDKARYQFQGPCKEILMAADCFWNTWDVKVSHRNVDSYTEVEKVRIRKQSTVVELIVDGKQILVGGEAVSIP…	1879	1	1	1	637.77	1273.53	2	1273.53	0.0001	71	79	0	73.61	9.3e-06	R	AIST-2	MCQYVIECR	0.300000000.0	V	Oxidation (M)
201	1	AIST-2	AIST_CLUC luciferase-recombinant_sw73 OS=Vargula hilgendorfii GN=NA	63350	553	MKTLILAVALVYCATVHCQDCPYEPDPPNTVPTSCEAKEGECIDSSCGTCTRDILSDGLCENKPGKTCCRMCQYVIECRVEAAGWFRTFYGKRFQFQEPGTYVLGQGTKGGDWKVSITLENLDGTKGAVLTKTRLEVAGDIIDIAQATENPITVNGGADPIIANPYTIGEVTIAVVEMPGFNIAVIEFFKLIVIDILGGRSVRIAPDTANKGMISGLCGDLKMMEDTDFTSDPEQLAIQPKINQEFDGCPLYGNPDDVAYCKGLLEPYKDSCRNPINFYYYTISCAFARCMGGDERASHVLLDYRETCAAPETRGTCVLSGHTFYDTFDKARYQFQGPCKEILMAADCFWNTWDVKVSHRNVDSYTEVEKVRIRKQSTVVELIVDGKQILVGGEAVSIP…	1806	1	1	1	629.773	1257.53	2	1257.53	0.0004	71	79	0	73.05	1.3e-05	R	AIST-2	MCQYVIECR		V
201	1	AIST-2	AIST_CLUC luciferase-recombinant_sw73 OS=Vargula hilgendorfii GN=NA	63350	553	MKTLILAVALVYCATVHCQDCPYEPDPPNTVPTSCEAKEGECIDSSCGTCTRDILSDGLCENKPGKTCCRMCQYVIECRVEAAGWFRTFYGKRFQFQEPGTYVLGQGTKGGDWKVSITLENLDGTKGAVLTKTRLEVAGDIIDIAQATENPITVNGGADPIIANPYTIGEVTIAVVEMPGFNIAVIEFFKLIVIDILGGRSVRIAPDTANKGMISGLCGDLKMMEDTDFTSDPEQLAIQPKINQEFDGCPLYGNPDDVAYCKGLLEPYKDSCRNPINFYYYTISCAFARCMGGDERASHVLLDYRETCAAPETRGTCVLSGHTFYDTFDKARYQFQGPCKEILMAADCFWNTWDVKVSHRNVDSYTEVEKVRIRKQSTVVELIVDGKQILVGGEAVSIP…	411	1	1	1	468.24	934.466	2	934.466	0.0002	80	87	0	63.96	9.6e-05	R	AIST-2	VEAAGWFR		T
201	1	AIST-2	AIST_CLUC luciferase-recombinant_sw73 OS=Vargula hilgendorfii GN=NA	63350	553	MKTLILAVALVYCATVHCQDCPYEPDPPNTVPTSCEAKEGECIDSSCGTCTRDILSDGLCENKPGKTCCRMCQYVIECRVEAAGWFRTFYGKRFQFQEPGTYVLGQGTKGGDWKVSITLENLDGTKGAVLTKTRLEVAGDIIDIAQATENPITVNGGADPIIANPYTIGEVTIAVVEMPGFNIAVIEFFKLIVIDILGGRSVRIAPDTANKGMISGLCGDLKMMEDTDFTSDPEQLAIQPKINQEFDGCPLYGNPDDVAYCKGLLEPYKDSCRNPINFYYYTISCAFARCMGGDERASHVLLDYRETCAAPETRGTCVLSGHTFYDTFDKARYQFQGPCKEILMAADCFWNTWDVKVSHRNVDSYTEVEKVRIRKQSTVVELIVDGKQILVGGEAVSIP…	4905	1	1	1	652.671	1954.99	3	1954.99	0.0012	93	109	1	57.32	0.00097	K	AIST-2	RFQFQEPGTYVLGQGTK		G
201	1	AIST-2	AIST_CLUC luciferase-recombinant_sw73 OS=Vargula hilgendorfii GN=NA	63350	553	MKTLILAVALVYCATVHCQDCPYEPDPPNTVPTSCEAKEGECIDSSCGTCTRDILSDGLCENKPGKTCCRMCQYVIECRVEAAGWFRTFYGKRFQFQEPGTYVLGQGTKGGDWKVSITLENLDGTKGAVLTKTRLEVAGDIIDIAQATENPITVNGGADPIIANPYTIGEVTIAVVEMPGFNIAVIEFFKLIVIDILGGRSVRIAPDTANKGMISGLCGDLKMMEDTDFTSDPEQLAIQPKINQEFDGCPLYGNPDDVAYCKGLLEPYKDSCRNPINFYYYTISCAFARCMGGDERASHVLLDYRETCAAPETRGTCVLSGHTFYDTFDKARYQFQGPCKEILMAADCFWNTWDVKVSHRNVDSYTEVEKVRIRKQSTVVELIVDGKQILVGGEAVSIP…	4407	1	1	1	900.453	1798.89	2	1798.89	0.002	94	109	0	114.55	2e-09	R	AIST-2	FQFQEPGTYVLGQGTK		G
201	1	AIST-2	AIST_CLUC luciferase-recombinant_sw73 OS=Vargula hilgendorfii GN=NA	63350	553	MKTLILAVALVYCATVHCQDCPYEPDPPNTVPTSCEAKEGECIDSSCGTCTRDILSDGLCENKPGKTCCRMCQYVIECRVEAAGWFRTFYGKRFQFQEPGTYVLGQGTKGGDWKVSITLENLDGTKGAVLTKTRLEVAGDIIDIAQATENPITVNGGADPIIANPYTIGEVTIAVVEMPGFNIAVIEFFKLIVIDILGGRSVRIAPDTANKGMISGLCGDLKMMEDTDFTSDPEQLAIQPKINQEFDGCPLYGNPDDVAYCKGLLEPYKDSCRNPINFYYYTISCAFARCMGGDERASHVLLDYRETCAAPETRGTCVLSGHTFYDTFDKARYQFQGPCKEILMAADCFWNTWDVKVSHRNVDSYTEVEKVRIRKQSTVVELIVDGKQILVGGEAVSIP…	5110	1	1	1	1014.99	2027.96	2	2027.96	0.0019	94	112	1	92.74	3.7e-07	R	AIST-2	FQFQEPGTYVLGQGTKGGD		W
201	1	AIST-2	AIST_CLUC luciferase-recombinant_sw73 OS=Vargula hilgendorfii GN=NA	63350	553	MKTLILAVALVYCATVHCQDCPYEPDPPNTVPTSCEAKEGECIDSSCGTCTRDILSDGLCENKPGKTCCRMCQYVIECRVEAAGWFRTFYGKRFQFQEPGTYVLGQGTKGGDWKVSITLENLDGTKGAVLTKTRLEVAGDIIDIAQATENPITVNGGADPIIANPYTIGEVTIAVVEMPGFNIAVIEFFKLIVIDILGGRSVRIAPDTANKGMISGLCGDLKMMEDTDFTSDPEQLAIQPKINQEFDGCPLYGNPDDVAYCKGLLEPYKDSCRNPINFYYYTISCAFARCMGGDERASHVLLDYRETCAAPETRGTCVLSGHTFYDTFDKARYQFQGPCKEILMAADCFWNTWDVKVSHRNVDSYTEVEKVRIRKQSTVVELIVDGKQILVGGEAVSIP…	6094	1	1	1	781.719	2342.13	3	2342.13	0.0014	94	114	1	101.49	5.3e-08	R	AIST-2	FQFQEPGTYVLGQGTKGGDWK		V
201	1	AIST-2	AIST_CLUC luciferase-recombinant_sw73 OS=Vargula hilgendorfii GN=NA	63350	553	MKTLILAVALVYCATVHCQDCPYEPDPPNTVPTSCEAKEGECIDSSCGTCTRDILSDGLCENKPGKTCCRMCQYVIECRVEAAGWFRTFYGKRFQFQEPGTYVLGQGTKGGDWKVSITLENLDGTKGAVLTKTRLEVAGDIIDIAQATENPITVNGGADPIIANPYTIGEVTIAVVEMPGFNIAVIEFFKLIVIDILGGRSVRIAPDTANKGMISGLCGDLKMMEDTDFTSDPEQLAIQPKINQEFDGCPLYGNPDDVAYCKGLLEPYKDSCRNPINFYYYTISCAFARCMGGDERASHVLLDYRETCAAPETRGTCVLSGHTFYDTFDKARYQFQGPCKEILMAADCFWNTWDVKVSHRNVDSYTEVEKVRIRKQSTVVELIVDGKQILVGGEAVSIP…	1944	1	1	1	645.351	1288.69	2	1288.69	0.0007	115	126	0	90.51	3e-07	K	AIST-2	VSITLENLDGTK		G
201	1	AIST-2	AIST_CLUC luciferase-recombinant_sw73 OS=Vargula hilgendorfii GN=NA	63350	553	MKTLILAVALVYCATVHCQDCPYEPDPPNTVPTSCEAKEGECIDSSCGTCTRDILSDGLCENKPGKTCCRMCQYVIECRVEAAGWFRTFYGKRFQFQEPGTYVLGQGTKGGDWKVSITLENLDGTKGAVLTKTRLEVAGDIIDIAQATENPITVNGGADPIIANPYTIGEVTIAVVEMPGFNIAVIEFFKLIVIDILGGRSVRIAPDTANKGMISGLCGDLKMMEDTDFTSDPEQLAIQPKINQEFDGCPLYGNPDDVAYCKGLLEPYKDSCRNPINFYYYTISCAFARCMGGDERASHVLLDYRETCAAPETRGTCVLSGHTFYDTFDKARYQFQGPCKEILMAADCFWNTWDVKVSHRNVDSYTEVEKVRIRKQSTVVELIVDGKQILVGGEAVSIP…	4634	1	1	1	620.354	1858.04	3	1858.04	-0.0008	115	132	1	155.68	3.4e-14	K	AIST-2	VSITLENLDGTKGAVLTK		T
201	1	AIST-2	AIST_CLUC luciferase-recombinant_sw73 OS=Vargula hilgendorfii GN=NA	63350	553	MKTLILAVALVYCATVHCQDCPYEPDPPNTVPTSCEAKEGECIDSSCGTCTRDILSDGLCENKPGKTCCRMCQYVIECRVEAAGWFRTFYGKRFQFQEPGTYVLGQGTKGGDWKVSITLENLDGTKGAVLTKTRLEVAGDIIDIAQATENPITVNGGADPIIANPYTIGEVTIAVVEMPGFNIAVIEFFKLIVIDILGGRSVRIAPDTANKGMISGLCGDLKMMEDTDFTSDPEQLAIQPKINQEFDGCPLYGNPDDVAYCKGLLEPYKDSCRNPINFYYYTISCAFARCMGGDERASHVLLDYRETCAAPETRGTCVLSGHTFYDTFDKARYQFQGPCKEILMAADCFWNTWDVKVSHRNVDSYTEVEKVRIRKQSTVVELIVDGKQILVGGEAVSIP…	6682	1	1	1	1377.2	2752.39	2	2752.39	0.0029	133	159	1	61.3	0.00039	K	AIST-2	TRLEVAGDIIDIAQATENPITVNGGAD		P
201	1	AIST-2	AIST_CLUC luciferase-recombinant_sw73 OS=Vargula hilgendorfii GN=NA	63350	553	MKTLILAVALVYCATVHCQDCPYEPDPPNTVPTSCEAKEGECIDSSCGTCTRDILSDGLCENKPGKTCCRMCQYVIECRVEAAGWFRTFYGKRFQFQEPGTYVLGQGTKGGDWKVSITLENLDGTKGAVLTKTRLEVAGDIIDIAQATENPITVNGGADPIIANPYTIGEVTIAVVEMPGFNIAVIEFFKLIVIDILGGRSVRIAPDTANKGMISGLCGDLKMMEDTDFTSDPEQLAIQPKINQEFDGCPLYGNPDDVAYCKGLLEPYKDSCRNPINFYYYTISCAFARCMGGDERASHVLLDYRETCAAPETRGTCVLSGHTFYDTFDKARYQFQGPCKEILMAADCFWNTWDVKVSHRNVDSYTEVEKVRIRKQSTVVELIVDGKQILVGGEAVSIP…	6385	1	1	1	1248.63	2495.24	2	2495.24	0.0017	135	159	0	58.34	0.001	R	AIST-2	LEVAGDIIDIAQATENPITVNGGAD		P
201	1	AIST-2	AIST_CLUC luciferase-recombinant_sw73 OS=Vargula hilgendorfii GN=NA	63350	553	MKTLILAVALVYCATVHCQDCPYEPDPPNTVPTSCEAKEGECIDSSCGTCTRDILSDGLCENKPGKTCCRMCQYVIECRVEAAGWFRTFYGKRFQFQEPGTYVLGQGTKGGDWKVSITLENLDGTKGAVLTKTRLEVAGDIIDIAQATENPITVNGGADPIIANPYTIGEVTIAVVEMPGFNIAVIEFFKLIVIDILGGRSVRIAPDTANKGMISGLCGDLKMMEDTDFTSDPEQLAIQPKINQEFDGCPLYGNPDDVAYCKGLLEPYKDSCRNPINFYYYTISCAFARCMGGDERASHVLLDYRETCAAPETRGTCVLSGHTFYDTFDKARYQFQGPCKEILMAADCFWNTWDVKVSHRNVDSYTEVEKVRIRKQSTVVELIVDGKQILVGGEAVSIP…	111	1	1	1	415.225	828.435	2	828.434	0.0005	204	211	0	39.04	0.021	R	AIST-2	IAPDTANK		G
201	1	AIST-2	AIST_CLUC luciferase-recombinant_sw73 OS=Vargula hilgendorfii GN=NA	63350	553	MKTLILAVALVYCATVHCQDCPYEPDPPNTVPTSCEAKEGECIDSSCGTCTRDILSDGLCENKPGKTCCRMCQYVIECRVEAAGWFRTFYGKRFQFQEPGTYVLGQGTKGGDWKVSITLENLDGTKGAVLTKTRLEVAGDIIDIAQATENPITVNGGADPIIANPYTIGEVTIAVVEMPGFNIAVIEFFKLIVIDILGGRSVRIAPDTANKGMISGLCGDLKMMEDTDFTSDPEQLAIQPKINQEFDGCPLYGNPDDVAYCKGLLEPYKDSCRNPINFYYYTISCAFARCMGGDERASHVLLDYRETCAAPETRGTCVLSGHTFYDTFDKARYQFQGPCKEILMAADCFWNTWDVKVSHRNVDSYTEVEKVRIRKQSTVVELIVDGKQILVGGEAVSIP…	1881	1	1	1	637.824	1273.63	2	1273.63	0.0002	204	216	1	54.9	0.0014	R	AIST-2	IAPDTANKGMISG		L
201	1	AIST-2	AIST_CLUC luciferase-recombinant_sw73 OS=Vargula hilgendorfii GN=NA	63350	553	MKTLILAVALVYCATVHCQDCPYEPDPPNTVPTSCEAKEGECIDSSCGTCTRDILSDGLCENKPGKTCCRMCQYVIECRVEAAGWFRTFYGKRFQFQEPGTYVLGQGTKGGDWKVSITLENLDGTKGAVLTKTRLEVAGDIIDIAQATENPITVNGGADPIIANPYTIGEVTIAVVEMPGFNIAVIEFFKLIVIDILGGRSVRIAPDTANKGMISGLCGDLKMMEDTDFTSDPEQLAIQPKINQEFDGCPLYGNPDDVAYCKGLLEPYKDSCRNPINFYYYTISCAFARCMGGDERASHVLLDYRETCAAPETRGTCVLSGHTFYDTFDKARYQFQGPCKEILMAADCFWNTWDVKVSHRNVDSYTEVEKVRIRKQSTVVELIVDGKQILVGGEAVSIP…	3980	1	1	1	860.406	1718.8	2	1718.8	0.0012	204	220	1	73.03	3.2e-05	R	AIST-2	IAPDTANKGMISGLCGD		L
201	1	AIST-2	AIST_CLUC luciferase-recombinant_sw73 OS=Vargula hilgendorfii GN=NA	63350	553	MKTLILAVALVYCATVHCQDCPYEPDPPNTVPTSCEAKEGECIDSSCGTCTRDILSDGLCENKPGKTCCRMCQYVIECRVEAAGWFRTFYGKRFQFQEPGTYVLGQGTKGGDWKVSITLENLDGTKGAVLTKTRLEVAGDIIDIAQATENPITVNGGADPIIANPYTIGEVTIAVVEMPGFNIAVIEFFKLIVIDILGGRSVRIAPDTANKGMISGLCGDLKMMEDTDFTSDPEQLAIQPKINQEFDGCPLYGNPDDVAYCKGLLEPYKDSCRNPINFYYYTISCAFARCMGGDERASHVLLDYRETCAAPETRGTCVLSGHTFYDTFDKARYQFQGPCKEILMAADCFWNTWDVKVSHRNVDSYTEVEKVRIRKQSTVVELIVDGKQILVGGEAVSIP…	4060	1	1	1	868.404	1734.79	2	1734.79	0.0014	204	220	1	58.31	0.00083	R	AIST-2	IAPDTANKGMISGLCGD	0.00000000030000000.0	L	Oxidation (M)
201	1	AIST-2	AIST_CLUC luciferase-recombinant_sw73 OS=Vargula hilgendorfii GN=NA	63350	553	MKTLILAVALVYCATVHCQDCPYEPDPPNTVPTSCEAKEGECIDSSCGTCTRDILSDGLCENKPGKTCCRMCQYVIECRVEAAGWFRTFYGKRFQFQEPGTYVLGQGTKGGDWKVSITLENLDGTKGAVLTKTRLEVAGDIIDIAQATENPITVNGGADPIIANPYTIGEVTIAVVEMPGFNIAVIEFFKLIVIDILGGRSVRIAPDTANKGMISGLCGDLKMMEDTDFTSDPEQLAIQPKINQEFDGCPLYGNPDDVAYCKGLLEPYKDSCRNPINFYYYTISCAFARCMGGDERASHVLLDYRETCAAPETRGTCVLSGHTFYDTFDKARYQFQGPCKEILMAADCFWNTWDVKVSHRNVDSYTEVEKVRIRKQSTVVELIVDGKQILVGGEAVSIP…	4923	1	1	1	980.996	1959.98	2	1959.98	0.0019	204	222	1	158.63	8e-14	R	AIST-2	IAPDTANKGMISGLCGDLK		M
201	1	AIST-2	AIST_CLUC luciferase-recombinant_sw73 OS=Vargula hilgendorfii GN=NA	63350	553	MKTLILAVALVYCATVHCQDCPYEPDPPNTVPTSCEAKEGECIDSSCGTCTRDILSDGLCENKPGKTCCRMCQYVIECRVEAAGWFRTFYGKRFQFQEPGTYVLGQGTKGGDWKVSITLENLDGTKGAVLTKTRLEVAGDIIDIAQATENPITVNGGADPIIANPYTIGEVTIAVVEMPGFNIAVIEFFKLIVIDILGGRSVRIAPDTANKGMISGLCGDLKMMEDTDFTSDPEQLAIQPKINQEFDGCPLYGNPDDVAYCKGLLEPYKDSCRNPINFYYYTISCAFARCMGGDERASHVLLDYRETCAAPETRGTCVLSGHTFYDTFDKARYQFQGPCKEILMAADCFWNTWDVKVSHRNVDSYTEVEKVRIRKQSTVVELIVDGKQILVGGEAVSIP…	4971	1	1	1	988.993	1975.97	2	1975.97	0.0003	204	222	1	148.48	9.3e-13	R	AIST-2	IAPDTANKGMISGLCGDLK	0.0000000003000000000.0	M	Oxidation (M)
201	1	AIST-2	AIST_CLUC luciferase-recombinant_sw73 OS=Vargula hilgendorfii GN=NA	63350	553	MKTLILAVALVYCATVHCQDCPYEPDPPNTVPTSCEAKEGECIDSSCGTCTRDILSDGLCENKPGKTCCRMCQYVIECRVEAAGWFRTFYGKRFQFQEPGTYVLGQGTKGGDWKVSITLENLDGTKGAVLTKTRLEVAGDIIDIAQATENPITVNGGADPIIANPYTIGEVTIAVVEMPGFNIAVIEFFKLIVIDILGGRSVRIAPDTANKGMISGLCGDLKMMEDTDFTSDPEQLAIQPKINQEFDGCPLYGNPDDVAYCKGLLEPYKDSCRNPINFYYYTISCAFARCMGGDERASHVLLDYRETCAAPETRGTCVLSGHTFYDTFDKARYQFQGPCKEILMAADCFWNTWDVKVSHRNVDSYTEVEKVRIRKQSTVVELIVDGKQILVGGEAVSIP…	3038	1	1	1	522.266	1563.78	3	1563.77	0.0005	208	222	1	132.16	2.8e-11	D	AIST-2	TANKGMISGLCGDLK		M
201	1	AIST-2	AIST_CLUC luciferase-recombinant_sw73 OS=Vargula hilgendorfii GN=NA	63350	553	MKTLILAVALVYCATVHCQDCPYEPDPPNTVPTSCEAKEGECIDSSCGTCTRDILSDGLCENKPGKTCCRMCQYVIECRVEAAGWFRTFYGKRFQFQEPGTYVLGQGTKGGDWKVSITLENLDGTKGAVLTKTRLEVAGDIIDIAQATENPITVNGGADPIIANPYTIGEVTIAVVEMPGFNIAVIEFFKLIVIDILGGRSVRIAPDTANKGMISGLCGDLKMMEDTDFTSDPEQLAIQPKINQEFDGCPLYGNPDDVAYCKGLLEPYKDSCRNPINFYYYTISCAFARCMGGDERASHVLLDYRETCAAPETRGTCVLSGHTFYDTFDKARYQFQGPCKEILMAADCFWNTWDVKVSHRNVDSYTEVEKVRIRKQSTVVELIVDGKQILVGGEAVSIP…	3127	1	1	1	527.597	1579.77	3	1579.77	-0.0001	208	222	1	58.36	0.00077	D	AIST-2	TANKGMISGLCGDLK	0.000003000000000.0	M	Oxidation (M)
201	1	AIST-2	AIST_CLUC luciferase-recombinant_sw73 OS=Vargula hilgendorfii GN=NA	63350	553	MKTLILAVALVYCATVHCQDCPYEPDPPNTVPTSCEAKEGECIDSSCGTCTRDILSDGLCENKPGKTCCRMCQYVIECRVEAAGWFRTFYGKRFQFQEPGTYVLGQGTKGGDWKVSITLENLDGTKGAVLTKTRLEVAGDIIDIAQATENPITVNGGADPIIANPYTIGEVTIAVVEMPGFNIAVIEFFKLIVIDILGGRSVRIAPDTANKGMISGLCGDLKMMEDTDFTSDPEQLAIQPKINQEFDGCPLYGNPDDVAYCKGLLEPYKDSCRNPINFYYYTISCAFARCMGGDERASHVLLDYRETCAAPETRGTCVLSGHTFYDTFDKARYQFQGPCKEILMAADCFWNTWDVKVSHRNVDSYTEVEKVRIRKQSTVVELIVDGKQILVGGEAVSIP…	1291	1	1	1	575.784	1149.55	2	1149.55	0.0002	212	222	0	77.06	6.9e-06	K	AIST-2	GMISGLCGDLK		M
201	1	AIST-2	AIST_CLUC luciferase-recombinant_sw73 OS=Vargula hilgendorfii GN=NA	63350	553	MKTLILAVALVYCATVHCQDCPYEPDPPNTVPTSCEAKEGECIDSSCGTCTRDILSDGLCENKPGKTCCRMCQYVIECRVEAAGWFRTFYGKRFQFQEPGTYVLGQGTKGGDWKVSITLENLDGTKGAVLTKTRLEVAGDIIDIAQATENPITVNGGADPIIANPYTIGEVTIAVVEMPGFNIAVIEFFKLIVIDILGGRSVRIAPDTANKGMISGLCGDLKMMEDTDFTSDPEQLAIQPKINQEFDGCPLYGNPDDVAYCKGLLEPYKDSCRNPINFYYYTISCAFARCMGGDERASHVLLDYRETCAAPETRGTCVLSGHTFYDTFDKARYQFQGPCKEILMAADCFWNTWDVKVSHRNVDSYTEVEKVRIRKQSTVVELIVDGKQILVGGEAVSIP…	1351	1	1	1	583.781	1165.55	2	1165.55	-0.0005	212	222	0	51.85	0.0021	K	AIST-2	GMISGLCGDLK	0.03000000000.0	M	Oxidation (M)
201	1	AIST-2	AIST_CLUC luciferase-recombinant_sw73 OS=Vargula hilgendorfii GN=NA	63350	553	MKTLILAVALVYCATVHCQDCPYEPDPPNTVPTSCEAKEGECIDSSCGTCTRDILSDGLCENKPGKTCCRMCQYVIECRVEAAGWFRTFYGKRFQFQEPGTYVLGQGTKGGDWKVSITLENLDGTKGAVLTKTRLEVAGDIIDIAQATENPITVNGGADPIIANPYTIGEVTIAVVEMPGFNIAVIEFFKLIVIDILGGRSVRIAPDTANKGMISGLCGDLKMMEDTDFTSDPEQLAIQPKINQEFDGCPLYGNPDDVAYCKGLLEPYKDSCRNPINFYYYTISCAFARCMGGDERASHVLLDYRETCAAPETRGTCVLSGHTFYDTFDKARYQFQGPCKEILMAADCFWNTWDVKVSHRNVDSYTEVEKVRIRKQSTVVELIVDGKQILVGGEAVSIP…	1085	1	1	1	547.273	1092.53	2	1092.53	0.0003	213	222	0	59.8	0.00032	G	AIST-2	MISGLCGDLK		M
201	1	AIST-2	AIST_CLUC luciferase-recombinant_sw73 OS=Vargula hilgendorfii GN=NA	63350	553	MKTLILAVALVYCATVHCQDCPYEPDPPNTVPTSCEAKEGECIDSSCGTCTRDILSDGLCENKPGKTCCRMCQYVIECRVEAAGWFRTFYGKRFQFQEPGTYVLGQGTKGGDWKVSITLENLDGTKGAVLTKTRLEVAGDIIDIAQATENPITVNGGADPIIANPYTIGEVTIAVVEMPGFNIAVIEFFKLIVIDILGGRSVRIAPDTANKGMISGLCGDLKMMEDTDFTSDPEQLAIQPKINQEFDGCPLYGNPDDVAYCKGLLEPYKDSCRNPINFYYYTISCAFARCMGGDERASHVLLDYRETCAAPETRGTCVLSGHTFYDTFDKARYQFQGPCKEILMAADCFWNTWDVKVSHRNVDSYTEVEKVRIRKQSTVVELIVDGKQILVGGEAVSIP…	504	1	1	1	481.752	961.49	2	961.49	0.0002	214	222	0	60.15	0.00025	M	AIST-2	ISGLCGDLK		M
201	1	AIST-2	AIST_CLUC luciferase-recombinant_sw73 OS=Vargula hilgendorfii GN=NA	63350	553	MKTLILAVALVYCATVHCQDCPYEPDPPNTVPTSCEAKEGECIDSSCGTCTRDILSDGLCENKPGKTCCRMCQYVIECRVEAAGWFRTFYGKRFQFQEPGTYVLGQGTKGGDWKVSITLENLDGTKGAVLTKTRLEVAGDIIDIAQATENPITVNGGADPIIANPYTIGEVTIAVVEMPGFNIAVIEFFKLIVIDILGGRSVRIAPDTANKGMISGLCGDLKMMEDTDFTSDPEQLAIQPKINQEFDGCPLYGNPDDVAYCKGLLEPYKDSCRNPINFYYYTISCAFARCMGGDERASHVLLDYRETCAAPETRGTCVLSGHTFYDTFDKARYQFQGPCKEILMAADCFWNTWDVKVSHRNVDSYTEVEKVRIRKQSTVVELIVDGKQILVGGEAVSIP…	6975	1	1	1	1047.16	3138.46	3	3138.46	0.0031	214	241	1	68.89	0.00012	M	AIST-2	ISGLCGDLKMMEDTDFTSDPEQLAIQPK		I
201	1	AIST-2	AIST_CLUC luciferase-recombinant_sw73 OS=Vargula hilgendorfii GN=NA	63350	553	MKTLILAVALVYCATVHCQDCPYEPDPPNTVPTSCEAKEGECIDSSCGTCTRDILSDGLCENKPGKTCCRMCQYVIECRVEAAGWFRTFYGKRFQFQEPGTYVLGQGTKGGDWKVSITLENLDGTKGAVLTKTRLEVAGDIIDIAQATENPITVNGGADPIIANPYTIGEVTIAVVEMPGFNIAVIEFFKLIVIDILGGRSVRIAPDTANKGMISGLCGDLKMMEDTDFTSDPEQLAIQPKINQEFDGCPLYGNPDDVAYCKGLLEPYKDSCRNPINFYYYTISCAFARCMGGDERASHVLLDYRETCAAPETRGTCVLSGHTFYDTFDKARYQFQGPCKEILMAADCFWNTWDVKVSHRNVDSYTEVEKVRIRKQSTVVELIVDGKQILVGGEAVSIP…	6226	1	1	1	813.06	2436.16	3	2436.16	0.0018	221	241	1	65.7	0.00021	D	AIST-2	LKMMEDTDFTSDPEQLAIQPK		I
201	1	AIST-2	AIST_CLUC luciferase-recombinant_sw73 OS=Vargula hilgendorfii GN=NA	63350	553	MKTLILAVALVYCATVHCQDCPYEPDPPNTVPTSCEAKEGECIDSSCGTCTRDILSDGLCENKPGKTCCRMCQYVIECRVEAAGWFRTFYGKRFQFQEPGTYVLGQGTKGGDWKVSITLENLDGTKGAVLTKTRLEVAGDIIDIAQATENPITVNGGADPIIANPYTIGEVTIAVVEMPGFNIAVIEFFKLIVIDILGGRSVRIAPDTANKGMISGLCGDLKMMEDTDFTSDPEQLAIQPKINQEFDGCPLYGNPDDVAYCKGLLEPYKDSCRNPINFYYYTISCAFARCMGGDERASHVLLDYRETCAAPETRGTCVLSGHTFYDTFDKARYQFQGPCKEILMAADCFWNTWDVKVSHRNVDSYTEVEKVRIRKQSTVVELIVDGKQILVGGEAVSIP…	1529	1	1	1	604.21	1206.41	2	1206.41	-0.0006	223	232	0	48.65	0.00014	K	AIST-2	MMEDTDFTSD	0.0300000000.0	P	Oxidation (M)
201	1	AIST-2	AIST_CLUC luciferase-recombinant_sw73 OS=Vargula hilgendorfii GN=NA	63350	553	MKTLILAVALVYCATVHCQDCPYEPDPPNTVPTSCEAKEGECIDSSCGTCTRDILSDGLCENKPGKTCCRMCQYVIECRVEAAGWFRTFYGKRFQFQEPGTYVLGQGTKGGDWKVSITLENLDGTKGAVLTKTRLEVAGDIIDIAQATENPITVNGGADPIIANPYTIGEVTIAVVEMPGFNIAVIEFFKLIVIDILGGRSVRIAPDTANKGMISGLCGDLKMMEDTDFTSDPEQLAIQPKINQEFDGCPLYGNPDDVAYCKGLLEPYKDSCRNPINFYYYTISCAFARCMGGDERASHVLLDYRETCAAPETRGTCVLSGHTFYDTFDKARYQFQGPCKEILMAADCFWNTWDVKVSHRNVDSYTEVEKVRIRKQSTVVELIVDGKQILVGGEAVSIP…	1441	1	1	1	596.213	1190.41	2	1190.41	0.0005	223	232	0	45.05	0.0004	K	AIST-2	MMEDTDFTSD		P
201	1	AIST-2	AIST_CLUC luciferase-recombinant_sw73 OS=Vargula hilgendorfii GN=NA	63350	553	MKTLILAVALVYCATVHCQDCPYEPDPPNTVPTSCEAKEGECIDSSCGTCTRDILSDGLCENKPGKTCCRMCQYVIECRVEAAGWFRTFYGKRFQFQEPGTYVLGQGTKGGDWKVSITLENLDGTKGAVLTKTRLEVAGDIIDIAQATENPITVNGGADPIIANPYTIGEVTIAVVEMPGFNIAVIEFFKLIVIDILGGRSVRIAPDTANKGMISGLCGDLKMMEDTDFTSDPEQLAIQPKINQEFDGCPLYGNPDDVAYCKGLLEPYKDSCRNPINFYYYTISCAFARCMGGDERASHVLLDYRETCAAPETRGTCVLSGHTFYDTFDKARYQFQGPCKEILMAADCFWNTWDVKVSHRNVDSYTEVEKVRIRKQSTVVELIVDGKQILVGGEAVSIP…	1585	1	1	1	612.208	1222.4	2	1222.4	0.0004	223	232	0	32.76	0.0044	K	AIST-2	MMEDTDFTSD	0.3300000000.0	P	2 Oxidation (M)
201	1	AIST-2	AIST_CLUC luciferase-recombinant_sw73 OS=Vargula hilgendorfii GN=NA	63350	553	MKTLILAVALVYCATVHCQDCPYEPDPPNTVPTSCEAKEGECIDSSCGTCTRDILSDGLCENKPGKTCCRMCQYVIECRVEAAGWFRTFYGKRFQFQEPGTYVLGQGTKGGDWKVSITLENLDGTKGAVLTKTRLEVAGDIIDIAQATENPITVNGGADPIIANPYTIGEVTIAVVEMPGFNIAVIEFFKLIVIDILGGRSVRIAPDTANKGMISGLCGDLKMMEDTDFTSDPEQLAIQPKINQEFDGCPLYGNPDDVAYCKGLLEPYKDSCRNPINFYYYTISCAFARCMGGDERASHVLLDYRETCAAPETRGTCVLSGHTFYDTFDKARYQFQGPCKEILMAADCFWNTWDVKVSHRNVDSYTEVEKVRIRKQSTVVELIVDGKQILVGGEAVSIP…	5649	1	1	1	1106.49	2210.97	2	2210.97	0.0033	223	241	0	151.5	4e-13	K	AIST-2	MMEDTDFTSDPEQLAIQPK	0.0300000000000000000.0	I	Oxidation (M)
201	1	AIST-2	AIST_CLUC luciferase-recombinant_sw73 OS=Vargula hilgendorfii GN=NA	63350	553	MKTLILAVALVYCATVHCQDCPYEPDPPNTVPTSCEAKEGECIDSSCGTCTRDILSDGLCENKPGKTCCRMCQYVIECRVEAAGWFRTFYGKRFQFQEPGTYVLGQGTKGGDWKVSITLENLDGTKGAVLTKTRLEVAGDIIDIAQATENPITVNGGADPIIANPYTIGEVTIAVVEMPGFNIAVIEFFKLIVIDILGGRSVRIAPDTANKGMISGLCGDLKMMEDTDFTSDPEQLAIQPKINQEFDGCPLYGNPDDVAYCKGLLEPYKDSCRNPINFYYYTISCAFARCMGGDERASHVLLDYRETCAAPETRGTCVLSGHTFYDTFDKARYQFQGPCKEILMAADCFWNTWDVKVSHRNVDSYTEVEKVRIRKQSTVVELIVDGKQILVGGEAVSIP…	5574	1	1	1	1098.5	2194.98	2	2194.98	-0.0004	223	241	0	136.99	1.2e-11	K	AIST-2	MMEDTDFTSDPEQLAIQPK		I
201	1	AIST-2	AIST_CLUC luciferase-recombinant_sw73 OS=Vargula hilgendorfii GN=NA	63350	553	MKTLILAVALVYCATVHCQDCPYEPDPPNTVPTSCEAKEGECIDSSCGTCTRDILSDGLCENKPGKTCCRMCQYVIECRVEAAGWFRTFYGKRFQFQEPGTYVLGQGTKGGDWKVSITLENLDGTKGAVLTKTRLEVAGDIIDIAQATENPITVNGGADPIIANPYTIGEVTIAVVEMPGFNIAVIEFFKLIVIDILGGRSVRIAPDTANKGMISGLCGDLKMMEDTDFTSDPEQLAIQPKINQEFDGCPLYGNPDDVAYCKGLLEPYKDSCRNPINFYYYTISCAFARCMGGDERASHVLLDYRETCAAPETRGTCVLSGHTFYDTFDKARYQFQGPCKEILMAADCFWNTWDVKVSHRNVDSYTEVEKVRIRKQSTVVELIVDGKQILVGGEAVSIP…	5691	1	1	1	1114.49	2226.97	2	2226.97	0.0018	223	241	0	127.28	9.5e-11	K	AIST-2	MMEDTDFTSDPEQLAIQPK	0.3300000000000000000.0	I	2 Oxidation (M)
201	1	AIST-2	AIST_CLUC luciferase-recombinant_sw73 OS=Vargula hilgendorfii GN=NA	63350	553	MKTLILAVALVYCATVHCQDCPYEPDPPNTVPTSCEAKEGECIDSSCGTCTRDILSDGLCENKPGKTCCRMCQYVIECRVEAAGWFRTFYGKRFQFQEPGTYVLGQGTKGGDWKVSITLENLDGTKGAVLTKTRLEVAGDIIDIAQATENPITVNGGADPIIANPYTIGEVTIAVVEMPGFNIAVIEFFKLIVIDILGGRSVRIAPDTANKGMISGLCGDLKMMEDTDFTSDPEQLAIQPKINQEFDGCPLYGNPDDVAYCKGLLEPYKDSCRNPINFYYYTISCAFARCMGGDERASHVLLDYRETCAAPETRGTCVLSGHTFYDTFDKARYQFQGPCKEILMAADCFWNTWDVKVSHRNVDSYTEVEKVRIRKQSTVVELIVDGKQILVGGEAVSIP…	5215	1	1	1	1032.98	2063.94	2	2063.94	0.0019	224	241	0	112.76	4e-09	M	AIST-2	MEDTDFTSDPEQLAIQPK		I
201	1	AIST-2	AIST_CLUC luciferase-recombinant_sw73 OS=Vargula hilgendorfii GN=NA	63350	553	MKTLILAVALVYCATVHCQDCPYEPDPPNTVPTSCEAKEGECIDSSCGTCTRDILSDGLCENKPGKTCCRMCQYVIECRVEAAGWFRTFYGKRFQFQEPGTYVLGQGTKGGDWKVSITLENLDGTKGAVLTKTRLEVAGDIIDIAQATENPITVNGGADPIIANPYTIGEVTIAVVEMPGFNIAVIEFFKLIVIDILGGRSVRIAPDTANKGMISGLCGDLKMMEDTDFTSDPEQLAIQPKINQEFDGCPLYGNPDDVAYCKGLLEPYKDSCRNPINFYYYTISCAFARCMGGDERASHVLLDYRETCAAPETRGTCVLSGHTFYDTFDKARYQFQGPCKEILMAADCFWNTWDVKVSHRNVDSYTEVEKVRIRKQSTVVELIVDGKQILVGGEAVSIP…	4838	1	1	1	967.455	1932.9	2	1932.9	0.001	225	241	0	118.19	1.1e-09	M	AIST-2	EDTDFTSDPEQLAIQPK		I
201	1	AIST-2	AIST_CLUC luciferase-recombinant_sw73 OS=Vargula hilgendorfii GN=NA	63350	553	MKTLILAVALVYCATVHCQDCPYEPDPPNTVPTSCEAKEGECIDSSCGTCTRDILSDGLCENKPGKTCCRMCQYVIECRVEAAGWFRTFYGKRFQFQEPGTYVLGQGTKGGDWKVSITLENLDGTKGAVLTKTRLEVAGDIIDIAQATENPITVNGGADPIIANPYTIGEVTIAVVEMPGFNIAVIEFFKLIVIDILGGRSVRIAPDTANKGMISGLCGDLKMMEDTDFTSDPEQLAIQPKINQEFDGCPLYGNPDDVAYCKGLLEPYKDSCRNPINFYYYTISCAFARCMGGDERASHVLLDYRETCAAPETRGTCVLSGHTFYDTFDKARYQFQGPCKEILMAADCFWNTWDVKVSHRNVDSYTEVEKVRIRKQSTVVELIVDGKQILVGGEAVSIP…	4426	1	1	1	902.934	1803.85	2	1803.85	0.0013	226	241	0	90.33	6.3e-07	E	AIST-2	DTDFTSDPEQLAIQPK		I
201	1	AIST-2	AIST_CLUC luciferase-recombinant_sw73 OS=Vargula hilgendorfii GN=NA	63350	553	MKTLILAVALVYCATVHCQDCPYEPDPPNTVPTSCEAKEGECIDSSCGTCTRDILSDGLCENKPGKTCCRMCQYVIECRVEAAGWFRTFYGKRFQFQEPGTYVLGQGTKGGDWKVSITLENLDGTKGAVLTKTRLEVAGDIIDIAQATENPITVNGGADPIIANPYTIGEVTIAVVEMPGFNIAVIEFFKLIVIDILGGRSVRIAPDTANKGMISGLCGDLKMMEDTDFTSDPEQLAIQPKINQEFDGCPLYGNPDDVAYCKGLLEPYKDSCRNPINFYYYTISCAFARCMGGDERASHVLLDYRETCAAPETRGTCVLSGHTFYDTFDKARYQFQGPCKEILMAADCFWNTWDVKVSHRNVDSYTEVEKVRIRKQSTVVELIVDGKQILVGGEAVSIP…	3784	1	1	1	845.421	1688.83	2	1688.83	0.0011	227	241	0	106.01	1.6e-08	D	AIST-2	TDFTSDPEQLAIQPK		I
201	1	AIST-2	AIST_CLUC luciferase-recombinant_sw73 OS=Vargula hilgendorfii GN=NA	63350	553	MKTLILAVALVYCATVHCQDCPYEPDPPNTVPTSCEAKEGECIDSSCGTCTRDILSDGLCENKPGKTCCRMCQYVIECRVEAAGWFRTFYGKRFQFQEPGTYVLGQGTKGGDWKVSITLENLDGTKGAVLTKTRLEVAGDIIDIAQATENPITVNGGADPIIANPYTIGEVTIAVVEMPGFNIAVIEFFKLIVIDILGGRSVRIAPDTANKGMISGLCGDLKMMEDTDFTSDPEQLAIQPKINQEFDGCPLYGNPDDVAYCKGLLEPYKDSCRNPINFYYYTISCAFARCMGGDERASHVLLDYRETCAAPETRGTCVLSGHTFYDTFDKARYQFQGPCKEILMAADCFWNTWDVKVSHRNVDSYTEVEKVRIRKQSTVVELIVDGKQILVGGEAVSIP…	3163	1	1	1	794.897	1587.78	2	1587.78	0.0009	228	241	0	58.51	0.00072	T	AIST-2	DFTSDPEQLAIQPK		I
201	1	AIST-2	AIST_CLUC luciferase-recombinant_sw73 OS=Vargula hilgendorfii GN=NA	63350	553	MKTLILAVALVYCATVHCQDCPYEPDPPNTVPTSCEAKEGECIDSSCGTCTRDILSDGLCENKPGKTCCRMCQYVIECRVEAAGWFRTFYGKRFQFQEPGTYVLGQGTKGGDWKVSITLENLDGTKGAVLTKTRLEVAGDIIDIAQATENPITVNGGADPIIANPYTIGEVTIAVVEMPGFNIAVIEFFKLIVIDILGGRSVRIAPDTANKGMISGLCGDLKMMEDTDFTSDPEQLAIQPKINQEFDGCPLYGNPDDVAYCKGLLEPYKDSCRNPINFYYYTISCAFARCMGGDERASHVLLDYRETCAAPETRGTCVLSGHTFYDTFDKARYQFQGPCKEILMAADCFWNTWDVKVSHRNVDSYTEVEKVRIRKQSTVVELIVDGKQILVGGEAVSIP…	2730	1	1	1	737.384	1472.75	2	1472.75	0.0013	229	241	0	92.82	2.2e-07	D	AIST-2	FTSDPEQLAIQPK		I
201	1	AIST-2	AIST_CLUC luciferase-recombinant_sw73 OS=Vargula hilgendorfii GN=NA	63350	553	MKTLILAVALVYCATVHCQDCPYEPDPPNTVPTSCEAKEGECIDSSCGTCTRDILSDGLCENKPGKTCCRMCQYVIECRVEAAGWFRTFYGKRFQFQEPGTYVLGQGTKGGDWKVSITLENLDGTKGAVLTKTRLEVAGDIIDIAQATENPITVNGGADPIIANPYTIGEVTIAVVEMPGFNIAVIEFFKLIVIDILGGRSVRIAPDTANKGMISGLCGDLKMMEDTDFTSDPEQLAIQPKINQEFDGCPLYGNPDDVAYCKGLLEPYKDSCRNPINFYYYTISCAFARCMGGDERASHVLLDYRETCAAPETRGTCVLSGHTFYDTFDKARYQFQGPCKEILMAADCFWNTWDVKVSHRNVDSYTEVEKVRIRKQSTVVELIVDGKQILVGGEAVSIP…	2174	1	1	1	663.849	1325.68	2	1325.68	0.0004	230	241	0	54.38	0.0011	F	AIST-2	TSDPEQLAIQPK		I
201	1	AIST-2	AIST_CLUC luciferase-recombinant_sw73 OS=Vargula hilgendorfii GN=NA	63350	553	MKTLILAVALVYCATVHCQDCPYEPDPPNTVPTSCEAKEGECIDSSCGTCTRDILSDGLCENKPGKTCCRMCQYVIECRVEAAGWFRTFYGKRFQFQEPGTYVLGQGTKGGDWKVSITLENLDGTKGAVLTKTRLEVAGDIIDIAQATENPITVNGGADPIIANPYTIGEVTIAVVEMPGFNIAVIEFFKLIVIDILGGRSVRIAPDTANKGMISGLCGDLKMMEDTDFTSDPEQLAIQPKINQEFDGCPLYGNPDDVAYCKGLLEPYKDSCRNPINFYYYTISCAFARCMGGDERASHVLLDYRETCAAPETRGTCVLSGHTFYDTFDKARYQFQGPCKEILMAADCFWNTWDVKVSHRNVDSYTEVEKVRIRKQSTVVELIVDGKQILVGGEAVSIP…	779	1	1	1	512.295	1022.58	2	1022.58	0.0003	233	241	0	72.33	7.4e-06	D	AIST-2	PEQLAIQPK		I
201	1	AIST-2	AIST_CLUC luciferase-recombinant_sw73 OS=Vargula hilgendorfii GN=NA	63350	553	MKTLILAVALVYCATVHCQDCPYEPDPPNTVPTSCEAKEGECIDSSCGTCTRDILSDGLCENKPGKTCCRMCQYVIECRVEAAGWFRTFYGKRFQFQEPGTYVLGQGTKGGDWKVSITLENLDGTKGAVLTKTRLEVAGDIIDIAQATENPITVNGGADPIIANPYTIGEVTIAVVEMPGFNIAVIEFFKLIVIDILGGRSVRIAPDTANKGMISGLCGDLKMMEDTDFTSDPEQLAIQPKINQEFDGCPLYGNPDDVAYCKGLLEPYKDSCRNPINFYYYTISCAFARCMGGDERASHVLLDYRETCAAPETRGTCVLSGHTFYDTFDKARYQFQGPCKEILMAADCFWNTWDVKVSHRNVDSYTEVEKVRIRKQSTVVELIVDGKQILVGGEAVSIP…	7220	1	1	1	1160.55	3478.62	3	3478.62	0.0036	233	262	1	109.77	9.7e-09	D	AIST-2	PEQLAIQPKINQEFDGCPLYGNPDDVAYCK		G
201	1	AIST-2	AIST_CLUC luciferase-recombinant_sw73 OS=Vargula hilgendorfii GN=NA	63350	553	MKTLILAVALVYCATVHCQDCPYEPDPPNTVPTSCEAKEGECIDSSCGTCTRDILSDGLCENKPGKTCCRMCQYVIECRVEAAGWFRTFYGKRFQFQEPGTYVLGQGTKGGDWKVSITLENLDGTKGAVLTKTRLEVAGDIIDIAQATENPITVNGGADPIIANPYTIGEVTIAVVEMPGFNIAVIEFFKLIVIDILGGRSVRIAPDTANKGMISGLCGDLKMMEDTDFTSDPEQLAIQPKINQEFDGCPLYGNPDDVAYCKGLLEPYKDSCRNPINFYYYTISCAFARCMGGDERASHVLLDYRETCAAPETRGTCVLSGHTFYDTFDKARYQFQGPCKEILMAADCFWNTWDVKVSHRNVDSYTEVEKVRIRKQSTVVELIVDGKQILVGGEAVSIP…	85	1	1	1	822.364	821.356	1	821.356	0.0009	242	248	0	38.06	0.024	K	AIST-2	INQEFDG		C
201	1	AIST-2	AIST_CLUC luciferase-recombinant_sw73 OS=Vargula hilgendorfii GN=NA	63350	553	MKTLILAVALVYCATVHCQDCPYEPDPPNTVPTSCEAKEGECIDSSCGTCTRDILSDGLCENKPGKTCCRMCQYVIECRVEAAGWFRTFYGKRFQFQEPGTYVLGQGTKGGDWKVSITLENLDGTKGAVLTKTRLEVAGDIIDIAQATENPITVNGGADPIIANPYTIGEVTIAVVEMPGFNIAVIEFFKLIVIDILGGRSVRIAPDTANKGMISGLCGDLKMMEDTDFTSDPEQLAIQPKINQEFDGCPLYGNPDDVAYCKGLLEPYKDSCRNPINFYYYTISCAFARCMGGDERASHVLLDYRETCAAPETRGTCVLSGHTFYDTFDKARYQFQGPCKEILMAADCFWNTWDVKVSHRNVDSYTEVEKVRIRKQSTVVELIVDGKQILVGGEAVSIP…	4152	1	1	1	869.874	1737.73	2	1737.73	0.002	242	256	0	65.97	9e-05	K	AIST-2	INQEFDGCPLYGNPD		D
201	1	AIST-2	AIST_CLUC luciferase-recombinant_sw73 OS=Vargula hilgendorfii GN=NA	63350	553	MKTLILAVALVYCATVHCQDCPYEPDPPNTVPTSCEAKEGECIDSSCGTCTRDILSDGLCENKPGKTCCRMCQYVIECRVEAAGWFRTFYGKRFQFQEPGTYVLGQGTKGGDWKVSITLENLDGTKGAVLTKTRLEVAGDIIDIAQATENPITVNGGADPIIANPYTIGEVTIAVVEMPGFNIAVIEFFKLIVIDILGGRSVRIAPDTANKGMISGLCGDLKMMEDTDFTSDPEQLAIQPKINQEFDGCPLYGNPDDVAYCKGLLEPYKDSCRNPINFYYYTISCAFARCMGGDERASHVLLDYRETCAAPETRGTCVLSGHTFYDTFDKARYQFQGPCKEILMAADCFWNTWDVKVSHRNVDSYTEVEKVRIRKQSTVVELIVDGKQILVGGEAVSIP…	4619	1	1	1	927.387	1852.76	2	1852.76	0.0027	242	257	0	65.72	6.7e-05	K	AIST-2	INQEFDGCPLYGNPDD		V
201	1	AIST-2	AIST_CLUC luciferase-recombinant_sw73 OS=Vargula hilgendorfii GN=NA	63350	553	MKTLILAVALVYCATVHCQDCPYEPDPPNTVPTSCEAKEGECIDSSCGTCTRDILSDGLCENKPGKTCCRMCQYVIECRVEAAGWFRTFYGKRFQFQEPGTYVLGQGTKGGDWKVSITLENLDGTKGAVLTKTRLEVAGDIIDIAQATENPITVNGGADPIIANPYTIGEVTIAVVEMPGFNIAVIEFFKLIVIDILGGRSVRIAPDTANKGMISGLCGDLKMMEDTDFTSDPEQLAIQPKINQEFDGCPLYGNPDDVAYCKGLLEPYKDSCRNPINFYYYTISCAFARCMGGDERASHVLLDYRETCAAPETRGTCVLSGHTFYDTFDKARYQFQGPCKEILMAADCFWNTWDVKVSHRNVDSYTEVEKVRIRKQSTVVELIVDGKQILVGGEAVSIP…	6300	1	1	1	1238.03	2474.05	2	2474.05	-0.001	242	262	0	146.57	1e-12	K	AIST-2	INQEFDGCPLYGNPDDVAYCK		G
201	1	AIST-2	AIST_CLUC luciferase-recombinant_sw73 OS=Vargula hilgendorfii GN=NA	63350	553	MKTLILAVALVYCATVHCQDCPYEPDPPNTVPTSCEAKEGECIDSSCGTCTRDILSDGLCENKPGKTCCRMCQYVIECRVEAAGWFRTFYGKRFQFQEPGTYVLGQGTKGGDWKVSITLENLDGTKGAVLTKTRLEVAGDIIDIAQATENPITVNGGADPIIANPYTIGEVTIAVVEMPGFNIAVIEFFKLIVIDILGGRSVRIAPDTANKGMISGLCGDLKMMEDTDFTSDPEQLAIQPKINQEFDGCPLYGNPDDVAYCKGLLEPYKDSCRNPINFYYYTISCAFARCMGGDERASHVLLDYRETCAAPETRGTCVLSGHTFYDTFDKARYQFQGPCKEILMAADCFWNTWDVKVSHRNVDSYTEVEKVRIRKQSTVVELIVDGKQILVGGEAVSIP…	6449	1	1	1	1266.55	2531.08	2	2531.07	0.0023	242	263	1	40.19	0.043	K	AIST-2	INQEFDGCPLYGNPDDVAYCKG		L
201	1	AIST-2	AIST_CLUC luciferase-recombinant_sw73 OS=Vargula hilgendorfii GN=NA	63350	553	MKTLILAVALVYCATVHCQDCPYEPDPPNTVPTSCEAKEGECIDSSCGTCTRDILSDGLCENKPGKTCCRMCQYVIECRVEAAGWFRTFYGKRFQFQEPGTYVLGQGTKGGDWKVSITLENLDGTKGAVLTKTRLEVAGDIIDIAQATENPITVNGGADPIIANPYTIGEVTIAVVEMPGFNIAVIEFFKLIVIDILGGRSVRIAPDTANKGMISGLCGDLKMMEDTDFTSDPEQLAIQPKINQEFDGCPLYGNPDDVAYCKGLLEPYKDSCRNPINFYYYTISCAFARCMGGDERASHVLLDYRETCAAPETRGTCVLSGHTFYDTFDKARYQFQGPCKEILMAADCFWNTWDVKVSHRNVDSYTEVEKVRIRKQSTVVELIVDGKQILVGGEAVSIP…	7173	1	1	1	1130.85	3389.53	3	3389.52	0.004	242	270	2	72.51	5e-05	K	AIST-2	INQEFDGCPLYGNPDDVAYCKGLLEPYKD		S
201	1	AIST-2	AIST_CLUC luciferase-recombinant_sw73 OS=Vargula hilgendorfii GN=NA	63350	553	MKTLILAVALVYCATVHCQDCPYEPDPPNTVPTSCEAKEGECIDSSCGTCTRDILSDGLCENKPGKTCCRMCQYVIECRVEAAGWFRTFYGKRFQFQEPGTYVLGQGTKGGDWKVSITLENLDGTKGAVLTKTRLEVAGDIIDIAQATENPITVNGGADPIIANPYTIGEVTIAVVEMPGFNIAVIEFFKLIVIDILGGRSVRIAPDTANKGMISGLCGDLKMMEDTDFTSDPEQLAIQPKINQEFDGCPLYGNPDDVAYCKGLLEPYKDSCRNPINFYYYTISCAFARCMGGDERASHVLLDYRETCAAPETRGTCVLSGHTFYDTFDKARYQFQGPCKEILMAADCFWNTWDVKVSHRNVDSYTEVEKVRIRKQSTVVELIVDGKQILVGGEAVSIP…	7327	1	1	1	949.179	3792.69	4	3792.69	0.0012	242	273	2	52.7	0.0044	K	AIST-2	INQEFDGCPLYGNPDDVAYCKGLLEPYKDSCR		N
201	1	AIST-2	AIST_CLUC luciferase-recombinant_sw73 OS=Vargula hilgendorfii GN=NA	63350	553	MKTLILAVALVYCATVHCQDCPYEPDPPNTVPTSCEAKEGECIDSSCGTCTRDILSDGLCENKPGKTCCRMCQYVIECRVEAAGWFRTFYGKRFQFQEPGTYVLGQGTKGGDWKVSITLENLDGTKGAVLTKTRLEVAGDIIDIAQATENPITVNGGADPIIANPYTIGEVTIAVVEMPGFNIAVIEFFKLIVIDILGGRSVRIAPDTANKGMISGLCGDLKMMEDTDFTSDPEQLAIQPKINQEFDGCPLYGNPDDVAYCKGLLEPYKDSCRNPINFYYYTISCAFARCMGGDERASHVLLDYRETCAAPETRGTCVLSGHTFYDTFDKARYQFQGPCKEILMAADCFWNTWDVKVSHRNVDSYTEVEKVRIRKQSTVVELIVDGKQILVGGEAVSIP…	5705	1	1	1	1115.96	2229.9	2	2229.9	0.0029	244	262	0	40.71	0.019	N	AIST-2	QEFDGCPLYGNPDDVAYCK	2.0000000000000000000.0	G	Gln->pyro-Glu (N-term Q)
201	1	AIST-2	AIST_CLUC luciferase-recombinant_sw73 OS=Vargula hilgendorfii GN=NA	63350	553	MKTLILAVALVYCATVHCQDCPYEPDPPNTVPTSCEAKEGECIDSSCGTCTRDILSDGLCENKPGKTCCRMCQYVIECRVEAAGWFRTFYGKRFQFQEPGTYVLGQGTKGGDWKVSITLENLDGTKGAVLTKTRLEVAGDIIDIAQATENPITVNGGADPIIANPYTIGEVTIAVVEMPGFNIAVIEFFKLIVIDILGGRSVRIAPDTANKGMISGLCGDLKMMEDTDFTSDPEQLAIQPKINQEFDGCPLYGNPDDVAYCKGLLEPYKDSCRNPINFYYYTISCAFARCMGGDERASHVLLDYRETCAAPETRGTCVLSGHTFYDTFDKARYQFQGPCKEILMAADCFWNTWDVKVSHRNVDSYTEVEKVRIRKQSTVVELIVDGKQILVGGEAVSIP…	5390	1	1	1	1060.44	2118.87	2	2118.87	0.0023	245	262	0	54.21	0.00097	Q	AIST-2	EFDGCPLYGNPDDVAYCK		G
201	1	AIST-2	AIST_CLUC luciferase-recombinant_sw73 OS=Vargula hilgendorfii GN=NA	63350	553	MKTLILAVALVYCATVHCQDCPYEPDPPNTVPTSCEAKEGECIDSSCGTCTRDILSDGLCENKPGKTCCRMCQYVIECRVEAAGWFRTFYGKRFQFQEPGTYVLGQGTKGGDWKVSITLENLDGTKGAVLTKTRLEVAGDIIDIAQATENPITVNGGADPIIANPYTIGEVTIAVVEMPGFNIAVIEFFKLIVIDILGGRSVRIAPDTANKGMISGLCGDLKMMEDTDFTSDPEQLAIQPKINQEFDGCPLYGNPDDVAYCKGLLEPYKDSCRNPINFYYYTISCAFARCMGGDERASHVLLDYRETCAAPETRGTCVLSGHTFYDTFDKARYQFQGPCKEILMAADCFWNTWDVKVSHRNVDSYTEVEKVRIRKQSTVVELIVDGKQILVGGEAVSIP…	5018	1	1	1	995.92	1989.83	2	1989.82	0.0021	246	262	0	57.61	0.0005	E	AIST-2	FDGCPLYGNPDDVAYCK		G
201	1	AIST-2	AIST_CLUC luciferase-recombinant_sw73 OS=Vargula hilgendorfii GN=NA	63350	553	MKTLILAVALVYCATVHCQDCPYEPDPPNTVPTSCEAKEGECIDSSCGTCTRDILSDGLCENKPGKTCCRMCQYVIECRVEAAGWFRTFYGKRFQFQEPGTYVLGQGTKGGDWKVSITLENLDGTKGAVLTKTRLEVAGDIIDIAQATENPITVNGGADPIIANPYTIGEVTIAVVEMPGFNIAVIEFFKLIVIDILGGRSVRIAPDTANKGMISGLCGDLKMMEDTDFTSDPEQLAIQPKINQEFDGCPLYGNPDDVAYCKGLLEPYKDSCRNPINFYYYTISCAFARCMGGDERASHVLLDYRETCAAPETRGTCVLSGHTFYDTFDKARYQFQGPCKEILMAADCFWNTWDVKVSHRNVDSYTEVEKVRIRKQSTVVELIVDGKQILVGGEAVSIP…	4561	1	1	1	922.386	1842.76	2	1842.76	0.0018	247	262	0	95	7.4e-08	F	AIST-2	DGCPLYGNPDDVAYCK		G
201	1	AIST-2	AIST_CLUC luciferase-recombinant_sw73 OS=Vargula hilgendorfii GN=NA	63350	553	MKTLILAVALVYCATVHCQDCPYEPDPPNTVPTSCEAKEGECIDSSCGTCTRDILSDGLCENKPGKTCCRMCQYVIECRVEAAGWFRTFYGKRFQFQEPGTYVLGQGTKGGDWKVSITLENLDGTKGAVLTKTRLEVAGDIIDIAQATENPITVNGGADPIIANPYTIGEVTIAVVEMPGFNIAVIEFFKLIVIDILGGRSVRIAPDTANKGMISGLCGDLKMMEDTDFTSDPEQLAIQPKINQEFDGCPLYGNPDDVAYCKGLLEPYKDSCRNPINFYYYTISCAFARCMGGDERASHVLLDYRETCAAPETRGTCVLSGHTFYDTFDKARYQFQGPCKEILMAADCFWNTWDVKVSHRNVDSYTEVEKVRIRKQSTVVELIVDGKQILVGGEAVSIP…	4020	1	1	1	864.872	1727.73	2	1727.73	0.0007	248	262	0	110.43	2.7e-09	D	AIST-2	GCPLYGNPDDVAYCK		G
201	1	AIST-2	AIST_CLUC luciferase-recombinant_sw73 OS=Vargula hilgendorfii GN=NA	63350	553	MKTLILAVALVYCATVHCQDCPYEPDPPNTVPTSCEAKEGECIDSSCGTCTRDILSDGLCENKPGKTCCRMCQYVIECRVEAAGWFRTFYGKRFQFQEPGTYVLGQGTKGGDWKVSITLENLDGTKGAVLTKTRLEVAGDIIDIAQATENPITVNGGADPIIANPYTIGEVTIAVVEMPGFNIAVIEFFKLIVIDILGGRSVRIAPDTANKGMISGLCGDLKMMEDTDFTSDPEQLAIQPKINQEFDGCPLYGNPDDVAYCKGLLEPYKDSCRNPINFYYYTISCAFARCMGGDERASHVLLDYRETCAAPETRGTCVLSGHTFYDTFDKARYQFQGPCKEILMAADCFWNTWDVKVSHRNVDSYTEVEKVRIRKQSTVVELIVDGKQILVGGEAVSIP…	3698	1	1	1	836.361	1670.71	2	1670.71	0.0011	249	262	0	97.05	6.6e-08	G	AIST-2	CPLYGNPDDVAYCK		G
201	1	AIST-2	AIST_CLUC luciferase-recombinant_sw73 OS=Vargula hilgendorfii GN=NA	63350	553	MKTLILAVALVYCATVHCQDCPYEPDPPNTVPTSCEAKEGECIDSSCGTCTRDILSDGLCENKPGKTCCRMCQYVIECRVEAAGWFRTFYGKRFQFQEPGTYVLGQGTKGGDWKVSITLENLDGTKGAVLTKTRLEVAGDIIDIAQATENPITVNGGADPIIANPYTIGEVTIAVVEMPGFNIAVIEFFKLIVIDILGGRSVRIAPDTANKGMISGLCGDLKMMEDTDFTSDPEQLAIQPKINQEFDGCPLYGNPDDVAYCKGLLEPYKDSCRNPINFYYYTISCAFARCMGGDERASHVLLDYRETCAAPETRGTCVLSGHTFYDTFDKARYQFQGPCKEILMAADCFWNTWDVKVSHRNVDSYTEVEKVRIRKQSTVVELIVDGKQILVGGEAVSIP…	2852	1	1	1	756.346	1510.68	2	1510.68	0.0006	250	262	0	87.8	6.7e-07	C	AIST-2	PLYGNPDDVAYCK		G
201	1	AIST-2	AIST_CLUC luciferase-recombinant_sw73 OS=Vargula hilgendorfii GN=NA	63350	553	MKTLILAVALVYCATVHCQDCPYEPDPPNTVPTSCEAKEGECIDSSCGTCTRDILSDGLCENKPGKTCCRMCQYVIECRVEAAGWFRTFYGKRFQFQEPGTYVLGQGTKGGDWKVSITLENLDGTKGAVLTKTRLEVAGDIIDIAQATENPITVNGGADPIIANPYTIGEVTIAVVEMPGFNIAVIEFFKLIVIDILGGRSVRIAPDTANKGMISGLCGDLKMMEDTDFTSDPEQLAIQPKINQEFDGCPLYGNPDDVAYCKGLLEPYKDSCRNPINFYYYTISCAFARCMGGDERASHVLLDYRETCAAPETRGTCVLSGHTFYDTFDKARYQFQGPCKEILMAADCFWNTWDVKVSHRNVDSYTEVEKVRIRKQSTVVELIVDGKQILVGGEAVSIP…	2520	1	1	1	707.819	1413.62	2	1413.62	0.0002	251	262	0	67.16	7.1e-05	P	AIST-2	LYGNPDDVAYCK		G
201	1	AIST-2	AIST_CLUC luciferase-recombinant_sw73 OS=Vargula hilgendorfii GN=NA	63350	553	MKTLILAVALVYCATVHCQDCPYEPDPPNTVPTSCEAKEGECIDSSCGTCTRDILSDGLCENKPGKTCCRMCQYVIECRVEAAGWFRTFYGKRFQFQEPGTYVLGQGTKGGDWKVSITLENLDGTKGAVLTKTRLEVAGDIIDIAQATENPITVNGGADPIIANPYTIGEVTIAVVEMPGFNIAVIEFFKLIVIDILGGRSVRIAPDTANKGMISGLCGDLKMMEDTDFTSDPEQLAIQPKINQEFDGCPLYGNPDDVAYCKGLLEPYKDSCRNPINFYYYTISCAFARCMGGDERASHVLLDYRETCAAPETRGTCVLSGHTFYDTFDKARYQFQGPCKEILMAADCFWNTWDVKVSHRNVDSYTEVEKVRIRKQSTVVELIVDGKQILVGGEAVSIP…	1256	1	1	1	569.745	1137.48	2	1137.48	0.0001	253	262	0	69.87	1.4e-05	Y	AIST-2	GNPDDVAYCK		G
201	1	AIST-2	AIST_CLUC luciferase-recombinant_sw73 OS=Vargula hilgendorfii GN=NA	63350	553	MKTLILAVALVYCATVHCQDCPYEPDPPNTVPTSCEAKEGECIDSSCGTCTRDILSDGLCENKPGKTCCRMCQYVIECRVEAAGWFRTFYGKRFQFQEPGTYVLGQGTKGGDWKVSITLENLDGTKGAVLTKTRLEVAGDIIDIAQATENPITVNGGADPIIANPYTIGEVTIAVVEMPGFNIAVIEFFKLIVIDILGGRSVRIAPDTANKGMISGLCGDLKMMEDTDFTSDPEQLAIQPKINQEFDGCPLYGNPDDVAYCKGLLEPYKDSCRNPINFYYYTISCAFARCMGGDERASHVLLDYRETCAAPETRGTCVLSGHTFYDTFDKARYQFQGPCKEILMAADCFWNTWDVKVSHRNVDSYTEVEKVRIRKQSTVVELIVDGKQILVGGEAVSIP…	1023	1	1	1	541.235	1080.45	2	1080.45	0.0001	254	262	0	62.47	7.6e-05	G	AIST-2	NPDDVAYCK		G
201	1	AIST-2	AIST_CLUC luciferase-recombinant_sw73 OS=Vargula hilgendorfii GN=NA	63350	553	MKTLILAVALVYCATVHCQDCPYEPDPPNTVPTSCEAKEGECIDSSCGTCTRDILSDGLCENKPGKTCCRMCQYVIECRVEAAGWFRTFYGKRFQFQEPGTYVLGQGTKGGDWKVSITLENLDGTKGAVLTKTRLEVAGDIIDIAQATENPITVNGGADPIIANPYTIGEVTIAVVEMPGFNIAVIEFFKLIVIDILGGRSVRIAPDTANKGMISGLCGDLKMMEDTDFTSDPEQLAIQPKINQEFDGCPLYGNPDDVAYCKGLLEPYKDSCRNPINFYYYTISCAFARCMGGDERASHVLLDYRETCAAPETRGTCVLSGHTFYDTFDKARYQFQGPCKEILMAADCFWNTWDVKVSHRNVDSYTEVEKVRIRKQSTVVELIVDGKQILVGGEAVSIP…	520	1	1	1	484.213	966.412	2	966.412	-0.0001	255	262	0	58.24	0.00017	N	AIST-2	PDDVAYCK		G
201	1	AIST-2	AIST_CLUC luciferase-recombinant_sw73 OS=Vargula hilgendorfii GN=NA	63350	553	MKTLILAVALVYCATVHCQDCPYEPDPPNTVPTSCEAKEGECIDSSCGTCTRDILSDGLCENKPGKTCCRMCQYVIECRVEAAGWFRTFYGKRFQFQEPGTYVLGQGTKGGDWKVSITLENLDGTKGAVLTKTRLEVAGDIIDIAQATENPITVNGGADPIIANPYTIGEVTIAVVEMPGFNIAVIEFFKLIVIDILGGRSVRIAPDTANKGMISGLCGDLKMMEDTDFTSDPEQLAIQPKINQEFDGCPLYGNPDDVAYCKGLLEPYKDSCRNPINFYYYTISCAFARCMGGDERASHVLLDYRETCAAPETRGTCVLSGHTFYDTFDKARYQFQGPCKEILMAADCFWNTWDVKVSHRNVDSYTEVEKVRIRKQSTVVELIVDGKQILVGGEAVSIP…	2186	1	1	1	669.33	1336.64	2	1336.64	0.0004	263	273	1	74.46	1.7e-05	K	AIST-2	GLLEPYKDSCR		N
201	1	AIST-2	AIST_CLUC luciferase-recombinant_sw73 OS=Vargula hilgendorfii GN=NA	63350	553	MKTLILAVALVYCATVHCQDCPYEPDPPNTVPTSCEAKEGECIDSSCGTCTRDILSDGLCENKPGKTCCRMCQYVIECRVEAAGWFRTFYGKRFQFQEPGTYVLGQGTKGGDWKVSITLENLDGTKGAVLTKTRLEVAGDIIDIAQATENPITVNGGADPIIANPYTIGEVTIAVVEMPGFNIAVIEFFKLIVIDILGGRSVRIAPDTANKGMISGLCGDLKMMEDTDFTSDPEQLAIQPKINQEFDGCPLYGNPDDVAYCKGLLEPYKDSCRNPINFYYYTISCAFARCMGGDERASHVLLDYRETCAAPETRGTCVLSGHTFYDTFDKARYQFQGPCKEILMAADCFWNTWDVKVSHRNVDSYTEVEKVRIRKQSTVVELIVDGKQILVGGEAVSIP…	7128	1	1	1	830.399	3317.57	4	3317.56	0.0021	263	289	2	57.09	0.0018	K	AIST-2	GLLEPYKDSCRNPINFYYYTISCAFAR		C
201	1	AIST-2	AIST_CLUC luciferase-recombinant_sw73 OS=Vargula hilgendorfii GN=NA	63350	553	MKTLILAVALVYCATVHCQDCPYEPDPPNTVPTSCEAKEGECIDSSCGTCTRDILSDGLCENKPGKTCCRMCQYVIECRVEAAGWFRTFYGKRFQFQEPGTYVLGQGTKGGDWKVSITLENLDGTKGAVLTKTRLEVAGDIIDIAQATENPITVNGGADPIIANPYTIGEVTIAVVEMPGFNIAVIEFFKLIVIDILGGRSVRIAPDTANKGMISGLCGDLKMMEDTDFTSDPEQLAIQPKINQEFDGCPLYGNPDDVAYCKGLLEPYKDSCRNPINFYYYTISCAFARCMGGDERASHVLLDYRETCAAPETRGTCVLSGHTFYDTFDKARYQFQGPCKEILMAADCFWNTWDVKVSHRNVDSYTEVEKVRIRKQSTVVELIVDGKQILVGGEAVSIP…	1356	1	1	1	584.277	1166.54	2	1166.54	0.0003	265	273	1	48.89	0.0039	L	AIST-2	LEPYKDSCR		N
201	1	AIST-2	AIST_CLUC luciferase-recombinant_sw73 OS=Vargula hilgendorfii GN=NA	63350	553	MKTLILAVALVYCATVHCQDCPYEPDPPNTVPTSCEAKEGECIDSSCGTCTRDILSDGLCENKPGKTCCRMCQYVIECRVEAAGWFRTFYGKRFQFQEPGTYVLGQGTKGGDWKVSITLENLDGTKGAVLTKTRLEVAGDIIDIAQATENPITVNGGADPIIANPYTIGEVTIAVVEMPGFNIAVIEFFKLIVIDILGGRSVRIAPDTANKGMISGLCGDLKMMEDTDFTSDPEQLAIQPKINQEFDGCPLYGNPDDVAYCKGLLEPYKDSCRNPINFYYYTISCAFARCMGGDERASHVLLDYRETCAAPETRGTCVLSGHTFYDTFDKARYQFQGPCKEILMAADCFWNTWDVKVSHRNVDSYTEVEKVRIRKQSTVVELIVDGKQILVGGEAVSIP…	2642	1	1	1	724.818	1447.62	2	1447.62	0.0019	270	280	1	43.11	0.014	K	AIST-2	DSCRNPINFYY		Y
201	1	AIST-2	AIST_CLUC luciferase-recombinant_sw73 OS=Vargula hilgendorfii GN=NA	63350	553	MKTLILAVALVYCATVHCQDCPYEPDPPNTVPTSCEAKEGECIDSSCGTCTRDILSDGLCENKPGKTCCRMCQYVIECRVEAAGWFRTFYGKRFQFQEPGTYVLGQGTKGGDWKVSITLENLDGTKGAVLTKTRLEVAGDIIDIAQATENPITVNGGADPIIANPYTIGEVTIAVVEMPGFNIAVIEFFKLIVIDILGGRSVRIAPDTANKGMISGLCGDLKMMEDTDFTSDPEQLAIQPKINQEFDGCPLYGNPDDVAYCKGLLEPYKDSCRNPINFYYYTISCAFARCMGGDERASHVLLDYRETCAAPETRGTCVLSGHTFYDTFDKARYQFQGPCKEILMAADCFWNTWDVKVSHRNVDSYTEVEKVRIRKQSTVVELIVDGKQILVGGEAVSIP…	6422	1	1	1	840.048	2517.12	3	2517.12	0.0024	270	289	1	94.43	2.6e-07	K	AIST-2	DSCRNPINFYYYTISCAFAR		C
201	1	AIST-2	AIST_CLUC luciferase-recombinant_sw73 OS=Vargula hilgendorfii GN=NA	63350	553	MKTLILAVALVYCATVHCQDCPYEPDPPNTVPTSCEAKEGECIDSSCGTCTRDILSDGLCENKPGKTCCRMCQYVIECRVEAAGWFRTFYGKRFQFQEPGTYVLGQGTKGGDWKVSITLENLDGTKGAVLTKTRLEVAGDIIDIAQATENPITVNGGADPIIANPYTIGEVTIAVVEMPGFNIAVIEFFKLIVIDILGGRSVRIAPDTANKGMISGLCGDLKMMEDTDFTSDPEQLAIQPKINQEFDGCPLYGNPDDVAYCKGLLEPYKDSCRNPINFYYYTISCAFARCMGGDERASHVLLDYRETCAAPETRGTCVLSGHTFYDTFDKARYQFQGPCKEILMAADCFWNTWDVKVSHRNVDSYTEVEKVRIRKQSTVVELIVDGKQILVGGEAVSIP…	6190	1	1	1	801.706	2402.1	3	2402.09	0.0021	271	289	1	59.83	0.0008	D	AIST-2	SCRNPINFYYYTISCAFAR		C
201	1	AIST-2	AIST_CLUC luciferase-recombinant_sw73 OS=Vargula hilgendorfii GN=NA	63350	553	MKTLILAVALVYCATVHCQDCPYEPDPPNTVPTSCEAKEGECIDSSCGTCTRDILSDGLCENKPGKTCCRMCQYVIECRVEAAGWFRTFYGKRFQFQEPGTYVLGQGTKGGDWKVSITLENLDGTKGAVLTKTRLEVAGDIIDIAQATENPITVNGGADPIIANPYTIGEVTIAVVEMPGFNIAVIEFFKLIVIDILGGRSVRIAPDTANKGMISGLCGDLKMMEDTDFTSDPEQLAIQPKINQEFDGCPLYGNPDDVAYCKGLLEPYKDSCRNPINFYYYTISCAFARCMGGDERASHVLLDYRETCAAPETRGTCVLSGHTFYDTFDKARYQFQGPCKEILMAADCFWNTWDVKVSHRNVDSYTEVEKVRIRKQSTVVELIVDGKQILVGGEAVSIP…	5032	1	1	1	1000.47	1998.93	2	1998.93	0.0029	274	289	0	82.58	3.8e-06	R	AIST-2	NPINFYYYTISCAFAR		C
201	1	AIST-2	AIST_CLUC luciferase-recombinant_sw73 OS=Vargula hilgendorfii GN=NA	63350	553	MKTLILAVALVYCATVHCQDCPYEPDPPNTVPTSCEAKEGECIDSSCGTCTRDILSDGLCENKPGKTCCRMCQYVIECRVEAAGWFRTFYGKRFQFQEPGTYVLGQGTKGGDWKVSITLENLDGTKGAVLTKTRLEVAGDIIDIAQATENPITVNGGADPIIANPYTIGEVTIAVVEMPGFNIAVIEFFKLIVIDILGGRSVRIAPDTANKGMISGLCGDLKMMEDTDFTSDPEQLAIQPKINQEFDGCPLYGNPDDVAYCKGLLEPYKDSCRNPINFYYYTISCAFARCMGGDERASHVLLDYRETCAAPETRGTCVLSGHTFYDTFDKARYQFQGPCKEILMAADCFWNTWDVKVSHRNVDSYTEVEKVRIRKQSTVVELIVDGKQILVGGEAVSIP…	2521	1	1	1	707.827	1413.64	2	1413.64	0.0004	279	289	0	61.52	0.00031	F	AIST-2	YYYTISCAFAR		C
201	1	AIST-2	AIST_CLUC luciferase-recombinant_sw73 OS=Vargula hilgendorfii GN=NA	63350	553	MKTLILAVALVYCATVHCQDCPYEPDPPNTVPTSCEAKEGECIDSSCGTCTRDILSDGLCENKPGKTCCRMCQYVIECRVEAAGWFRTFYGKRFQFQEPGTYVLGQGTKGGDWKVSITLENLDGTKGAVLTKTRLEVAGDIIDIAQATENPITVNGGADPIIANPYTIGEVTIAVVEMPGFNIAVIEFFKLIVIDILGGRSVRIAPDTANKGMISGLCGDLKMMEDTDFTSDPEQLAIQPKINQEFDGCPLYGNPDDVAYCKGLLEPYKDSCRNPINFYYYTISCAFARCMGGDERASHVLLDYRETCAAPETRGTCVLSGHTFYDTFDKARYQFQGPCKEILMAADCFWNTWDVKVSHRNVDSYTEVEKVRIRKQSTVVELIVDGKQILVGGEAVSIP…	1759	1	1	1	626.295	1250.58	2	1250.58	0.0006	280	289	0	65	0.00011	Y	AIST-2	YYTISCAFAR		C
201	1	AIST-2	AIST_CLUC luciferase-recombinant_sw73 OS=Vargula hilgendorfii GN=NA	63350	553	MKTLILAVALVYCATVHCQDCPYEPDPPNTVPTSCEAKEGECIDSSCGTCTRDILSDGLCENKPGKTCCRMCQYVIECRVEAAGWFRTFYGKRFQFQEPGTYVLGQGTKGGDWKVSITLENLDGTKGAVLTKTRLEVAGDIIDIAQATENPITVNGGADPIIANPYTIGEVTIAVVEMPGFNIAVIEFFKLIVIDILGGRSVRIAPDTANKGMISGLCGDLKMMEDTDFTSDPEQLAIQPKINQEFDGCPLYGNPDDVAYCKGLLEPYKDSCRNPINFYYYTISCAFARCMGGDERASHVLLDYRETCAAPETRGTCVLSGHTFYDTFDKARYQFQGPCKEILMAADCFWNTWDVKVSHRNVDSYTEVEKVRIRKQSTVVELIVDGKQILVGGEAVSIP…	1054	1	1	1	544.764	1087.51	2	1087.51	0.0004	281	289	0	50.2	0.0019	Y	AIST-2	YTISCAFAR		C
201	1	AIST-2	AIST_CLUC luciferase-recombinant_sw73 OS=Vargula hilgendorfii GN=NA	63350	553	MKTLILAVALVYCATVHCQDCPYEPDPPNTVPTSCEAKEGECIDSSCGTCTRDILSDGLCENKPGKTCCRMCQYVIECRVEAAGWFRTFYGKRFQFQEPGTYVLGQGTKGGDWKVSITLENLDGTKGAVLTKTRLEVAGDIIDIAQATENPITVNGGADPIIANPYTIGEVTIAVVEMPGFNIAVIEFFKLIVIDILGGRSVRIAPDTANKGMISGLCGDLKMMEDTDFTSDPEQLAIQPKINQEFDGCPLYGNPDDVAYCKGLLEPYKDSCRNPINFYYYTISCAFARCMGGDERASHVLLDYRETCAAPETRGTCVLSGHTFYDTFDKARYQFQGPCKEILMAADCFWNTWDVKVSHRNVDSYTEVEKVRIRKQSTVVELIVDGKQILVGGEAVSIP…	6785	1	1	1	720.073	2876.26	4	2876.26	-0.0008	290	314	2	60.09	0.00068	R	AIST-2	CMGGDERASHVLLDYRETCAAPETR	1.0000000000000000000000000.0	G	Ammonia-loss (N-term C)
201	1	AIST-2	AIST_CLUC luciferase-recombinant_sw73 OS=Vargula hilgendorfii GN=NA	63350	553	MKTLILAVALVYCATVHCQDCPYEPDPPNTVPTSCEAKEGECIDSSCGTCTRDILSDGLCENKPGKTCCRMCQYVIECRVEAAGWFRTFYGKRFQFQEPGTYVLGQGTKGGDWKVSITLENLDGTKGAVLTKTRLEVAGDIIDIAQATENPITVNGGADPIIANPYTIGEVTIAVVEMPGFNIAVIEFFKLIVIDILGGRSVRIAPDTANKGMISGLCGDLKMMEDTDFTSDPEQLAIQPKINQEFDGCPLYGNPDDVAYCKGLLEPYKDSCRNPINFYYYTISCAFARCMGGDERASHVLLDYRETCAAPETRGTCVLSGHTFYDTFDKARYQFQGPCKEILMAADCFWNTWDVKVSHRNVDSYTEVEKVRIRKQSTVVELIVDGKQILVGGEAVSIP…	990	1	1	1	537.291	1072.57	2	1072.57	0.0003	297	305	0	68.17	4.3e-05	R	AIST-2	ASHVLLDYR		E
201	1	AIST-2	AIST_CLUC luciferase-recombinant_sw73 OS=Vargula hilgendorfii GN=NA	63350	553	MKTLILAVALVYCATVHCQDCPYEPDPPNTVPTSCEAKEGECIDSSCGTCTRDILSDGLCENKPGKTCCRMCQYVIECRVEAAGWFRTFYGKRFQFQEPGTYVLGQGTKGGDWKVSITLENLDGTKGAVLTKTRLEVAGDIIDIAQATENPITVNGGADPIIANPYTIGEVTIAVVEMPGFNIAVIEFFKLIVIDILGGRSVRIAPDTANKGMISGLCGDLKMMEDTDFTSDPEQLAIQPKINQEFDGCPLYGNPDDVAYCKGLLEPYKDSCRNPINFYYYTISCAFARCMGGDERASHVLLDYRETCAAPETRGTCVLSGHTFYDTFDKARYQFQGPCKEILMAADCFWNTWDVKVSHRNVDSYTEVEKVRIRKQSTVVELIVDGKQILVGGEAVSIP…	665	1	1	1	501.772	1001.53	2	1001.53	0.0004	298	305	0	49.93	0.0028	A	AIST-2	SHVLLDYR		E
201	1	AIST-2	AIST_CLUC luciferase-recombinant_sw73 OS=Vargula hilgendorfii GN=NA	63350	553	MKTLILAVALVYCATVHCQDCPYEPDPPNTVPTSCEAKEGECIDSSCGTCTRDILSDGLCENKPGKTCCRMCQYVIECRVEAAGWFRTFYGKRFQFQEPGTYVLGQGTKGGDWKVSITLENLDGTKGAVLTKTRLEVAGDIIDIAQATENPITVNGGADPIIANPYTIGEVTIAVVEMPGFNIAVIEFFKLIVIDILGGRSVRIAPDTANKGMISGLCGDLKMMEDTDFTSDPEQLAIQPKINQEFDGCPLYGNPDDVAYCKGLLEPYKDSCRNPINFYYYTISCAFARCMGGDERASHVLLDYRETCAAPETRGTCVLSGHTFYDTFDKARYQFQGPCKEILMAADCFWNTWDVKVSHRNVDSYTEVEKVRIRKQSTVVELIVDGKQILVGGEAVSIP…	882	1	1	1	517.732	1033.45	2	1033.45	0.0004	306	314	0	54.84	0.00052	R	AIST-2	ETCAAPETR		G
201	1	AIST-2	AIST_CLUC luciferase-recombinant_sw73 OS=Vargula hilgendorfii GN=NA	63350	553	MKTLILAVALVYCATVHCQDCPYEPDPPNTVPTSCEAKEGECIDSSCGTCTRDILSDGLCENKPGKTCCRMCQYVIECRVEAAGWFRTFYGKRFQFQEPGTYVLGQGTKGGDWKVSITLENLDGTKGAVLTKTRLEVAGDIIDIAQATENPITVNGGADPIIANPYTIGEVTIAVVEMPGFNIAVIEFFKLIVIDILGGRSVRIAPDTANKGMISGLCGDLKMMEDTDFTSDPEQLAIQPKINQEFDGCPLYGNPDDVAYCKGLLEPYKDSCRNPINFYYYTISCAFARCMGGDERASHVLLDYRETCAAPETRGTCVLSGHTFYDTFDKARYQFQGPCKEILMAADCFWNTWDVKVSHRNVDSYTEVEKVRIRKQSTVVELIVDGKQILVGGEAVSIP…	1070	1	1	1	546.243	1090.47	2	1090.47	0.0003	306	315	1	37.6	0.029	R	AIST-2	ETCAAPETRG		T
201	1	AIST-2	AIST_CLUC luciferase-recombinant_sw73 OS=Vargula hilgendorfii GN=NA	63350	553	MKTLILAVALVYCATVHCQDCPYEPDPPNTVPTSCEAKEGECIDSSCGTCTRDILSDGLCENKPGKTCCRMCQYVIECRVEAAGWFRTFYGKRFQFQEPGTYVLGQGTKGGDWKVSITLENLDGTKGAVLTKTRLEVAGDIIDIAQATENPITVNGGADPIIANPYTIGEVTIAVVEMPGFNIAVIEFFKLIVIDILGGRSVRIAPDTANKGMISGLCGDLKMMEDTDFTSDPEQLAIQPKINQEFDGCPLYGNPDDVAYCKGLLEPYKDSCRNPINFYYYTISCAFARCMGGDERASHVLLDYRETCAAPETRGTCVLSGHTFYDTFDKARYQFQGPCKEILMAADCFWNTWDVKVSHRNVDSYTEVEKVRIRKQSTVVELIVDGKQILVGGEAVSIP…	6931	1	1	1	618.886	3089.4	5	3089.4	-0.0008	306	332	2	67.05	0.00017	R	AIST-2	ETCAAPETRGTCVLSGHTFYDTFDKAR		Y
201	1	AIST-2	AIST_CLUC luciferase-recombinant_sw73 OS=Vargula hilgendorfii GN=NA	63350	553	MKTLILAVALVYCATVHCQDCPYEPDPPNTVPTSCEAKEGECIDSSCGTCTRDILSDGLCENKPGKTCCRMCQYVIECRVEAAGWFRTFYGKRFQFQEPGTYVLGQGTKGGDWKVSITLENLDGTKGAVLTKTRLEVAGDIIDIAQATENPITVNGGADPIIANPYTIGEVTIAVVEMPGFNIAVIEFFKLIVIDILGGRSVRIAPDTANKGMISGLCGDLKMMEDTDFTSDPEQLAIQPKINQEFDGCPLYGNPDDVAYCKGLLEPYKDSCRNPINFYYYTISCAFARCMGGDERASHVLLDYRETCAAPETRGTCVLSGHTFYDTFDKARYQFQGPCKEILMAADCFWNTWDVKVSHRNVDSYTEVEKVRIRKQSTVVELIVDGKQILVGGEAVSIP…	113	1	1	1	415.695	829.375	2	829.375	-0.0003	315	322	0	43.34	0.0032	R	AIST-2	GTCVLSGH		T
201	1	AIST-2	AIST_CLUC luciferase-recombinant_sw73 OS=Vargula hilgendorfii GN=NA	63350	553	MKTLILAVALVYCATVHCQDCPYEPDPPNTVPTSCEAKEGECIDSSCGTCTRDILSDGLCENKPGKTCCRMCQYVIECRVEAAGWFRTFYGKRFQFQEPGTYVLGQGTKGGDWKVSITLENLDGTKGAVLTKTRLEVAGDIIDIAQATENPITVNGGADPIIANPYTIGEVTIAVVEMPGFNIAVIEFFKLIVIDILGGRSVRIAPDTANKGMISGLCGDLKMMEDTDFTSDPEQLAIQPKINQEFDGCPLYGNPDDVAYCKGLLEPYKDSCRNPINFYYYTISCAFARCMGGDERASHVLLDYRETCAAPETRGTCVLSGHTFYDTFDKARYQFQGPCKEILMAADCFWNTWDVKVSHRNVDSYTEVEKVRIRKQSTVVELIVDGKQILVGGEAVSIP…	3970	1	1	1	860.37	1718.73	2	1718.72	0.0005	315	329	0	63.15	0.00015	R	AIST-2	GTCVLSGHTFYDTFD		K
201	1	AIST-2	AIST_CLUC luciferase-recombinant_sw73 OS=Vargula hilgendorfii GN=NA	63350	553	MKTLILAVALVYCATVHCQDCPYEPDPPNTVPTSCEAKEGECIDSSCGTCTRDILSDGLCENKPGKTCCRMCQYVIECRVEAAGWFRTFYGKRFQFQEPGTYVLGQGTKGGDWKVSITLENLDGTKGAVLTKTRLEVAGDIIDIAQATENPITVNGGADPIIANPYTIGEVTIAVVEMPGFNIAVIEFFKLIVIDILGGRSVRIAPDTANKGMISGLCGDLKMMEDTDFTSDPEQLAIQPKINQEFDGCPLYGNPDDVAYCKGLLEPYKDSCRNPINFYYYTISCAFARCMGGDERASHVLLDYRETCAAPETRGTCVLSGHTFYDTFDKARYQFQGPCKEILMAADCFWNTWDVKVSHRNVDSYTEVEKVRIRKQSTVVELIVDGKQILVGGEAVSIP…	4587	1	1	1	924.418	1846.82	2	1846.82	0.0014	315	330	0	144.65	1.9e-12	R	AIST-2	GTCVLSGHTFYDTFDK		A
201	1	AIST-2	AIST_CLUC luciferase-recombinant_sw73 OS=Vargula hilgendorfii GN=NA	63350	553	MKTLILAVALVYCATVHCQDCPYEPDPPNTVPTSCEAKEGECIDSSCGTCTRDILSDGLCENKPGKTCCRMCQYVIECRVEAAGWFRTFYGKRFQFQEPGTYVLGQGTKGGDWKVSITLENLDGTKGAVLTKTRLEVAGDIIDIAQATENPITVNGGADPIIANPYTIGEVTIAVVEMPGFNIAVIEFFKLIVIDILGGRSVRIAPDTANKGMISGLCGDLKMMEDTDFTSDPEQLAIQPKINQEFDGCPLYGNPDDVAYCKGLLEPYKDSCRNPINFYYYTISCAFARCMGGDERASHVLLDYRETCAAPETRGTCVLSGHTFYDTFDKARYQFQGPCKEILMAADCFWNTWDVKVSHRNVDSYTEVEKVRIRKQSTVVELIVDGKQILVGGEAVSIP…	4808	1	1	1	640.293	1917.86	3	1917.86	-0.0002	315	331	1	110.95	4.6e-09	R	AIST-2	GTCVLSGHTFYDTFDKA		R
201	1	AIST-2	AIST_CLUC luciferase-recombinant_sw73 OS=Vargula hilgendorfii GN=NA	63350	553	MKTLILAVALVYCATVHCQDCPYEPDPPNTVPTSCEAKEGECIDSSCGTCTRDILSDGLCENKPGKTCCRMCQYVIECRVEAAGWFRTFYGKRFQFQEPGTYVLGQGTKGGDWKVSITLENLDGTKGAVLTKTRLEVAGDIIDIAQATENPITVNGGADPIIANPYTIGEVTIAVVEMPGFNIAVIEFFKLIVIDILGGRSVRIAPDTANKGMISGLCGDLKMMEDTDFTSDPEQLAIQPKINQEFDGCPLYGNPDDVAYCKGLLEPYKDSCRNPINFYYYTISCAFARCMGGDERASHVLLDYRETCAAPETRGTCVLSGHTFYDTFDKARYQFQGPCKEILMAADCFWNTWDVKVSHRNVDSYTEVEKVRIRKQSTVVELIVDGKQILVGGEAVSIP…	5259	1	1	1	1037.99	2073.96	2	2073.96	0.002	315	332	1	152.15	4.3e-13	R	AIST-2	GTCVLSGHTFYDTFDKAR		Y
201	1	AIST-2	AIST_CLUC luciferase-recombinant_sw73 OS=Vargula hilgendorfii GN=NA	63350	553	MKTLILAVALVYCATVHCQDCPYEPDPPNTVPTSCEAKEGECIDSSCGTCTRDILSDGLCENKPGKTCCRMCQYVIECRVEAAGWFRTFYGKRFQFQEPGTYVLGQGTKGGDWKVSITLENLDGTKGAVLTKTRLEVAGDIIDIAQATENPITVNGGADPIIANPYTIGEVTIAVVEMPGFNIAVIEFFKLIVIDILGGRSVRIAPDTANKGMISGLCGDLKMMEDTDFTSDPEQLAIQPKINQEFDGCPLYGNPDDVAYCKGLLEPYKDSCRNPINFYYYTISCAFARCMGGDERASHVLLDYRETCAAPETRGTCVLSGHTFYDTFDKARYQFQGPCKEILMAADCFWNTWDVKVSHRNVDSYTEVEKVRIRKQSTVVELIVDGKQILVGGEAVSIP…	6927	1	1	1	771.609	3082.41	4	3082.41	0.0009	315	340	2	115.06	2.7e-09	R	AIST-2	GTCVLSGHTFYDTFDKARYQFQGPCK		E
201	1	AIST-2	AIST_CLUC luciferase-recombinant_sw73 OS=Vargula hilgendorfii GN=NA	63350	553	MKTLILAVALVYCATVHCQDCPYEPDPPNTVPTSCEAKEGECIDSSCGTCTRDILSDGLCENKPGKTCCRMCQYVIECRVEAAGWFRTFYGKRFQFQEPGTYVLGQGTKGGDWKVSITLENLDGTKGAVLTKTRLEVAGDIIDIAQATENPITVNGGADPIIANPYTIGEVTIAVVEMPGFNIAVIEFFKLIVIDILGGRSVRIAPDTANKGMISGLCGDLKMMEDTDFTSDPEQLAIQPKINQEFDGCPLYGNPDDVAYCKGLLEPYKDSCRNPINFYYYTISCAFARCMGGDERASHVLLDYRETCAAPETRGTCVLSGHTFYDTFDKARYQFQGPCKEILMAADCFWNTWDVKVSHRNVDSYTEVEKVRIRKQSTVVELIVDGKQILVGGEAVSIP…	4369	1	1	1	597.607	1789.8	3	1789.8	0.0006	316	330	0	59	0.00067	G	AIST-2	TCVLSGHTFYDTFDK		A
201	1	AIST-2	AIST_CLUC luciferase-recombinant_sw73 OS=Vargula hilgendorfii GN=NA	63350	553	MKTLILAVALVYCATVHCQDCPYEPDPPNTVPTSCEAKEGECIDSSCGTCTRDILSDGLCENKPGKTCCRMCQYVIECRVEAAGWFRTFYGKRFQFQEPGTYVLGQGTKGGDWKVSITLENLDGTKGAVLTKTRLEVAGDIIDIAQATENPITVNGGADPIIANPYTIGEVTIAVVEMPGFNIAVIEFFKLIVIDILGGRSVRIAPDTANKGMISGLCGDLKMMEDTDFTSDPEQLAIQPKINQEFDGCPLYGNPDDVAYCKGLLEPYKDSCRNPINFYYYTISCAFARCMGGDERASHVLLDYRETCAAPETRGTCVLSGHTFYDTFDKARYQFQGPCKEILMAADCFWNTWDVKVSHRNVDSYTEVEKVRIRKQSTVVELIVDGKQILVGGEAVSIP…	5073	1	1	1	673.32	2016.94	3	2016.94	0.0007	316	332	1	127.36	1.3e-10	G	AIST-2	TCVLSGHTFYDTFDKAR		Y
201	1	AIST-2	AIST_CLUC luciferase-recombinant_sw73 OS=Vargula hilgendorfii GN=NA	63350	553	MKTLILAVALVYCATVHCQDCPYEPDPPNTVPTSCEAKEGECIDSSCGTCTRDILSDGLCENKPGKTCCRMCQYVIECRVEAAGWFRTFYGKRFQFQEPGTYVLGQGTKGGDWKVSITLENLDGTKGAVLTKTRLEVAGDIIDIAQATENPITVNGGADPIIANPYTIGEVTIAVVEMPGFNIAVIEFFKLIVIDILGGRSVRIAPDTANKGMISGLCGDLKMMEDTDFTSDPEQLAIQPKINQEFDGCPLYGNPDDVAYCKGLLEPYKDSCRNPINFYYYTISCAFARCMGGDERASHVLLDYRETCAAPETRGTCVLSGHTFYDTFDKARYQFQGPCKEILMAADCFWNTWDVKVSHRNVDSYTEVEKVRIRKQSTVVELIVDGKQILVGGEAVSIP…	2910	1	1	1	510.581	1528.72	3	1528.72	0.0004	318	330	0	76.68	1.1e-05	C	AIST-2	VLSGHTFYDTFDK		A
201	1	AIST-2	AIST_CLUC luciferase-recombinant_sw73 OS=Vargula hilgendorfii GN=NA	63350	553	MKTLILAVALVYCATVHCQDCPYEPDPPNTVPTSCEAKEGECIDSSCGTCTRDILSDGLCENKPGKTCCRMCQYVIECRVEAAGWFRTFYGKRFQFQEPGTYVLGQGTKGGDWKVSITLENLDGTKGAVLTKTRLEVAGDIIDIAQATENPITVNGGADPIIANPYTIGEVTIAVVEMPGFNIAVIEFFKLIVIDILGGRSVRIAPDTANKGMISGLCGDLKMMEDTDFTSDPEQLAIQPKINQEFDGCPLYGNPDDVAYCKGLLEPYKDSCRNPINFYYYTISCAFARCMGGDERASHVLLDYRETCAAPETRGTCVLSGHTFYDTFDKARYQFQGPCKEILMAADCFWNTWDVKVSHRNVDSYTEVEKVRIRKQSTVVELIVDGKQILVGGEAVSIP…	2682	1	1	1	486.565	1456.67	3	1456.67	0	321	332	1	59.42	0.00057	S	AIST-2	GHTFYDTFDKAR		Y
201	1	AIST-2	AIST_CLUC luciferase-recombinant_sw73 OS=Vargula hilgendorfii GN=NA	63350	553	MKTLILAVALVYCATVHCQDCPYEPDPPNTVPTSCEAKEGECIDSSCGTCTRDILSDGLCENKPGKTCCRMCQYVIECRVEAAGWFRTFYGKRFQFQEPGTYVLGQGTKGGDWKVSITLENLDGTKGAVLTKTRLEVAGDIIDIAQATENPITVNGGADPIIANPYTIGEVTIAVVEMPGFNIAVIEFFKLIVIDILGGRSVRIAPDTANKGMISGLCGDLKMMEDTDFTSDPEQLAIQPKINQEFDGCPLYGNPDDVAYCKGLLEPYKDSCRNPINFYYYTISCAFARCMGGDERASHVLLDYRETCAAPETRGTCVLSGHTFYDTFDKARYQFQGPCKEILMAADCFWNTWDVKVSHRNVDSYTEVEKVRIRKQSTVVELIVDGKQILVGGEAVSIP…	1386	1	1	1	587.264	1172.51	2	1172.51	-0.0003	322	330	0	77.98	4.5e-06	G	AIST-2	HTFYDTFDK		A
201	1	AIST-2	AIST_CLUC luciferase-recombinant_sw73 OS=Vargula hilgendorfii GN=NA	63350	553	MKTLILAVALVYCATVHCQDCPYEPDPPNTVPTSCEAKEGECIDSSCGTCTRDILSDGLCENKPGKTCCRMCQYVIECRVEAAGWFRTFYGKRFQFQEPGTYVLGQGTKGGDWKVSITLENLDGTKGAVLTKTRLEVAGDIIDIAQATENPITVNGGADPIIANPYTIGEVTIAVVEMPGFNIAVIEFFKLIVIDILGGRSVRIAPDTANKGMISGLCGDLKMMEDTDFTSDPEQLAIQPKINQEFDGCPLYGNPDDVAYCKGLLEPYKDSCRNPINFYYYTISCAFARCMGGDERASHVLLDYRETCAAPETRGTCVLSGHTFYDTFDKARYQFQGPCKEILMAADCFWNTWDVKVSHRNVDSYTEVEKVRIRKQSTVVELIVDGKQILVGGEAVSIP…	2452	1	1	1	467.558	1399.65	3	1399.65	0	322	332	1	86.81	9.2e-07	G	AIST-2	HTFYDTFDKAR		Y
201	1	AIST-2	AIST_CLUC luciferase-recombinant_sw73 OS=Vargula hilgendorfii GN=NA	63350	553	MKTLILAVALVYCATVHCQDCPYEPDPPNTVPTSCEAKEGECIDSSCGTCTRDILSDGLCENKPGKTCCRMCQYVIECRVEAAGWFRTFYGKRFQFQEPGTYVLGQGTKGGDWKVSITLENLDGTKGAVLTKTRLEVAGDIIDIAQATENPITVNGGADPIIANPYTIGEVTIAVVEMPGFNIAVIEFFKLIVIDILGGRSVRIAPDTANKGMISGLCGDLKMMEDTDFTSDPEQLAIQPKINQEFDGCPLYGNPDDVAYCKGLLEPYKDSCRNPINFYYYTISCAFARCMGGDERASHVLLDYRETCAAPETRGTCVLSGHTFYDTFDKARYQFQGPCKEILMAADCFWNTWDVKVSHRNVDSYTEVEKVRIRKQSTVVELIVDGKQILVGGEAVSIP…	1776	1	1	1	627.806	1253.6	2	1253.6	0.0006	331	340	1	56.2	0.0012	K	AIST-2	ARYQFQGPCK		E
201	1	AIST-2	AIST_CLUC luciferase-recombinant_sw73 OS=Vargula hilgendorfii GN=NA	63350	553	MKTLILAVALVYCATVHCQDCPYEPDPPNTVPTSCEAKEGECIDSSCGTCTRDILSDGLCENKPGKTCCRMCQYVIECRVEAAGWFRTFYGKRFQFQEPGTYVLGQGTKGGDWKVSITLENLDGTKGAVLTKTRLEVAGDIIDIAQATENPITVNGGADPIIANPYTIGEVTIAVVEMPGFNIAVIEFFKLIVIDILGGRSVRIAPDTANKGMISGLCGDLKMMEDTDFTSDPEQLAIQPKINQEFDGCPLYGNPDDVAYCKGLLEPYKDSCRNPINFYYYTISCAFARCMGGDERASHVLLDYRETCAAPETRGTCVLSGHTFYDTFDKARYQFQGPCKEILMAADCFWNTWDVKVSHRNVDSYTEVEKVRIRKQSTVVELIVDGKQILVGGEAVSIP…	850	1	1	1	514.237	1026.46	2	1026.46	0.0002	333	340	0	48.88	0.0022	R	AIST-2	YQFQGPCK		E
201	1	AIST-2	AIST_CLUC luciferase-recombinant_sw73 OS=Vargula hilgendorfii GN=NA	63350	553	MKTLILAVALVYCATVHCQDCPYEPDPPNTVPTSCEAKEGECIDSSCGTCTRDILSDGLCENKPGKTCCRMCQYVIECRVEAAGWFRTFYGKRFQFQEPGTYVLGQGTKGGDWKVSITLENLDGTKGAVLTKTRLEVAGDIIDIAQATENPITVNGGADPIIANPYTIGEVTIAVVEMPGFNIAVIEFFKLIVIDILGGRSVRIAPDTANKGMISGLCGDLKMMEDTDFTSDPEQLAIQPKINQEFDGCPLYGNPDDVAYCKGLLEPYKDSCRNPINFYYYTISCAFARCMGGDERASHVLLDYRETCAAPETRGTCVLSGHTFYDTFDKARYQFQGPCKEILMAADCFWNTWDVKVSHRNVDSYTEVEKVRIRKQSTVVELIVDGKQILVGGEAVSIP…	4314	1	1	1	885.914	1769.81	2	1769.81	0.0021	333	347	1	51.25	0.0045	R	AIST-2	YQFQGPCKEILMAAD		C
201	1	AIST-2	AIST_CLUC luciferase-recombinant_sw73 OS=Vargula hilgendorfii GN=NA	63350	553	MKTLILAVALVYCATVHCQDCPYEPDPPNTVPTSCEAKEGECIDSSCGTCTRDILSDGLCENKPGKTCCRMCQYVIECRVEAAGWFRTFYGKRFQFQEPGTYVLGQGTKGGDWKVSITLENLDGTKGAVLTKTRLEVAGDIIDIAQATENPITVNGGADPIIANPYTIGEVTIAVVEMPGFNIAVIEFFKLIVIDILGGRSVRIAPDTANKGMISGLCGDLKMMEDTDFTSDPEQLAIQPKINQEFDGCPLYGNPDDVAYCKGLLEPYKDSCRNPINFYYYTISCAFARCMGGDERASHVLLDYRETCAAPETRGTCVLSGHTFYDTFDKARYQFQGPCKEILMAADCFWNTWDVKVSHRNVDSYTEVEKVRIRKQSTVVELIVDGKQILVGGEAVSIP…	5025	1	1	1	999.959	1997.9	2	1997.9	0.0022	341	356	0	135.58	1.7e-11	K	AIST-2	EILMAADCFWNTWDVK		V
201	1	AIST-2	AIST_CLUC luciferase-recombinant_sw73 OS=Vargula hilgendorfii GN=NA	63350	553	MKTLILAVALVYCATVHCQDCPYEPDPPNTVPTSCEAKEGECIDSSCGTCTRDILSDGLCENKPGKTCCRMCQYVIECRVEAAGWFRTFYGKRFQFQEPGTYVLGQGTKGGDWKVSITLENLDGTKGAVLTKTRLEVAGDIIDIAQATENPITVNGGADPIIANPYTIGEVTIAVVEMPGFNIAVIEFFKLIVIDILGGRSVRIAPDTANKGMISGLCGDLKMMEDTDFTSDPEQLAIQPKINQEFDGCPLYGNPDDVAYCKGLLEPYKDSCRNPINFYYYTISCAFARCMGGDERASHVLLDYRETCAAPETRGTCVLSGHTFYDTFDKARYQFQGPCKEILMAADCFWNTWDVKVSHRNVDSYTEVEKVRIRKQSTVVELIVDGKQILVGGEAVSIP…	5063	1	1	1	1007.96	2013.9	2	2013.9	0.0028	341	356	0	83.74	2.6e-06	K	AIST-2	EILMAADCFWNTWDVK	0.0003000000000000.0	V	Oxidation (M)
201	1	AIST-2	AIST_CLUC luciferase-recombinant_sw73 OS=Vargula hilgendorfii GN=NA	63350	553	MKTLILAVALVYCATVHCQDCPYEPDPPNTVPTSCEAKEGECIDSSCGTCTRDILSDGLCENKPGKTCCRMCQYVIECRVEAAGWFRTFYGKRFQFQEPGTYVLGQGTKGGDWKVSITLENLDGTKGAVLTKTRLEVAGDIIDIAQATENPITVNGGADPIIANPYTIGEVTIAVVEMPGFNIAVIEFFKLIVIDILGGRSVRIAPDTANKGMISGLCGDLKMMEDTDFTSDPEQLAIQPKINQEFDGCPLYGNPDDVAYCKGLLEPYKDSCRNPINFYYYTISCAFARCMGGDERASHVLLDYRETCAAPETRGTCVLSGHTFYDTFDKARYQFQGPCKEILMAADCFWNTWDVKVSHRNVDSYTEVEKVRIRKQSTVVELIVDGKQILVGGEAVSIP…	3510	1	1	1	822.354	1642.69	2	1642.69	0.0017	344	356	0	104.05	1.1e-08	L	AIST-2	MAADCFWNTWDVK		V
201	1	AIST-2	AIST_CLUC luciferase-recombinant_sw73 OS=Vargula hilgendorfii GN=NA	63350	553	MKTLILAVALVYCATVHCQDCPYEPDPPNTVPTSCEAKEGECIDSSCGTCTRDILSDGLCENKPGKTCCRMCQYVIECRVEAAGWFRTFYGKRFQFQEPGTYVLGQGTKGGDWKVSITLENLDGTKGAVLTKTRLEVAGDIIDIAQATENPITVNGGADPIIANPYTIGEVTIAVVEMPGFNIAVIEFFKLIVIDILGGRSVRIAPDTANKGMISGLCGDLKMMEDTDFTSDPEQLAIQPKINQEFDGCPLYGNPDDVAYCKGLLEPYKDSCRNPINFYYYTISCAFARCMGGDERASHVLLDYRETCAAPETRGTCVLSGHTFYDTFDKARYQFQGPCKEILMAADCFWNTWDVKVSHRNVDSYTEVEKVRIRKQSTVVELIVDGKQILVGGEAVSIP…	2853	1	1	1	756.833	1511.65	2	1511.65	0.0007	345	356	0	72.37	2e-05	M	AIST-2	AADCFWNTWDVK		V
201	1	AIST-2	AIST_CLUC luciferase-recombinant_sw73 OS=Vargula hilgendorfii GN=NA	63350	553	MKTLILAVALVYCATVHCQDCPYEPDPPNTVPTSCEAKEGECIDSSCGTCTRDILSDGLCENKPGKTCCRMCQYVIECRVEAAGWFRTFYGKRFQFQEPGTYVLGQGTKGGDWKVSITLENLDGTKGAVLTKTRLEVAGDIIDIAQATENPITVNGGADPIIANPYTIGEVTIAVVEMPGFNIAVIEFFKLIVIDILGGRSVRIAPDTANKGMISGLCGDLKMMEDTDFTSDPEQLAIQPKINQEFDGCPLYGNPDDVAYCKGLLEPYKDSCRNPINFYYYTISCAFARCMGGDERASHVLLDYRETCAAPETRGTCVLSGHTFYDTFDKARYQFQGPCKEILMAADCFWNTWDVKVSHRNVDSYTEVEKVRIRKQSTVVELIVDGKQILVGGEAVSIP…	1780	1	1	1	628.282	1254.55	2	1254.55	0.0002	348	356	0	54.24	0.0013	D	AIST-2	CFWNTWDVK		V
201	1	AIST-2	AIST_CLUC luciferase-recombinant_sw73 OS=Vargula hilgendorfii GN=NA	63350	553	MKTLILAVALVYCATVHCQDCPYEPDPPNTVPTSCEAKEGECIDSSCGTCTRDILSDGLCENKPGKTCCRMCQYVIECRVEAAGWFRTFYGKRFQFQEPGTYVLGQGTKGGDWKVSITLENLDGTKGAVLTKTRLEVAGDIIDIAQATENPITVNGGADPIIANPYTIGEVTIAVVEMPGFNIAVIEFFKLIVIDILGGRSVRIAPDTANKGMISGLCGDLKMMEDTDFTSDPEQLAIQPKINQEFDGCPLYGNPDDVAYCKGLLEPYKDSCRNPINFYYYTISCAFARCMGGDERASHVLLDYRETCAAPETRGTCVLSGHTFYDTFDKARYQFQGPCKEILMAADCFWNTWDVKVSHRNVDSYTEVEKVRIRKQSTVVELIVDGKQILVGGEAVSIP…	456	1	1	1	474.732	947.45	2	947.45	0.0001	350	356	0	40.37	0.025	F	AIST-2	WNTWDVK		V
201	1	AIST-2	AIST_CLUC luciferase-recombinant_sw73 OS=Vargula hilgendorfii GN=NA	63350	553	MKTLILAVALVYCATVHCQDCPYEPDPPNTVPTSCEAKEGECIDSSCGTCTRDILSDGLCENKPGKTCCRMCQYVIECRVEAAGWFRTFYGKRFQFQEPGTYVLGQGTKGGDWKVSITLENLDGTKGAVLTKTRLEVAGDIIDIAQATENPITVNGGADPIIANPYTIGEVTIAVVEMPGFNIAVIEFFKLIVIDILGGRSVRIAPDTANKGMISGLCGDLKMMEDTDFTSDPEQLAIQPKINQEFDGCPLYGNPDDVAYCKGLLEPYKDSCRNPINFYYYTISCAFARCMGGDERASHVLLDYRETCAAPETRGTCVLSGHTFYDTFDKARYQFQGPCKEILMAADCFWNTWDVKVSHRNVDSYTEVEKVRIRKQSTVVELIVDGKQILVGGEAVSIP…	3631	1	1	1	554.941	1661.8	3	1661.8	0.0001	357	370	1	95.06	1.9e-07	K	AIST-2	VSHRNVDSYTEVEK		V
201	1	AIST-2	AIST_CLUC luciferase-recombinant_sw73 OS=Vargula hilgendorfii GN=NA	63350	553	MKTLILAVALVYCATVHCQDCPYEPDPPNTVPTSCEAKEGECIDSSCGTCTRDILSDGLCENKPGKTCCRMCQYVIECRVEAAGWFRTFYGKRFQFQEPGTYVLGQGTKGGDWKVSITLENLDGTKGAVLTKTRLEVAGDIIDIAQATENPITVNGGADPIIANPYTIGEVTIAVVEMPGFNIAVIEFFKLIVIDILGGRSVRIAPDTANKGMISGLCGDLKMMEDTDFTSDPEQLAIQPKINQEFDGCPLYGNPDDVAYCKGLLEPYKDSCRNPINFYYYTISCAFARCMGGDERASHVLLDYRETCAAPETRGTCVLSGHTFYDTFDKARYQFQGPCKEILMAADCFWNTWDVKVSHRNVDSYTEVEKVRIRKQSTVVELIVDGKQILVGGEAVSIP…	4802	1	1	1	639.998	1916.97	3	1916.97	0.0007	357	372	2	116.89	1.1e-09	K	AIST-2	VSHRNVDSYTEVEKVR		I
201	1	AIST-2	AIST_CLUC luciferase-recombinant_sw73 OS=Vargula hilgendorfii GN=NA	63350	553	MKTLILAVALVYCATVHCQDCPYEPDPPNTVPTSCEAKEGECIDSSCGTCTRDILSDGLCENKPGKTCCRMCQYVIECRVEAAGWFRTFYGKRFQFQEPGTYVLGQGTKGGDWKVSITLENLDGTKGAVLTKTRLEVAGDIIDIAQATENPITVNGGADPIIANPYTIGEVTIAVVEMPGFNIAVIEFFKLIVIDILGGRSVRIAPDTANKGMISGLCGDLKMMEDTDFTSDPEQLAIQPKINQEFDGCPLYGNPDDVAYCKGLLEPYKDSCRNPINFYYYTISCAFARCMGGDERASHVLLDYRETCAAPETRGTCVLSGHTFYDTFDKARYQFQGPCKEILMAADCFWNTWDVKVSHRNVDSYTEVEKVRIRKQSTVVELIVDGKQILVGGEAVSIP…	1421	1	1	1	592.278	1182.54	2	1182.54	0.0004	361	370	0	55.59	0.001	R	AIST-2	NVDSYTEVEK		V
201	1	AIST-2	AIST_CLUC luciferase-recombinant_sw73 OS=Vargula hilgendorfii GN=NA	63350	553	MKTLILAVALVYCATVHCQDCPYEPDPPNTVPTSCEAKEGECIDSSCGTCTRDILSDGLCENKPGKTCCRMCQYVIECRVEAAGWFRTFYGKRFQFQEPGTYVLGQGTKGGDWKVSITLENLDGTKGAVLTKTRLEVAGDIIDIAQATENPITVNGGADPIIANPYTIGEVTIAVVEMPGFNIAVIEFFKLIVIDILGGRSVRIAPDTANKGMISGLCGDLKMMEDTDFTSDPEQLAIQPKINQEFDGCPLYGNPDDVAYCKGLLEPYKDSCRNPINFYYYTISCAFARCMGGDERASHVLLDYRETCAAPETRGTCVLSGHTFYDTFDKARYQFQGPCKEILMAADCFWNTWDVKVSHRNVDSYTEVEKVRIRKQSTVVELIVDGKQILVGGEAVSIP…	2611	1	1	1	719.862	1437.71	2	1437.71	0.0005	361	372	1	107.83	9.4e-09	R	AIST-2	NVDSYTEVEKVR		I
201	1	AIST-2	AIST_CLUC luciferase-recombinant_sw73 OS=Vargula hilgendorfii GN=NA	63350	553	MKTLILAVALVYCATVHCQDCPYEPDPPNTVPTSCEAKEGECIDSSCGTCTRDILSDGLCENKPGKTCCRMCQYVIECRVEAAGWFRTFYGKRFQFQEPGTYVLGQGTKGGDWKVSITLENLDGTKGAVLTKTRLEVAGDIIDIAQATENPITVNGGADPIIANPYTIGEVTIAVVEMPGFNIAVIEFFKLIVIDILGGRSVRIAPDTANKGMISGLCGDLKMMEDTDFTSDPEQLAIQPKINQEFDGCPLYGNPDDVAYCKGLLEPYKDSCRNPINFYYYTISCAFARCMGGDERASHVLLDYRETCAAPETRGTCVLSGHTFYDTFDKARYQFQGPCKEILMAADCFWNTWDVKVSHRNVDSYTEVEKVRIRKQSTVVELIVDGKQILVGGEAVSIP…	162	1	1	1	428.209	854.403	2	854.402	0.0004	364	370	0	38.85	0.011	D	AIST-2	SYTEVEK		V
201	1	AIST-2	AIST_CLUC luciferase-recombinant_sw73 OS=Vargula hilgendorfii GN=NA	63350	553	MKTLILAVALVYCATVHCQDCPYEPDPPNTVPTSCEAKEGECIDSSCGTCTRDILSDGLCENKPGKTCCRMCQYVIECRVEAAGWFRTFYGKRFQFQEPGTYVLGQGTKGGDWKVSITLENLDGTKGAVLTKTRLEVAGDIIDIAQATENPITVNGGADPIIANPYTIGEVTIAVVEMPGFNIAVIEFFKLIVIDILGGRSVRIAPDTANKGMISGLCGDLKMMEDTDFTSDPEQLAIQPKINQEFDGCPLYGNPDDVAYCKGLLEPYKDSCRNPINFYYYTISCAFARCMGGDERASHVLLDYRETCAAPETRGTCVLSGHTFYDTFDKARYQFQGPCKEILMAADCFWNTWDVKVSHRNVDSYTEVEKVRIRKQSTVVELIVDGKQILVGGEAVSIP…	3761	1	1	1	562.337	1683.99	3	1683.99	0.0003	373	387	2	78.74	6.9e-07	R	AIST-2	IRKQSTVVELIVDGK		Q
201	1	AIST-2	AIST_CLUC luciferase-recombinant_sw73 OS=Vargula hilgendorfii GN=NA	63350	553	MKTLILAVALVYCATVHCQDCPYEPDPPNTVPTSCEAKEGECIDSSCGTCTRDILSDGLCENKPGKTCCRMCQYVIECRVEAAGWFRTFYGKRFQFQEPGTYVLGQGTKGGDWKVSITLENLDGTKGAVLTKTRLEVAGDIIDIAQATENPITVNGGADPIIANPYTIGEVTIAVVEMPGFNIAVIEFFKLIVIDILGGRSVRIAPDTANKGMISGLCGDLKMMEDTDFTSDPEQLAIQPKINQEFDGCPLYGNPDDVAYCKGLLEPYKDSCRNPINFYYYTISCAFARCMGGDERASHVLLDYRETCAAPETRGTCVLSGHTFYDTFDKARYQFQGPCKEILMAADCFWNTWDVKVSHRNVDSYTEVEKVRIRKQSTVVELIVDGKQILVGGEAVSIP…	1937	1	1	1	644.362	1286.71	2	1286.71	0.0007	376	387	0	68.16	3.2e-05	K	AIST-2	QSTVVELIVDGK		Q
201	1	AIST-2	AIST_CLUC luciferase-recombinant_sw73 OS=Vargula hilgendorfii GN=NA	63350	553	MKTLILAVALVYCATVHCQDCPYEPDPPNTVPTSCEAKEGECIDSSCGTCTRDILSDGLCENKPGKTCCRMCQYVIECRVEAAGWFRTFYGKRFQFQEPGTYVLGQGTKGGDWKVSITLENLDGTKGAVLTKTRLEVAGDIIDIAQATENPITVNGGADPIIANPYTIGEVTIAVVEMPGFNIAVIEFFKLIVIDILGGRSVRIAPDTANKGMISGLCGDLKMMEDTDFTSDPEQLAIQPKINQEFDGCPLYGNPDDVAYCKGLLEPYKDSCRNPINFYYYTISCAFARCMGGDERASHVLLDYRETCAAPETRGTCVLSGHTFYDTFDKARYQFQGPCKEILMAADCFWNTWDVKVSHRNVDSYTEVEKVRIRKQSTVVELIVDGKQILVGGEAVSIP…	1861	1	1	1	635.848	1269.68	2	1269.68	0.0007	376	387	0	50.85	0.0024	K	AIST-2	QSTVVELIVDGK	2.000000000000.0	Q	Gln->pyro-Glu (N-term Q)
201	1	AIST-2	AIST_CLUC luciferase-recombinant_sw73 OS=Vargula hilgendorfii GN=NA	63350	553	MKTLILAVALVYCATVHCQDCPYEPDPPNTVPTSCEAKEGECIDSSCGTCTRDILSDGLCENKPGKTCCRMCQYVIECRVEAAGWFRTFYGKRFQFQEPGTYVLGQGTKGGDWKVSITLENLDGTKGAVLTKTRLEVAGDIIDIAQATENPITVNGGADPIIANPYTIGEVTIAVVEMPGFNIAVIEFFKLIVIDILGGRSVRIAPDTANKGMISGLCGDLKMMEDTDFTSDPEQLAIQPKINQEFDGCPLYGNPDDVAYCKGLLEPYKDSCRNPINFYYYTISCAFARCMGGDERASHVLLDYRETCAAPETRGTCVLSGHTFYDTFDKARYQFQGPCKEILMAADCFWNTWDVKVSHRNVDSYTEVEKVRIRKQSTVVELIVDGKQILVGGEAVSIP…	7539	1	1	1	1324.8	5295.18	4	5295.17	0.0046	441	487	2	137.12	5.6e-12	D	AIST-2	PFDGKTCGICGNYNQDFSDDSFDAEGACDLTPNPPGCTEEQKPEAER		L
201	1	AIST-2	AIST_CLUC luciferase-recombinant_sw73 OS=Vargula hilgendorfii GN=NA	63350	553	MKTLILAVALVYCATVHCQDCPYEPDPPNTVPTSCEAKEGECIDSSCGTCTRDILSDGLCENKPGKTCCRMCQYVIECRVEAAGWFRTFYGKRFQFQEPGTYVLGQGTKGGDWKVSITLENLDGTKGAVLTKTRLEVAGDIIDIAQATENPITVNGGADPIIANPYTIGEVTIAVVEMPGFNIAVIEFFKLIVIDILGGRSVRIAPDTANKGMISGLCGDLKMMEDTDFTSDPEQLAIQPKINQEFDGCPLYGNPDDVAYCKGLLEPYKDSCRNPINFYYYTISCAFARCMGGDERASHVLLDYRETCAAPETRGTCVLSGHTFYDTFDKARYQFQGPCKEILMAADCFWNTWDVKVSHRNVDSYTEVEKVRIRKQSTVVELIVDGKQILVGGEAVSIP…	7490	1	1	1	1235.01	4936.03	4	4936.02	0.0048	444	487	2	183.19	1.4e-16	D	AIST-2	GKTCGICGNYNQDFSDDSFDAEGACDLTPNPPGCTEEQKPEAER		L
201	1	AIST-2	AIST_CLUC luciferase-recombinant_sw73 OS=Vargula hilgendorfii GN=NA	63350	553	MKTLILAVALVYCATVHCQDCPYEPDPPNTVPTSCEAKEGECIDSSCGTCTRDILSDGLCENKPGKTCCRMCQYVIECRVEAAGWFRTFYGKRFQFQEPGTYVLGQGTKGGDWKVSITLENLDGTKGAVLTKTRLEVAGDIIDIAQATENPITVNGGADPIIANPYTIGEVTIAVVEMPGFNIAVIEFFKLIVIDILGGRSVRIAPDTANKGMISGLCGDLKMMEDTDFTSDPEQLAIQPKINQEFDGCPLYGNPDDVAYCKGLLEPYKDSCRNPINFYYYTISCAFARCMGGDERASHVLLDYRETCAAPETRGTCVLSGHTFYDTFDKARYQFQGPCKEILMAADCFWNTWDVKVSHRNVDSYTEVEKVRIRKQSTVVELIVDGKQILVGGEAVSIP…	2934	1	1	1	768.299	1534.58	2	1534.58	0.0024	446	458	0	61.68	4.8e-05	K	AIST-2	TCGICGNYNQDFS		D
201	1	AIST-2	AIST_CLUC luciferase-recombinant_sw73 OS=Vargula hilgendorfii GN=NA	63350	553	MKTLILAVALVYCATVHCQDCPYEPDPPNTVPTSCEAKEGECIDSSCGTCTRDILSDGLCENKPGKTCCRMCQYVIECRVEAAGWFRTFYGKRFQFQEPGTYVLGQGTKGGDWKVSITLENLDGTKGAVLTKTRLEVAGDIIDIAQATENPITVNGGADPIIANPYTIGEVTIAVVEMPGFNIAVIEFFKLIVIDILGGRSVRIAPDTANKGMISGLCGDLKMMEDTDFTSDPEQLAIQPKINQEFDGCPLYGNPDDVAYCKGLLEPYKDSCRNPINFYYYTISCAFARCMGGDERASHVLLDYRETCAAPETRGTCVLSGHTFYDTFDKARYQFQGPCKEILMAADCFWNTWDVKVSHRNVDSYTEVEKVRIRKQSTVVELIVDGKQILVGGEAVSIP…	3553	1	1	1	825.812	1649.61	2	1649.61	0.0014	446	459	0	63.46	1.8e-05	K	AIST-2	TCGICGNYNQDFSD		D
201	1	AIST-2	AIST_CLUC luciferase-recombinant_sw73 OS=Vargula hilgendorfii GN=NA	63350	553	MKTLILAVALVYCATVHCQDCPYEPDPPNTVPTSCEAKEGECIDSSCGTCTRDILSDGLCENKPGKTCCRMCQYVIECRVEAAGWFRTFYGKRFQFQEPGTYVLGQGTKGGDWKVSITLENLDGTKGAVLTKTRLEVAGDIIDIAQATENPITVNGGADPIIANPYTIGEVTIAVVEMPGFNIAVIEFFKLIVIDILGGRSVRIAPDTANKGMISGLCGDLKMMEDTDFTSDPEQLAIQPKINQEFDGCPLYGNPDDVAYCKGLLEPYKDSCRNPINFYYYTISCAFARCMGGDERASHVLLDYRETCAAPETRGTCVLSGHTFYDTFDKARYQFQGPCKEILMAADCFWNTWDVKVSHRNVDSYTEVEKVRIRKQSTVVELIVDGKQILVGGEAVSIP…	4283	1	1	1	883.326	1764.64	2	1764.64	0.0018	446	460	0	59.48	2.9e-05	K	AIST-2	TCGICGNYNQDFSDD		S
201	1	AIST-2	AIST_CLUC luciferase-recombinant_sw73 OS=Vargula hilgendorfii GN=NA	63350	553	MKTLILAVALVYCATVHCQDCPYEPDPPNTVPTSCEAKEGECIDSSCGTCTRDILSDGLCENKPGKTCCRMCQYVIECRVEAAGWFRTFYGKRFQFQEPGTYVLGQGTKGGDWKVSITLENLDGTKGAVLTKTRLEVAGDIIDIAQATENPITVNGGADPIIANPYTIGEVTIAVVEMPGFNIAVIEFFKLIVIDILGGRSVRIAPDTANKGMISGLCGDLKMMEDTDFTSDPEQLAIQPKINQEFDGCPLYGNPDDVAYCKGLLEPYKDSCRNPINFYYYTISCAFARCMGGDERASHVLLDYRETCAAPETRGTCVLSGHTFYDTFDKARYQFQGPCKEILMAADCFWNTWDVKVSHRNVDSYTEVEKVRIRKQSTVVELIVDGKQILVGGEAVSIP…	4613	1	1	1	926.842	1851.67	2	1851.67	0.0017	446	461	0	75.84	6.3e-07	K	AIST-2	TCGICGNYNQDFSDDS		F
201	1	AIST-2	AIST_CLUC luciferase-recombinant_sw73 OS=Vargula hilgendorfii GN=NA	63350	553	MKTLILAVALVYCATVHCQDCPYEPDPPNTVPTSCEAKEGECIDSSCGTCTRDILSDGLCENKPGKTCCRMCQYVIECRVEAAGWFRTFYGKRFQFQEPGTYVLGQGTKGGDWKVSITLENLDGTKGAVLTKTRLEVAGDIIDIAQATENPITVNGGADPIIANPYTIGEVTIAVVEMPGFNIAVIEFFKLIVIDILGGRSVRIAPDTANKGMISGLCGDLKMMEDTDFTSDPEQLAIQPKINQEFDGCPLYGNPDDVAYCKGLLEPYKDSCRNPINFYYYTISCAFARCMGGDERASHVLLDYRETCAAPETRGTCVLSGHTFYDTFDKARYQFQGPCKEILMAADCFWNTWDVKVSHRNVDSYTEVEKVRIRKQSTVVELIVDGKQILVGGEAVSIP…	7468	1	1	1	1584.64	4750.91	3	4750.91	0.0019	446	487	1	117.93	3e-10	K	AIST-2	TCGICGNYNQDFSDDSFDAEGACDLTPNPPGCTEEQKPEAER		L
201	1	AIST-2	AIST_CLUC luciferase-recombinant_sw73 OS=Vargula hilgendorfii GN=NA	63350	553	MKTLILAVALVYCATVHCQDCPYEPDPPNTVPTSCEAKEGECIDSSCGTCTRDILSDGLCENKPGKTCCRMCQYVIECRVEAAGWFRTFYGKRFQFQEPGTYVLGQGTKGGDWKVSITLENLDGTKGAVLTKTRLEVAGDIIDIAQATENPITVNGGADPIIANPYTIGEVTIAVVEMPGFNIAVIEFFKLIVIDILGGRSVRIAPDTANKGMISGLCGDLKMMEDTDFTSDPEQLAIQPKINQEFDGCPLYGNPDDVAYCKGLLEPYKDSCRNPINFYYYTISCAFARCMGGDERASHVLLDYRETCAAPETRGTCVLSGHTFYDTFDKARYQFQGPCKEILMAADCFWNTWDVKVSHRNVDSYTEVEKVRIRKQSTVVELIVDGKQILVGGEAVSIP…	7211	1	1	1	1157.15	3468.44	3	3468.44	0.0029	457	487	1	162.03	2.3e-14	D	AIST-2	FSDDSFDAEGACDLTPNPPGCTEEQKPEAER		L
201	1	AIST-2	AIST_CLUC luciferase-recombinant_sw73 OS=Vargula hilgendorfii GN=NA	63350	553	MKTLILAVALVYCATVHCQDCPYEPDPPNTVPTSCEAKEGECIDSSCGTCTRDILSDGLCENKPGKTCCRMCQYVIECRVEAAGWFRTFYGKRFQFQEPGTYVLGQGTKGGDWKVSITLENLDGTKGAVLTKTRLEVAGDIIDIAQATENPITVNGGADPIIANPYTIGEVTIAVVEMPGFNIAVIEFFKLIVIDILGGRSVRIAPDTANKGMISGLCGDLKMMEDTDFTSDPEQLAIQPKINQEFDGCPLYGNPDDVAYCKGLLEPYKDSCRNPINFYYYTISCAFARCMGGDERASHVLLDYRETCAAPETRGTCVLSGHTFYDTFDKARYQFQGPCKEILMAADCFWNTWDVKVSHRNVDSYTEVEKVRIRKQSTVVELIVDGKQILVGGEAVSIP…	7131	1	1	1	1108.13	3321.37	3	3321.37	0.0005	458	487	1	168.08	4.9e-15	F	AIST-2	SDDSFDAEGACDLTPNPPGCTEEQKPEAER		L
201	1	AIST-2	AIST_CLUC luciferase-recombinant_sw73 OS=Vargula hilgendorfii GN=NA	63350	553	MKTLILAVALVYCATVHCQDCPYEPDPPNTVPTSCEAKEGECIDSSCGTCTRDILSDGLCENKPGKTCCRMCQYVIECRVEAAGWFRTFYGKRFQFQEPGTYVLGQGTKGGDWKVSITLENLDGTKGAVLTKTRLEVAGDIIDIAQATENPITVNGGADPIIANPYTIGEVTIAVVEMPGFNIAVIEFFKLIVIDILGGRSVRIAPDTANKGMISGLCGDLKMMEDTDFTSDPEQLAIQPKINQEFDGCPLYGNPDDVAYCKGLLEPYKDSCRNPINFYYYTISCAFARCMGGDERASHVLLDYRETCAAPETRGTCVLSGHTFYDTFDKARYQFQGPCKEILMAADCFWNTWDVKVSHRNVDSYTEVEKVRIRKQSTVVELIVDGKQILVGGEAVSIP…	7053	1	1	1	1079.12	3234.34	3	3234.34	0.0028	459	487	1	186.45	7.7e-17	S	AIST-2	DDSFDAEGACDLTPNPPGCTEEQKPEAER		L
201	1	AIST-2	AIST_CLUC luciferase-recombinant_sw73 OS=Vargula hilgendorfii GN=NA	63350	553	MKTLILAVALVYCATVHCQDCPYEPDPPNTVPTSCEAKEGECIDSSCGTCTRDILSDGLCENKPGKTCCRMCQYVIECRVEAAGWFRTFYGKRFQFQEPGTYVLGQGTKGGDWKVSITLENLDGTKGAVLTKTRLEVAGDIIDIAQATENPITVNGGADPIIANPYTIGEVTIAVVEMPGFNIAVIEFFKLIVIDILGGRSVRIAPDTANKGMISGLCGDLKMMEDTDFTSDPEQLAIQPKINQEFDGCPLYGNPDDVAYCKGLLEPYKDSCRNPINFYYYTISCAFARCMGGDERASHVLLDYRETCAAPETRGTCVLSGHTFYDTFDKARYQFQGPCKEILMAADCFWNTWDVKVSHRNVDSYTEVEKVRIRKQSTVVELIVDGKQILVGGEAVSIP…	6956	1	1	1	1040.78	3119.31	3	3119.31	0.002	460	487	1	184.24	1.6e-16	D	AIST-2	DSFDAEGACDLTPNPPGCTEEQKPEAER		L
201	1	AIST-2	AIST_CLUC luciferase-recombinant_sw73 OS=Vargula hilgendorfii GN=NA	63350	553	MKTLILAVALVYCATVHCQDCPYEPDPPNTVPTSCEAKEGECIDSSCGTCTRDILSDGLCENKPGKTCCRMCQYVIECRVEAAGWFRTFYGKRFQFQEPGTYVLGQGTKGGDWKVSITLENLDGTKGAVLTKTRLEVAGDIIDIAQATENPITVNGGADPIIANPYTIGEVTIAVVEMPGFNIAVIEFFKLIVIDILGGRSVRIAPDTANKGMISGLCGDLKMMEDTDFTSDPEQLAIQPKINQEFDGCPLYGNPDDVAYCKGLLEPYKDSCRNPINFYYYTISCAFARCMGGDERASHVLLDYRETCAAPETRGTCVLSGHTFYDTFDKARYQFQGPCKEILMAADCFWNTWDVKVSHRNVDSYTEVEKVRIRKQSTVVELIVDGKQILVGGEAVSIP…	6879	1	1	1	1002.44	3004.28	3	3004.28	0.002	461	487	1	155.23	1.6e-13	D	AIST-2	SFDAEGACDLTPNPPGCTEEQKPEAER		L
201	1	AIST-2	AIST_CLUC luciferase-recombinant_sw73 OS=Vargula hilgendorfii GN=NA	63350	553	MKTLILAVALVYCATVHCQDCPYEPDPPNTVPTSCEAKEGECIDSSCGTCTRDILSDGLCENKPGKTCCRMCQYVIECRVEAAGWFRTFYGKRFQFQEPGTYVLGQGTKGGDWKVSITLENLDGTKGAVLTKTRLEVAGDIIDIAQATENPITVNGGADPIIANPYTIGEVTIAVVEMPGFNIAVIEFFKLIVIDILGGRSVRIAPDTANKGMISGLCGDLKMMEDTDFTSDPEQLAIQPKINQEFDGCPLYGNPDDVAYCKGLLEPYKDSCRNPINFYYYTISCAFARCMGGDERASHVLLDYRETCAAPETRGTCVLSGHTFYDTFDKARYQFQGPCKEILMAADCFWNTWDVKVSHRNVDSYTEVEKVRIRKQSTVVELIVDGKQILVGGEAVSIP…	6819	1	1	1	973.424	2917.25	3	2917.25	0.0012	462	487	1	148.07	8.7e-13	S	AIST-2	FDAEGACDLTPNPPGCTEEQKPEAER		L
201	1	AIST-2	AIST_CLUC luciferase-recombinant_sw73 OS=Vargula hilgendorfii GN=NA	63350	553	MKTLILAVALVYCATVHCQDCPYEPDPPNTVPTSCEAKEGECIDSSCGTCTRDILSDGLCENKPGKTCCRMCQYVIECRVEAAGWFRTFYGKRFQFQEPGTYVLGQGTKGGDWKVSITLENLDGTKGAVLTKTRLEVAGDIIDIAQATENPITVNGGADPIIANPYTIGEVTIAVVEMPGFNIAVIEFFKLIVIDILGGRSVRIAPDTANKGMISGLCGDLKMMEDTDFTSDPEQLAIQPKINQEFDGCPLYGNPDDVAYCKGLLEPYKDSCRNPINFYYYTISCAFARCMGGDERASHVLLDYRETCAAPETRGTCVLSGHTFYDTFDKARYQFQGPCKEILMAADCFWNTWDVKVSHRNVDSYTEVEKVRIRKQSTVVELIVDGKQILVGGEAVSIP…	6696	1	1	1	924.402	2770.18	3	2770.18	0.0016	463	487	1	155.02	1.6e-13	F	AIST-2	DAEGACDLTPNPPGCTEEQKPEAER		L
201	1	AIST-2	AIST_CLUC luciferase-recombinant_sw73 OS=Vargula hilgendorfii GN=NA	63350	553	MKTLILAVALVYCATVHCQDCPYEPDPPNTVPTSCEAKEGECIDSSCGTCTRDILSDGLCENKPGKTCCRMCQYVIECRVEAAGWFRTFYGKRFQFQEPGTYVLGQGTKGGDWKVSITLENLDGTKGAVLTKTRLEVAGDIIDIAQATENPITVNGGADPIIANPYTIGEVTIAVVEMPGFNIAVIEFFKLIVIDILGGRSVRIAPDTANKGMISGLCGDLKMMEDTDFTSDPEQLAIQPKINQEFDGCPLYGNPDDVAYCKGLLEPYKDSCRNPINFYYYTISCAFARCMGGDERASHVLLDYRETCAAPETRGTCVLSGHTFYDTFDKARYQFQGPCKEILMAADCFWNTWDVKVSHRNVDSYTEVEKVRIRKQSTVVELIVDGKQILVGGEAVSIP…	6583	1	1	1	886.059	2655.16	3	2655.15	0.0016	464	487	1	159.01	7.7e-14	D	AIST-2	AEGACDLTPNPPGCTEEQKPEAER		L
201	1	AIST-2	AIST_CLUC luciferase-recombinant_sw73 OS=Vargula hilgendorfii GN=NA	63350	553	MKTLILAVALVYCATVHCQDCPYEPDPPNTVPTSCEAKEGECIDSSCGTCTRDILSDGLCENKPGKTCCRMCQYVIECRVEAAGWFRTFYGKRFQFQEPGTYVLGQGTKGGDWKVSITLENLDGTKGAVLTKTRLEVAGDIIDIAQATENPITVNGGADPIIANPYTIGEVTIAVVEMPGFNIAVIEFFKLIVIDILGGRSVRIAPDTANKGMISGLCGDLKMMEDTDFTSDPEQLAIQPKINQEFDGCPLYGNPDDVAYCKGLLEPYKDSCRNPINFYYYTISCAFARCMGGDERASHVLLDYRETCAAPETRGTCVLSGHTFYDTFDKARYQFQGPCKEILMAADCFWNTWDVKVSHRNVDSYTEVEKVRIRKQSTVVELIVDGKQILVGGEAVSIP…	6045	1	1	1	776.68	2327.02	3	2327.02	0.0011	468	487	1	42.88	0.031	A	AIST-2	CDLTPNPPGCTEEQKPEAER		L
201	1	AIST-2	AIST_CLUC luciferase-recombinant_sw73 OS=Vargula hilgendorfii GN=NA	63350	553	MKTLILAVALVYCATVHCQDCPYEPDPPNTVPTSCEAKEGECIDSSCGTCTRDILSDGLCENKPGKTCCRMCQYVIECRVEAAGWFRTFYGKRFQFQEPGTYVLGQGTKGGDWKVSITLENLDGTKGAVLTKTRLEVAGDIIDIAQATENPITVNGGADPIIANPYTIGEVTIAVVEMPGFNIAVIEFFKLIVIDILGGRSVRIAPDTANKGMISGLCGDLKMMEDTDFTSDPEQLAIQPKINQEFDGCPLYGNPDDVAYCKGLLEPYKDSCRNPINFYYYTISCAFARCMGGDERASHVLLDYRETCAAPETRGTCVLSGHTFYDTFDKARYQFQGPCKEILMAADCFWNTWDVKVSHRNVDSYTEVEKVRIRKQSTVVELIVDGKQILVGGEAVSIP…	5175	1	1	1	684.993	2051.96	3	2051.96	0	470	487	1	106.66	1.5e-08	D	AIST-2	LTPNPPGCTEEQKPEAER		L
201	1	AIST-2	AIST_CLUC luciferase-recombinant_sw73 OS=Vargula hilgendorfii GN=NA	63350	553	MKTLILAVALVYCATVHCQDCPYEPDPPNTVPTSCEAKEGECIDSSCGTCTRDILSDGLCENKPGKTCCRMCQYVIECRVEAAGWFRTFYGKRFQFQEPGTYVLGQGTKGGDWKVSITLENLDGTKGAVLTKTRLEVAGDIIDIAQATENPITVNGGADPIIANPYTIGEVTIAVVEMPGFNIAVIEFFKLIVIDILGGRSVRIAPDTANKGMISGLCGDLKMMEDTDFTSDPEQLAIQPKINQEFDGCPLYGNPDDVAYCKGLLEPYKDSCRNPINFYYYTISCAFARCMGGDERASHVLLDYRETCAAPETRGTCVLSGHTFYDTFDKARYQFQGPCKEILMAADCFWNTWDVKVSHRNVDSYTEVEKVRIRKQSTVVELIVDGKQILVGGEAVSIP…	4860	1	1	1	647.299	1938.87	3	1938.87	0.0005	471	487	1	49.05	0.0076	L	AIST-2	TPNPPGCTEEQKPEAER		L
201	1	AIST-2	AIST_CLUC luciferase-recombinant_sw73 OS=Vargula hilgendorfii GN=NA	63350	553	MKTLILAVALVYCATVHCQDCPYEPDPPNTVPTSCEAKEGECIDSSCGTCTRDILSDGLCENKPGKTCCRMCQYVIECRVEAAGWFRTFYGKRFQFQEPGTYVLGQGTKGGDWKVSITLENLDGTKGAVLTKTRLEVAGDIIDIAQATENPITVNGGADPIIANPYTIGEVTIAVVEMPGFNIAVIEFFKLIVIDILGGRSVRIAPDTANKGMISGLCGDLKMMEDTDFTSDPEQLAIQPKINQEFDGCPLYGNPDDVAYCKGLLEPYKDSCRNPINFYYYTISCAFARCMGGDERASHVLLDYRETCAAPETRGTCVLSGHTFYDTFDKARYQFQGPCKEILMAADCFWNTWDVKVSHRNVDSYTEVEKVRIRKQSTVVELIVDGKQILVGGEAVSIP…	3363	1	1	1	543.251	1626.73	3	1626.73	0.0003	474	487	1	104.83	1.6e-08	N	AIST-2	PPGCTEEQKPEAER		L
201	1	AIST-2	AIST_CLUC luciferase-recombinant_sw73 OS=Vargula hilgendorfii GN=NA	63350	553	MKTLILAVALVYCATVHCQDCPYEPDPPNTVPTSCEAKEGECIDSSCGTCTRDILSDGLCENKPGKTCCRMCQYVIECRVEAAGWFRTFYGKRFQFQEPGTYVLGQGTKGGDWKVSITLENLDGTKGAVLTKTRLEVAGDIIDIAQATENPITVNGGADPIIANPYTIGEVTIAVVEMPGFNIAVIEFFKLIVIDILGGRSVRIAPDTANKGMISGLCGDLKMMEDTDFTSDPEQLAIQPKINQEFDGCPLYGNPDDVAYCKGLLEPYKDSCRNPINFYYYTISCAFARCMGGDERASHVLLDYRETCAAPETRGTCVLSGHTFYDTFDKARYQFQGPCKEILMAADCFWNTWDVKVSHRNVDSYTEVEKVRIRKQSTVVELIVDGKQILVGGEAVSIP…	2912	1	1	1	510.9	1529.68	3	1529.68	0.001	475	487	1	57.15	0.00086	P	AIST-2	PGCTEEQKPEAER		L
201	1	AIST-2	AIST_CLUC luciferase-recombinant_sw73 OS=Vargula hilgendorfii GN=NA	63350	553	MKTLILAVALVYCATVHCQDCPYEPDPPNTVPTSCEAKEGECIDSSCGTCTRDILSDGLCENKPGKTCCRMCQYVIECRVEAAGWFRTFYGKRFQFQEPGTYVLGQGTKGGDWKVSITLENLDGTKGAVLTKTRLEVAGDIIDIAQATENPITVNGGADPIIANPYTIGEVTIAVVEMPGFNIAVIEFFKLIVIDILGGRSVRIAPDTANKGMISGLCGDLKMMEDTDFTSDPEQLAIQPKINQEFDGCPLYGNPDDVAYCKGLLEPYKDSCRNPINFYYYTISCAFARCMGGDERASHVLLDYRETCAAPETRGTCVLSGHTFYDTFDKARYQFQGPCKEILMAADCFWNTWDVKVSHRNVDSYTEVEKVRIRKQSTVVELIVDGKQILVGGEAVSIP…	2298	1	1	1	680.296	1358.58	2	1358.58	0.0006	477	487	1	69.79	2.9e-05	G	AIST-2	CTEEQKPEAER	1.00000000000.0	L	Ammonia-loss (N-term C)
201	1	AIST-2	AIST_CLUC luciferase-recombinant_sw73 OS=Vargula hilgendorfii GN=NA	63350	553	MKTLILAVALVYCATVHCQDCPYEPDPPNTVPTSCEAKEGECIDSSCGTCTRDILSDGLCENKPGKTCCRMCQYVIECRVEAAGWFRTFYGKRFQFQEPGTYVLGQGTKGGDWKVSITLENLDGTKGAVLTKTRLEVAGDIIDIAQATENPITVNGGADPIIANPYTIGEVTIAVVEMPGFNIAVIEFFKLIVIDILGGRSVRIAPDTANKGMISGLCGDLKMMEDTDFTSDPEQLAIQPKINQEFDGCPLYGNPDDVAYCKGLLEPYKDSCRNPINFYYYTISCAFARCMGGDERASHVLLDYRETCAAPETRGTCVLSGHTFYDTFDKARYQFQGPCKEILMAADCFWNTWDVKVSHRNVDSYTEVEKVRIRKQSTVVELIVDGKQILVGGEAVSIP…	2348	1	1	1	459.542	1375.6	3	1375.6	0	477	487	1	44.64	0.0099	G	AIST-2	CTEEQKPEAER		L
201	1	AIST-2	AIST_CLUC luciferase-recombinant_sw73 OS=Vargula hilgendorfii GN=NA	63350	553	MKTLILAVALVYCATVHCQDCPYEPDPPNTVPTSCEAKEGECIDSSCGTCTRDILSDGLCENKPGKTCCRMCQYVIECRVEAAGWFRTFYGKRFQFQEPGTYVLGQGTKGGDWKVSITLENLDGTKGAVLTKTRLEVAGDIIDIAQATENPITVNGGADPIIANPYTIGEVTIAVVEMPGFNIAVIEFFKLIVIDILGGRSVRIAPDTANKGMISGLCGDLKMMEDTDFTSDPEQLAIQPKINQEFDGCPLYGNPDDVAYCKGLLEPYKDSCRNPINFYYYTISCAFARCMGGDERASHVLLDYRETCAAPETRGTCVLSGHTFYDTFDKARYQFQGPCKEILMAADCFWNTWDVKVSHRNVDSYTEVEKVRIRKQSTVVELIVDGKQILVGGEAVSIP…	2616	1	1	1	720.328	1438.64	2	1438.64	0.0011	488	500	0	52.69	0.0019	R	AIST-2	LCNSLFAGQSDLD		Q
201	1	AIST-2	AIST_CLUC luciferase-recombinant_sw73 OS=Vargula hilgendorfii GN=NA	63350	553	MKTLILAVALVYCATVHCQDCPYEPDPPNTVPTSCEAKEGECIDSSCGTCTRDILSDGLCENKPGKTCCRMCQYVIECRVEAAGWFRTFYGKRFQFQEPGTYVLGQGTKGGDWKVSITLENLDGTKGAVLTKTRLEVAGDIIDIAQATENPITVNGGADPIIANPYTIGEVTIAVVEMPGFNIAVIEFFKLIVIDILGGRSVRIAPDTANKGMISGLCGDLKMMEDTDFTSDPEQLAIQPKINQEFDGCPLYGNPDDVAYCKGLLEPYKDSCRNPINFYYYTISCAFARCMGGDERASHVLLDYRETCAAPETRGTCVLSGHTFYDTFDKARYQFQGPCKEILMAADCFWNTWDVKVSHRNVDSYTEVEKVRIRKQSTVVELIVDGKQILVGGEAVSIP…	3796	1	1	1	848.404	1694.79	2	1694.79	-0.0006	488	502	0	127.06	1.2e-10	R	AIST-2	LCNSLFAGQSDLDQK		C
201	1	AIST-2	AIST_CLUC luciferase-recombinant_sw73 OS=Vargula hilgendorfii GN=NA	63350	553	MKTLILAVALVYCATVHCQDCPYEPDPPNTVPTSCEAKEGECIDSSCGTCTRDILSDGLCENKPGKTCCRMCQYVIECRVEAAGWFRTFYGKRFQFQEPGTYVLGQGTKGGDWKVSITLENLDGTKGAVLTKTRLEVAGDIIDIAQATENPITVNGGADPIIANPYTIGEVTIAVVEMPGFNIAVIEFFKLIVIDILGGRSVRIAPDTANKGMISGLCGDLKMMEDTDFTSDPEQLAIQPKINQEFDGCPLYGNPDDVAYCKGLLEPYKDSCRNPINFYYYTISCAFARCMGGDERASHVLLDYRETCAAPETRGTCVLSGHTFYDTFDKARYQFQGPCKEILMAADCFWNTWDVKVSHRNVDSYTEVEKVRIRKQSTVVELIVDGKQILVGGEAVSIP…	6636	1	1	1	677.307	2705.2	4	2705.2	-0.0004	488	510	2	168.67	9.5e-15	R	AIST-2	LCNSLFAGQSDLDQKCNVCHKPD		R
201	1	AIST-2	AIST_CLUC luciferase-recombinant_sw73 OS=Vargula hilgendorfii GN=NA	63350	553	MKTLILAVALVYCATVHCQDCPYEPDPPNTVPTSCEAKEGECIDSSCGTCTRDILSDGLCENKPGKTCCRMCQYVIECRVEAAGWFRTFYGKRFQFQEPGTYVLGQGTKGGDWKVSITLENLDGTKGAVLTKTRLEVAGDIIDIAQATENPITVNGGADPIIANPYTIGEVTIAVVEMPGFNIAVIEFFKLIVIDILGGRSVRIAPDTANKGMISGLCGDLKMMEDTDFTSDPEQLAIQPKINQEFDGCPLYGNPDDVAYCKGLLEPYKDSCRNPINFYYYTISCAFARCMGGDERASHVLLDYRETCAAPETRGTCVLSGHTFYDTFDKARYQFQGPCKEILMAADCFWNTWDVKVSHRNVDSYTEVEKVRIRKQSTVVELIVDGKQILVGGEAVSIP…	6772	1	1	1	954.774	2861.3	3	2861.3	0.0004	488	511	2	232.69	4.7e-21	R	AIST-2	LCNSLFAGQSDLDQKCNVCHKPDR		V
201	1	AIST-2	AIST_CLUC luciferase-recombinant_sw73 OS=Vargula hilgendorfii GN=NA	63350	553	MKTLILAVALVYCATVHCQDCPYEPDPPNTVPTSCEAKEGECIDSSCGTCTRDILSDGLCENKPGKTCCRMCQYVIECRVEAAGWFRTFYGKRFQFQEPGTYVLGQGTKGGDWKVSITLENLDGTKGAVLTKTRLEVAGDIIDIAQATENPITVNGGADPIIANPYTIGEVTIAVVEMPGFNIAVIEFFKLIVIDILGGRSVRIAPDTANKGMISGLCGDLKMMEDTDFTSDPEQLAIQPKINQEFDGCPLYGNPDDVAYCKGLLEPYKDSCRNPINFYYYTISCAFARCMGGDERASHVLLDYRETCAAPETRGTCVLSGHTFYDTFDKARYQFQGPCKEILMAADCFWNTWDVKVSHRNVDSYTEVEKVRIRKQSTVVELIVDGKQILVGGEAVSIP…	1579	1	1	1	611.309	1220.6	2	1220.6	0.0005	492	502	0	65.11	0.00012	S	AIST-2	LFAGQSDLDQK		C
201	1	AIST-2	AIST_CLUC luciferase-recombinant_sw73 OS=Vargula hilgendorfii GN=NA	63350	553	MKTLILAVALVYCATVHCQDCPYEPDPPNTVPTSCEAKEGECIDSSCGTCTRDILSDGLCENKPGKTCCRMCQYVIECRVEAAGWFRTFYGKRFQFQEPGTYVLGQGTKGGDWKVSITLENLDGTKGAVLTKTRLEVAGDIIDIAQATENPITVNGGADPIIANPYTIGEVTIAVVEMPGFNIAVIEFFKLIVIDILGGRSVRIAPDTANKGMISGLCGDLKMMEDTDFTSDPEQLAIQPKINQEFDGCPLYGNPDDVAYCKGLLEPYKDSCRNPINFYYYTISCAFARCMGGDERASHVLLDYRETCAAPETRGTCVLSGHTFYDTFDKARYQFQGPCKEILMAADCFWNTWDVKVSHRNVDSYTEVEKVRIRKQSTVVELIVDGKQILVGGEAVSIP…	1123	1	1	1	554.767	1107.52	2	1107.52	0.0004	493	502	0	83.09	1.5e-06	L	AIST-2	FAGQSDLDQK		C
201	1	AIST-2	AIST_CLUC luciferase-recombinant_sw73 OS=Vargula hilgendorfii GN=NA	63350	553	MKTLILAVALVYCATVHCQDCPYEPDPPNTVPTSCEAKEGECIDSSCGTCTRDILSDGLCENKPGKTCCRMCQYVIECRVEAAGWFRTFYGKRFQFQEPGTYVLGQGTKGGDWKVSITLENLDGTKGAVLTKTRLEVAGDIIDIAQATENPITVNGGADPIIANPYTIGEVTIAVVEMPGFNIAVIEFFKLIVIDILGGRSVRIAPDTANKGMISGLCGDLKMMEDTDFTSDPEQLAIQPKINQEFDGCPLYGNPDDVAYCKGLLEPYKDSCRNPINFYYYTISCAFARCMGGDERASHVLLDYRETCAAPETRGTCVLSGHTFYDTFDKARYQFQGPCKEILMAADCFWNTWDVKVSHRNVDSYTEVEKVRIRKQSTVVELIVDGKQILVGGEAVSIP…	5418	1	1	1	532.747	2126.96	4	2126.96	0.0008	494	511	2	65.36	0.00021	F	AIST-2	AGQSDLDQKCNVCHKPDR		V
201	1	AIST-2	AIST_CLUC luciferase-recombinant_sw73 OS=Vargula hilgendorfii GN=NA	63350	553	MKTLILAVALVYCATVHCQDCPYEPDPPNTVPTSCEAKEGECIDSSCGTCTRDILSDGLCENKPGKTCCRMCQYVIECRVEAAGWFRTFYGKRFQFQEPGTYVLGQGTKGGDWKVSITLENLDGTKGAVLTKTRLEVAGDIIDIAQATENPITVNGGADPIIANPYTIGEVTIAVVEMPGFNIAVIEFFKLIVIDILGGRSVRIAPDTANKGMISGLCGDLKMMEDTDFTSDPEQLAIQPKINQEFDGCPLYGNPDDVAYCKGLLEPYKDSCRNPINFYYYTISCAFARCMGGDERASHVLLDYRETCAAPETRGTCVLSGHTFYDTFDKARYQFQGPCKEILMAADCFWNTWDVKVSHRNVDSYTEVEKVRIRKQSTVVELIVDGKQILVGGEAVSIP…	5031	1	1	1	500.732	1998.9	4	1998.9	0.0006	496	511	2	75.02	2.2e-05	G	AIST-2	QSDLDQKCNVCHKPDR		V
201	1	AIST-2	AIST_CLUC luciferase-recombinant_sw73 OS=Vargula hilgendorfii GN=NA	63350	553	MKTLILAVALVYCATVHCQDCPYEPDPPNTVPTSCEAKEGECIDSSCGTCTRDILSDGLCENKPGKTCCRMCQYVIECRVEAAGWFRTFYGKRFQFQEPGTYVLGQGTKGGDWKVSITLENLDGTKGAVLTKTRLEVAGDIIDIAQATENPITVNGGADPIIANPYTIGEVTIAVVEMPGFNIAVIEFFKLIVIDILGGRSVRIAPDTANKGMISGLCGDLKMMEDTDFTSDPEQLAIQPKINQEFDGCPLYGNPDDVAYCKGLLEPYKDSCRNPINFYYYTISCAFARCMGGDERASHVLLDYRETCAAPETRGTCVLSGHTFYDTFDKARYQFQGPCKEILMAADCFWNTWDVKVSHRNVDSYTEVEKVRIRKQSTVVELIVDGKQILVGGEAVSIP…	4671	1	1	1	468.717	1870.84	4	1870.84	-0.0016	497	511	2	102.74	3.1e-08	Q	AIST-2	SDLDQKCNVCHKPDR		V
201	1	AIST-2	AIST_CLUC luciferase-recombinant_sw73 OS=Vargula hilgendorfii GN=NA	63350	553	MKTLILAVALVYCATVHCQDCPYEPDPPNTVPTSCEAKEGECIDSSCGTCTRDILSDGLCENKPGKTCCRMCQYVIECRVEAAGWFRTFYGKRFQFQEPGTYVLGQGTKGGDWKVSITLENLDGTKGAVLTKTRLEVAGDIIDIAQATENPITVNGGADPIIANPYTIGEVTIAVVEMPGFNIAVIEFFKLIVIDILGGRSVRIAPDTANKGMISGLCGDLKMMEDTDFTSDPEQLAIQPKINQEFDGCPLYGNPDDVAYCKGLLEPYKDSCRNPINFYYYTISCAFARCMGGDERASHVLLDYRETCAAPETRGTCVLSGHTFYDTFDKARYQFQGPCKEILMAADCFWNTWDVKVSHRNVDSYTEVEKVRIRKQSTVVELIVDGKQILVGGEAVSIP…	3685	1	1	1	418.203	1668.78	4	1668.78	-0.0003	499	511	2	63.49	0.00025	D	AIST-2	LDQKCNVCHKPDR		V
201	1	AIST-2	AIST_CLUC luciferase-recombinant_sw73 OS=Vargula hilgendorfii GN=NA	63350	553	MKTLILAVALVYCATVHCQDCPYEPDPPNTVPTSCEAKEGECIDSSCGTCTRDILSDGLCENKPGKTCCRMCQYVIECRVEAAGWFRTFYGKRFQFQEPGTYVLGQGTKGGDWKVSITLENLDGTKGAVLTKTRLEVAGDIIDIAQATENPITVNGGADPIIANPYTIGEVTIAVVEMPGFNIAVIEFFKLIVIDILGGRSVRIAPDTANKGMISGLCGDLKMMEDTDFTSDPEQLAIQPKINQEFDGCPLYGNPDDVAYCKGLLEPYKDSCRNPINFYYYTISCAFARCMGGDERASHVLLDYRETCAAPETRGTCVLSGHTFYDTFDKARYQFQGPCKEILMAADCFWNTWDVKVSHRNVDSYTEVEKVRIRKQSTVVELIVDGKQILVGGEAVSIP…	2563	1	1	1	475.555	1423.64	3	1423.64	-0.0003	501	511	2	74.84	1.2e-05	D	AIST-2	QKCNVCHKPDR	2.00000000000.0	V	Gln->pyro-Glu (N-term Q)
201	1	AIST-2	AIST_CLUC luciferase-recombinant_sw73 OS=Vargula hilgendorfii GN=NA	63350	553	MKTLILAVALVYCATVHCQDCPYEPDPPNTVPTSCEAKEGECIDSSCGTCTRDILSDGLCENKPGKTCCRMCQYVIECRVEAAGWFRTFYGKRFQFQEPGTYVLGQGTKGGDWKVSITLENLDGTKGAVLTKTRLEVAGDIIDIAQATENPITVNGGADPIIANPYTIGEVTIAVVEMPGFNIAVIEFFKLIVIDILGGRSVRIAPDTANKGMISGLCGDLKMMEDTDFTSDPEQLAIQPKINQEFDGCPLYGNPDDVAYCKGLLEPYKDSCRNPINFYYYTISCAFARCMGGDERASHVLLDYRETCAAPETRGTCVLSGHTFYDTFDKARYQFQGPCKEILMAADCFWNTWDVKVSHRNVDSYTEVEKVRIRKQSTVVELIVDGKQILVGGEAVSIP…	687	1	1	1	506.702	1011.39	2	1011.39	0	503	510	1	41.15	0.0031	K	AIST-2	CNVCHKPD	1.00000000.0	R	Ammonia-loss (N-term C)
201	1	AIST-2	AIST_CLUC luciferase-recombinant_sw73 OS=Vargula hilgendorfii GN=NA	63350	553	MKTLILAVALVYCATVHCQDCPYEPDPPNTVPTSCEAKEGECIDSSCGTCTRDILSDGLCENKPGKTCCRMCQYVIECRVEAAGWFRTFYGKRFQFQEPGTYVLGQGTKGGDWKVSITLENLDGTKGAVLTKTRLEVAGDIIDIAQATENPITVNGGADPIIANPYTIGEVTIAVVEMPGFNIAVIEFFKLIVIDILGGRSVRIAPDTANKGMISGLCGDLKMMEDTDFTSDPEQLAIQPKINQEFDGCPLYGNPDDVAYCKGLLEPYKDSCRNPINFYYYTISCAFARCMGGDERASHVLLDYRETCAAPETRGTCVLSGHTFYDTFDKARYQFQGPCKEILMAADCFWNTWDVKVSHRNVDSYTEVEKVRIRKQSTVVELIVDGKQILVGGEAVSIP…	1367	1	1	1	584.753	1167.49	2	1167.49	0.0003	503	511	1	54.82	0.00053	K	AIST-2	CNVCHKPDR	1.000000000.0	V	Ammonia-loss (N-term C)
201	1	AIST-2	AIST_CLUC luciferase-recombinant_sw73 OS=Vargula hilgendorfii GN=NA	63350	553	MKTLILAVALVYCATVHCQDCPYEPDPPNTVPTSCEAKEGECIDSSCGTCTRDILSDGLCENKPGKTCCRMCQYVIECRVEAAGWFRTFYGKRFQFQEPGTYVLGQGTKGGDWKVSITLENLDGTKGAVLTKTRLEVAGDIIDIAQATENPITVNGGADPIIANPYTIGEVTIAVVEMPGFNIAVIEFFKLIVIDILGGRSVRIAPDTANKGMISGLCGDLKMMEDTDFTSDPEQLAIQPKINQEFDGCPLYGNPDDVAYCKGLLEPYKDSCRNPINFYYYTISCAFARCMGGDERASHVLLDYRETCAAPETRGTCVLSGHTFYDTFDKARYQFQGPCKEILMAADCFWNTWDVKVSHRNVDSYTEVEKVRIRKQSTVVELIVDGKQILVGGEAVSIP…	2517	1	1	1	471.884	1412.63	3	1412.63	0.0002	503	513	2	62.9	0.00019	K	AIST-2	CNVCHKPDRVE		R
201	1	AIST-2	AIST_CLUC luciferase-recombinant_sw73 OS=Vargula hilgendorfii GN=NA	63350	553	MKTLILAVALVYCATVHCQDCPYEPDPPNTVPTSCEAKEGECIDSSCGTCTRDILSDGLCENKPGKTCCRMCQYVIECRVEAAGWFRTFYGKRFQFQEPGTYVLGQGTKGGDWKVSITLENLDGTKGAVLTKTRLEVAGDIIDIAQATENPITVNGGADPIIANPYTIGEVTIAVVEMPGFNIAVIEFFKLIVIDILGGRSVRIAPDTANKGMISGLCGDLKMMEDTDFTSDPEQLAIQPKINQEFDGCPLYGNPDDVAYCKGLLEPYKDSCRNPINFYYYTISCAFARCMGGDERASHVLLDYRETCAAPETRGTCVLSGHTFYDTFDKARYQFQGPCKEILMAADCFWNTWDVKVSHRNVDSYTEVEKVRIRKQSTVVELIVDGKQILVGGEAVSIP…	2400	1	1	1	466.207	1395.6	3	1395.6	-0.0016	503	513	2	44.67	0.0085	K	AIST-2	CNVCHKPDRVE	1.00000000000.0	R	Ammonia-loss (N-term C)
201	1	AIST-2	AIST_CLUC luciferase-recombinant_sw73 OS=Vargula hilgendorfii GN=NA	63350	553	MKTLILAVALVYCATVHCQDCPYEPDPPNTVPTSCEAKEGECIDSSCGTCTRDILSDGLCENKPGKTCCRMCQYVIECRVEAAGWFRTFYGKRFQFQEPGTYVLGQGTKGGDWKVSITLENLDGTKGAVLTKTRLEVAGDIIDIAQATENPITVNGGADPIIANPYTIGEVTIAVVEMPGFNIAVIEFFKLIVIDILGGRSVRIAPDTANKGMISGLCGDLKMMEDTDFTSDPEQLAIQPKINQEFDGCPLYGNPDDVAYCKGLLEPYKDSCRNPINFYYYTISCAFARCMGGDERASHVLLDYRETCAAPETRGTCVLSGHTFYDTFDKARYQFQGPCKEILMAADCFWNTWDVKVSHRNVDSYTEVEKVRIRKQSTVVELIVDGKQILVGGEAVSIP…	3062	1	1	1	523.917	1568.73	3	1568.73	-0.0004	503	514	2	74.93	1.7e-05	K	AIST-2	CNVCHKPDRVER		C
201	1	AIST-2	AIST_CLUC luciferase-recombinant_sw73 OS=Vargula hilgendorfii GN=NA	63350	553	MKTLILAVALVYCATVHCQDCPYEPDPPNTVPTSCEAKEGECIDSSCGTCTRDILSDGLCENKPGKTCCRMCQYVIECRVEAAGWFRTFYGKRFQFQEPGTYVLGQGTKGGDWKVSITLENLDGTKGAVLTKTRLEVAGDIIDIAQATENPITVNGGADPIIANPYTIGEVTIAVVEMPGFNIAVIEFFKLIVIDILGGRSVRIAPDTANKGMISGLCGDLKMMEDTDFTSDPEQLAIQPKINQEFDGCPLYGNPDDVAYCKGLLEPYKDSCRNPINFYYYTISCAFARCMGGDERASHVLLDYRETCAAPETRGTCVLSGHTFYDTFDKARYQFQGPCKEILMAADCFWNTWDVKVSHRNVDSYTEVEKVRIRKQSTVVELIVDGKQILVGGEAVSIP…	3006	1	1	1	518.242	1551.7	3	1551.7	-0.0004	503	514	2	55.75	0.0013	K	AIST-2	CNVCHKPDRVER	1.000000000000.0	C	Ammonia-loss (N-term C)
201	1	AIST-2	AIST_CLUC luciferase-recombinant_sw73 OS=Vargula hilgendorfii GN=NA	63350	553	MKTLILAVALVYCATVHCQDCPYEPDPPNTVPTSCEAKEGECIDSSCGTCTRDILSDGLCENKPGKTCCRMCQYVIECRVEAAGWFRTFYGKRFQFQEPGTYVLGQGTKGGDWKVSITLENLDGTKGAVLTKTRLEVAGDIIDIAQATENPITVNGGADPIIANPYTIGEVTIAVVEMPGFNIAVIEFFKLIVIDILGGRSVRIAPDTANKGMISGLCGDLKMMEDTDFTSDPEQLAIQPKINQEFDGCPLYGNPDDVAYCKGLLEPYKDSCRNPINFYYYTISCAFARCMGGDERASHVLLDYRETCAAPETRGTCVLSGHTFYDTFDKARYQFQGPCKEILMAADCFWNTWDVKVSHRNVDSYTEVEKVRIRKQSTVVELIVDGKQILVGGEAVSIP…	2498	1	1	1	470.574	1408.7	3	1408.7	0.0005	504	514	2	50.6	0.005	C	AIST-2	NVCHKPDRVER		C
201	1	AIST-2	AIST_CLUC luciferase-recombinant_sw73 OS=Vargula hilgendorfii GN=NA	63350	553	MKTLILAVALVYCATVHCQDCPYEPDPPNTVPTSCEAKEGECIDSSCGTCTRDILSDGLCENKPGKTCCRMCQYVIECRVEAAGWFRTFYGKRFQFQEPGTYVLGQGTKGGDWKVSITLENLDGTKGAVLTKTRLEVAGDIIDIAQATENPITVNGGADPIIANPYTIGEVTIAVVEMPGFNIAVIEFFKLIVIDILGGRSVRIAPDTANKGMISGLCGDLKMMEDTDFTSDPEQLAIQPKINQEFDGCPLYGNPDDVAYCKGLLEPYKDSCRNPINFYYYTISCAFARCMGGDERASHVLLDYRETCAAPETRGTCVLSGHTFYDTFDKARYQFQGPCKEILMAADCFWNTWDVKVSHRNVDSYTEVEKVRIRKQSTVVELIVDGKQILVGGEAVSIP…	1460	1	1	1	597.741	1193.47	2	1193.47	0	515	522	0	55.18	0.00021	R	AIST-2	CMYEYCLR		G
201	1	AIST-2	AIST_CLUC luciferase-recombinant_sw73 OS=Vargula hilgendorfii GN=NA	63350	553	MKTLILAVALVYCATVHCQDCPYEPDPPNTVPTSCEAKEGECIDSSCGTCTRDILSDGLCENKPGKTCCRMCQYVIECRVEAAGWFRTFYGKRFQFQEPGTYVLGQGTKGGDWKVSITLENLDGTKGAVLTKTRLEVAGDIIDIAQATENPITVNGGADPIIANPYTIGEVTIAVVEMPGFNIAVIEFFKLIVIDILGGRSVRIAPDTANKGMISGLCGDLKMMEDTDFTSDPEQLAIQPKINQEFDGCPLYGNPDDVAYCKGLLEPYKDSCRNPINFYYYTISCAFARCMGGDERASHVLLDYRETCAAPETRGTCVLSGHTFYDTFDKARYQFQGPCKEILMAADCFWNTWDVKVSHRNVDSYTEVEKVRIRKQSTVVELIVDGKQILVGGEAVSIP…	1407	1	1	1	589.227	1176.44	2	1176.44	0.0003	515	522	0	47.87	0.00061	R	AIST-2	CMYEYCLR	1.00000000.0	G	Ammonia-loss (N-term C)
201	1	AIST-2	AIST_CLUC luciferase-recombinant_sw73 OS=Vargula hilgendorfii GN=NA	63350	553	MKTLILAVALVYCATVHCQDCPYEPDPPNTVPTSCEAKEGECIDSSCGTCTRDILSDGLCENKPGKTCCRMCQYVIECRVEAAGWFRTFYGKRFQFQEPGTYVLGQGTKGGDWKVSITLENLDGTKGAVLTKTRLEVAGDIIDIAQATENPITVNGGADPIIANPYTIGEVTIAVVEMPGFNIAVIEFFKLIVIDILGGRSVRIAPDTANKGMISGLCGDLKMMEDTDFTSDPEQLAIQPKINQEFDGCPLYGNPDDVAYCKGLLEPYKDSCRNPINFYYYTISCAFARCMGGDERASHVLLDYRETCAAPETRGTCVLSGHTFYDTFDKARYQFQGPCKEILMAADCFWNTWDVKVSHRNVDSYTEVEKVRIRKQSTVVELIVDGKQILVGGEAVSIP…	1545	1	1	1	605.738	1209.46	2	1209.46	0.0005	515	522	0	47.06	0.00086	R	AIST-2	CMYEYCLR	0.03000000.0	G	Oxidation (M)
201	1	AIST-2	AIST_CLUC luciferase-recombinant_sw73 OS=Vargula hilgendorfii GN=NA	63350	553	MKTLILAVALVYCATVHCQDCPYEPDPPNTVPTSCEAKEGECIDSSCGTCTRDILSDGLCENKPGKTCCRMCQYVIECRVEAAGWFRTFYGKRFQFQEPGTYVLGQGTKGGDWKVSITLENLDGTKGAVLTKTRLEVAGDIIDIAQATENPITVNGGADPIIANPYTIGEVTIAVVEMPGFNIAVIEFFKLIVIDILGGRSVRIAPDTANKGMISGLCGDLKMMEDTDFTSDPEQLAIQPKINQEFDGCPLYGNPDDVAYCKGLLEPYKDSCRNPINFYYYTISCAFARCMGGDERASHVLLDYRETCAAPETRGTCVLSGHTFYDTFDKARYQFQGPCKEILMAADCFWNTWDVKVSHRNVDSYTEVEKVRIRKQSTVVELIVDGKQILVGGEAVSIP…	1454	1	1	1	597.225	1192.44	2	1192.44	0.0004	515	522	0	41.6	0.0016	R	AIST-2	CMYEYCLR	1.03000000.0	G	Ammonia-loss (N-term C); Oxidation (M)
201	1	AIST-2	AIST_CLUC luciferase-recombinant_sw73 OS=Vargula hilgendorfii GN=NA	63350	553	MKTLILAVALVYCATVHCQDCPYEPDPPNTVPTSCEAKEGECIDSSCGTCTRDILSDGLCENKPGKTCCRMCQYVIECRVEAAGWFRTFYGKRFQFQEPGTYVLGQGTKGGDWKVSITLENLDGTKGAVLTKTRLEVAGDIIDIAQATENPITVNGGADPIIANPYTIGEVTIAVVEMPGFNIAVIEFFKLIVIDILGGRSVRIAPDTANKGMISGLCGDLKMMEDTDFTSDPEQLAIQPKINQEFDGCPLYGNPDDVAYCKGLLEPYKDSCRNPINFYYYTISCAFARCMGGDERASHVLLDYRETCAAPETRGTCVLSGHTFYDTFDKARYQFQGPCKEILMAADCFWNTWDVKVSHRNVDSYTEVEKVRIRKQSTVVELIVDGKQILVGGEAVSIP…	6693	1	1	1	923.377	2767.11	3	2767.11	0.0019	515	535	1	36.7	0.042	R	AIST-2	CMYEYCLRGQQGFCDHAWEFK	1.000000000000000000000.0	K	Ammonia-loss (N-term C)
201	1	AIST-2	AIST_CLUC luciferase-recombinant_sw73 OS=Vargula hilgendorfii GN=NA	63350	553	MKTLILAVALVYCATVHCQDCPYEPDPPNTVPTSCEAKEGECIDSSCGTCTRDILSDGLCENKPGKTCCRMCQYVIECRVEAAGWFRTFYGKRFQFQEPGTYVLGQGTKGGDWKVSITLENLDGTKGAVLTKTRLEVAGDIIDIAQATENPITVNGGADPIIANPYTIGEVTIAVVEMPGFNIAVIEFFKLIVIDILGGRSVRIAPDTANKGMISGLCGDLKMMEDTDFTSDPEQLAIQPKINQEFDGCPLYGNPDDVAYCKGLLEPYKDSCRNPINFYYYTISCAFARCMGGDERASHVLLDYRETCAAPETRGTCVLSGHTFYDTFDKARYQFQGPCKEILMAADCFWNTWDVKVSHRNVDSYTEVEKVRIRKQSTVVELIVDGKQILVGGEAVSIP…	6799	1	1	1	724.808	2895.2	4	2895.2	0.0006	515	536	2	71.06	2.8e-05	R	AIST-2	CMYEYCLRGQQGFCDHAWEFKK	1.0000000000000000000000.0	E	Ammonia-loss (N-term C)
201	1	AIST-2	AIST_CLUC luciferase-recombinant_sw73 OS=Vargula hilgendorfii GN=NA	63350	553	MKTLILAVALVYCATVHCQDCPYEPDPPNTVPTSCEAKEGECIDSSCGTCTRDILSDGLCENKPGKTCCRMCQYVIECRVEAAGWFRTFYGKRFQFQEPGTYVLGQGTKGGDWKVSITLENLDGTKGAVLTKTRLEVAGDIIDIAQATENPITVNGGADPIIANPYTIGEVTIAVVEMPGFNIAVIEFFKLIVIDILGGRSVRIAPDTANKGMISGLCGDLKMMEDTDFTSDPEQLAIQPKINQEFDGCPLYGNPDDVAYCKGLLEPYKDSCRNPINFYYYTISCAFARCMGGDERASHVLLDYRETCAAPETRGTCVLSGHTFYDTFDKARYQFQGPCKEILMAADCFWNTWDVKVSHRNVDSYTEVEKVRIRKQSTVVELIVDGKQILVGGEAVSIP…	6813	1	1	1	729.065	2912.23	4	2912.23	0.0006	515	536	2	61.85	0.00029	R	AIST-2	CMYEYCLRGQQGFCDHAWEFKK		E
201	1	AIST-2	AIST_CLUC luciferase-recombinant_sw73 OS=Vargula hilgendorfii GN=NA	63350	553	MKTLILAVALVYCATVHCQDCPYEPDPPNTVPTSCEAKEGECIDSSCGTCTRDILSDGLCENKPGKTCCRMCQYVIECRVEAAGWFRTFYGKRFQFQEPGTYVLGQGTKGGDWKVSITLENLDGTKGAVLTKTRLEVAGDIIDIAQATENPITVNGGADPIIANPYTIGEVTIAVVEMPGFNIAVIEFFKLIVIDILGGRSVRIAPDTANKGMISGLCGDLKMMEDTDFTSDPEQLAIQPKINQEFDGCPLYGNPDDVAYCKGLLEPYKDSCRNPINFYYYTISCAFARCMGGDERASHVLLDYRETCAAPETRGTCVLSGHTFYDTFDKARYQFQGPCKEILMAADCFWNTWDVKVSHRNVDSYTEVEKVRIRKQSTVVELIVDGKQILVGGEAVSIP…	6811	1	1	1	728.807	2911.2	4	2911.2	-0.0004	515	536	2	57.23	0.00055	R	AIST-2	CMYEYCLRGQQGFCDHAWEFKK	1.0300000000000000000000.0	E	Ammonia-loss (N-term C); Oxidation (M)
201	1	AIST-2	AIST_CLUC luciferase-recombinant_sw73 OS=Vargula hilgendorfii GN=NA	63350	553	MKTLILAVALVYCATVHCQDCPYEPDPPNTVPTSCEAKEGECIDSSCGTCTRDILSDGLCENKPGKTCCRMCQYVIECRVEAAGWFRTFYGKRFQFQEPGTYVLGQGTKGGDWKVSITLENLDGTKGAVLTKTRLEVAGDIIDIAQATENPITVNGGADPIIANPYTIGEVTIAVVEMPGFNIAVIEFFKLIVIDILGGRSVRIAPDTANKGMISGLCGDLKMMEDTDFTSDPEQLAIQPKINQEFDGCPLYGNPDDVAYCKGLLEPYKDSCRNPINFYYYTISCAFARCMGGDERASHVLLDYRETCAAPETRGTCVLSGHTFYDTFDKARYQFQGPCKEILMAADCFWNTWDVKVSHRNVDSYTEVEKVRIRKQSTVVELIVDGKQILVGGEAVSIP…	6533	1	1	1	656.297	2621.16	4	2621.16	0.0015	517	536	2	70.5	6.2e-05	M	AIST-2	YEYCLRGQQGFCDHAWEFKK		E
201	1	AIST-2	AIST_CLUC luciferase-recombinant_sw73 OS=Vargula hilgendorfii GN=NA	63350	553	MKTLILAVALVYCATVHCQDCPYEPDPPNTVPTSCEAKEGECIDSSCGTCTRDILSDGLCENKPGKTCCRMCQYVIECRVEAAGWFRTFYGKRFQFQEPGTYVLGQGTKGGDWKVSITLENLDGTKGAVLTKTRLEVAGDIIDIAQATENPITVNGGADPIIANPYTIGEVTIAVVEMPGFNIAVIEFFKLIVIDILGGRSVRIAPDTANKGMISGLCGDLKMMEDTDFTSDPEQLAIQPKINQEFDGCPLYGNPDDVAYCKGLLEPYKDSCRNPINFYYYTISCAFARCMGGDERASHVLLDYRETCAAPETRGTCVLSGHTFYDTFDKARYQFQGPCKEILMAADCFWNTWDVKVSHRNVDSYTEVEKVRIRKQSTVVELIVDGKQILVGGEAVSIP…	3260	1	1	1	805.346	1608.68	2	1608.68	0.0002	523	535	0	100.88	2.6e-08	R	AIST-2	GQQGFCDHAWEFK		K
201	1	AIST-2	AIST_CLUC luciferase-recombinant_sw73 OS=Vargula hilgendorfii GN=NA	63350	553	MKTLILAVALVYCATVHCQDCPYEPDPPNTVPTSCEAKEGECIDSSCGTCTRDILSDGLCENKPGKTCCRMCQYVIECRVEAAGWFRTFYGKRFQFQEPGTYVLGQGTKGGDWKVSITLENLDGTKGAVLTKTRLEVAGDIIDIAQATENPITVNGGADPIIANPYTIGEVTIAVVEMPGFNIAVIEFFKLIVIDILGGRSVRIAPDTANKGMISGLCGDLKMMEDTDFTSDPEQLAIQPKINQEFDGCPLYGNPDDVAYCKGLLEPYKDSCRNPINFYYYTISCAFARCMGGDERASHVLLDYRETCAAPETRGTCVLSGHTFYDTFDKARYQFQGPCKEILMAADCFWNTWDVKVSHRNVDSYTEVEKVRIRKQSTVVELIVDGKQILVGGEAVSIP…	4077	1	1	1	869.394	1736.77	2	1736.77	0.0002	523	536	1	94.48	2e-07	R	AIST-2	GQQGFCDHAWEFKK		E
201	1	AIST-2	AIST_CLUC luciferase-recombinant_sw73 OS=Vargula hilgendorfii GN=NA	63350	553	MKTLILAVALVYCATVHCQDCPYEPDPPNTVPTSCEAKEGECIDSSCGTCTRDILSDGLCENKPGKTCCRMCQYVIECRVEAAGWFRTFYGKRFQFQEPGTYVLGQGTKGGDWKVSITLENLDGTKGAVLTKTRLEVAGDIIDIAQATENPITVNGGADPIIANPYTIGEVTIAVVEMPGFNIAVIEFFKLIVIDILGGRSVRIAPDTANKGMISGLCGDLKMMEDTDFTSDPEQLAIQPKINQEFDGCPLYGNPDDVAYCKGLLEPYKDSCRNPINFYYYTISCAFARCMGGDERASHVLLDYRETCAAPETRGTCVLSGHTFYDTFDKARYQFQGPCKEILMAADCFWNTWDVKVSHRNVDSYTEVEKVRIRKQSTVVELIVDGKQILVGGEAVSIP…	2935	1	1	1	768.323	1534.63	2	1534.63	0.0012	524	535	0	47.44	0.0044	G	AIST-2	QQGFCDHAWEFK	2.000000000000.0	K	Gln->pyro-Glu (N-term Q)
201	1	AIST-2	AIST_CLUC luciferase-recombinant_sw73 OS=Vargula hilgendorfii GN=NA	63350	553	MKTLILAVALVYCATVHCQDCPYEPDPPNTVPTSCEAKEGECIDSSCGTCTRDILSDGLCENKPGKTCCRMCQYVIECRVEAAGWFRTFYGKRFQFQEPGTYVLGQGTKGGDWKVSITLENLDGTKGAVLTKTRLEVAGDIIDIAQATENPITVNGGADPIIANPYTIGEVTIAVVEMPGFNIAVIEFFKLIVIDILGGRSVRIAPDTANKGMISGLCGDLKMMEDTDFTSDPEQLAIQPKINQEFDGCPLYGNPDDVAYCKGLLEPYKDSCRNPINFYYYTISCAFARCMGGDERASHVLLDYRETCAAPETRGTCVLSGHTFYDTFDKARYQFQGPCKEILMAADCFWNTWDVKVSHRNVDSYTEVEKVRIRKQSTVVELIVDGKQILVGGEAVSIP…	2560	1	1	1	712.807	1423.6	2	1423.6	0.002	525	535	0	85.11	6.6e-07	Q	AIST-2	QGFCDHAWEFK		K
201	1	AIST-2	AIST_CLUC luciferase-recombinant_sw73 OS=Vargula hilgendorfii GN=NA	63350	553	MKTLILAVALVYCATVHCQDCPYEPDPPNTVPTSCEAKEGECIDSSCGTCTRDILSDGLCENKPGKTCCRMCQYVIECRVEAAGWFRTFYGKRFQFQEPGTYVLGQGTKGGDWKVSITLENLDGTKGAVLTKTRLEVAGDIIDIAQATENPITVNGGADPIIANPYTIGEVTIAVVEMPGFNIAVIEFFKLIVIDILGGRSVRIAPDTANKGMISGLCGDLKMMEDTDFTSDPEQLAIQPKINQEFDGCPLYGNPDDVAYCKGLLEPYKDSCRNPINFYYYTISCAFARCMGGDERASHVLLDYRETCAAPETRGTCVLSGHTFYDTFDKARYQFQGPCKEILMAADCFWNTWDVKVSHRNVDSYTEVEKVRIRKQSTVVELIVDGKQILVGGEAVSIP…	3005	1	1	1	518.238	1551.69	3	1551.69	-0.0008	525	536	1	48.84	0.0056	Q	AIST-2	QGFCDHAWEFKK		E
201	1	AIST-2	AIST_CLUC luciferase-recombinant_sw73 OS=Vargula hilgendorfii GN=NA	63350	553	MKTLILAVALVYCATVHCQDCPYEPDPPNTVPTSCEAKEGECIDSSCGTCTRDILSDGLCENKPGKTCCRMCQYVIECRVEAAGWFRTFYGKRFQFQEPGTYVLGQGTKGGDWKVSITLENLDGTKGAVLTKTRLEVAGDIIDIAQATENPITVNGGADPIIANPYTIGEVTIAVVEMPGFNIAVIEFFKLIVIDILGGRSVRIAPDTANKGMISGLCGDLKMMEDTDFTSDPEQLAIQPKINQEFDGCPLYGNPDDVAYCKGLLEPYKDSCRNPINFYYYTISCAFARCMGGDERASHVLLDYRETCAAPETRGTCVLSGHTFYDTFDKARYQFQGPCKEILMAADCFWNTWDVKVSHRNVDSYTEVEKVRIRKQSTVVELIVDGKQILVGGEAVSIP…	2562	1	1	1	475.552	1423.63	3	1423.63	0.0006	526	536	1	64.36	0.00013	Q	AIST-2	GFCDHAWEFKK		E
201	1	AIST-2	AIST_CLUC luciferase-recombinant_sw73 OS=Vargula hilgendorfii GN=NA	63350	553	MKTLILAVALVYCATVHCQDCPYEPDPPNTVPTSCEAKEGECIDSSCGTCTRDILSDGLCENKPGKTCCRMCQYVIECRVEAAGWFRTFYGKRFQFQEPGTYVLGQGTKGGDWKVSITLENLDGTKGAVLTKTRLEVAGDIIDIAQATENPITVNGGADPIIANPYTIGEVTIAVVEMPGFNIAVIEFFKLIVIDILGGRSVRIAPDTANKGMISGLCGDLKMMEDTDFTSDPEQLAIQPKINQEFDGCPLYGNPDDVAYCKGLLEPYKDSCRNPINFYYYTISCAFARCMGGDERASHVLLDYRETCAAPETRGTCVLSGHTFYDTFDKARYQFQGPCKEILMAADCFWNTWDVKVSHRNVDSYTEVEKVRIRKQSTVVELIVDGKQILVGGEAVSIP…	2315	1	1	1	456.545	1366.61	3	1366.61	0	527	536	1	59.47	0.00039	G	AIST-2	FCDHAWEFKK		E
201	1	AIST-2	AIST_CLUC luciferase-recombinant_sw73 OS=Vargula hilgendorfii GN=NA	63350	553	MKTLILAVALVYCATVHCQDCPYEPDPPNTVPTSCEAKEGECIDSSCGTCTRDILSDGLCENKPGKTCCRMCQYVIECRVEAAGWFRTFYGKRFQFQEPGTYVLGQGTKGGDWKVSITLENLDGTKGAVLTKTRLEVAGDIIDIAQATENPITVNGGADPIIANPYTIGEVTIAVVEMPGFNIAVIEFFKLIVIDILGGRSVRIAPDTANKGMISGLCGDLKMMEDTDFTSDPEQLAIQPKINQEFDGCPLYGNPDDVAYCKGLLEPYKDSCRNPINFYYYTISCAFARCMGGDERASHVLLDYRETCAAPETRGTCVLSGHTFYDTFDKARYQFQGPCKEILMAADCFWNTWDVKVSHRNVDSYTEVEKVRIRKQSTVVELIVDGKQILVGGEAVSIP…	449	1	1	1	473.251	944.487	2	944.487	0.0002	530	536	1	48.22	0.006	D	AIST-2	HAWEFKK		E
201	1	AIST-2	AIST_CLUC luciferase-recombinant_sw73 OS=Vargula hilgendorfii GN=NA	63350	553	MKTLILAVALVYCATVHCQDCPYEPDPPNTVPTSCEAKEGECIDSSCGTCTRDILSDGLCENKPGKTCCRMCQYVIECRVEAAGWFRTFYGKRFQFQEPGTYVLGQGTKGGDWKVSITLENLDGTKGAVLTKTRLEVAGDIIDIAQATENPITVNGGADPIIANPYTIGEVTIAVVEMPGFNIAVIEFFKLIVIDILGGRSVRIAPDTANKGMISGLCGDLKMMEDTDFTSDPEQLAIQPKINQEFDGCPLYGNPDDVAYCKGLLEPYKDSCRNPINFYYYTISCAFARCMGGDERASHVLLDYRETCAAPETRGTCVLSGHTFYDTFDKARYQFQGPCKEILMAADCFWNTWDVKVSHRNVDSYTEVEKVRIRKQSTVVELIVDGKQILVGGEAVSIP…	5668	1	1	1	741.014	2220.02	3	2220.02	0.0001	536	553	2	132.41	4.2e-11	K	AIST-2	KECYIKHGDTLEVPDECK		-
201	1	AIST-2	AIST_CLUC luciferase-recombinant_sw73 OS=Vargula hilgendorfii GN=NA	63350	553	MKTLILAVALVYCATVHCQDCPYEPDPPNTVPTSCEAKEGECIDSSCGTCTRDILSDGLCENKPGKTCCRMCQYVIECRVEAAGWFRTFYGKRFQFQEPGTYVLGQGTKGGDWKVSITLENLDGTKGAVLTKTRLEVAGDIIDIAQATENPITVNGGADPIIANPYTIGEVTIAVVEMPGFNIAVIEFFKLIVIDILGGRSVRIAPDTANKGMISGLCGDLKMMEDTDFTSDPEQLAIQPKINQEFDGCPLYGNPDDVAYCKGLLEPYKDSCRNPINFYYYTISCAFARCMGGDERASHVLLDYRETCAAPETRGTCVLSGHTFYDTFDKARYQFQGPCKEILMAADCFWNTWDVKVSHRNVDSYTEVEKVRIRKQSTVVELIVDGKQILVGGEAVSIP…	733	1	1	1	511.224	1020.43	2	1020.43	0.0006	537	544	1	44.07	0.0042	K	AIST-2	ECYIKHGD		T
201	1	AIST-2	AIST_CLUC luciferase-recombinant_sw73 OS=Vargula hilgendorfii GN=NA	63350	553	MKTLILAVALVYCATVHCQDCPYEPDPPNTVPTSCEAKEGECIDSSCGTCTRDILSDGLCENKPGKTCCRMCQYVIECRVEAAGWFRTFYGKRFQFQEPGTYVLGQGTKGGDWKVSITLENLDGTKGAVLTKTRLEVAGDIIDIAQATENPITVNGGADPIIANPYTIGEVTIAVVEMPGFNIAVIEFFKLIVIDILGGRSVRIAPDTANKGMISGLCGDLKMMEDTDFTSDPEQLAIQPKINQEFDGCPLYGNPDDVAYCKGLLEPYKDSCRNPINFYYYTISCAFARCMGGDERASHVLLDYRETCAAPETRGTCVLSGHTFYDTFDKARYQFQGPCKEILMAADCFWNTWDVKVSHRNVDSYTEVEKVRIRKQSTVVELIVDGKQILVGGEAVSIP…	5309	1	1	1	1046.97	2091.92	2	2091.92	0.0005	537	553	1	110.37	5.2e-09	K	AIST-2	ECYIKHGDTLEVPDECK		-
201	1	AIST-2	AIST_CLUC luciferase-recombinant_sw73 OS=Vargula hilgendorfii GN=NA	63350	553	MKTLILAVALVYCATVHCQDCPYEPDPPNTVPTSCEAKEGECIDSSCGTCTRDILSDGLCENKPGKTCCRMCQYVIECRVEAAGWFRTFYGKRFQFQEPGTYVLGQGTKGGDWKVSITLENLDGTKGAVLTKTRLEVAGDIIDIAQATENPITVNGGADPIIANPYTIGEVTIAVVEMPGFNIAVIEFFKLIVIDILGGRSVRIAPDTANKGMISGLCGDLKMMEDTDFTSDPEQLAIQPKINQEFDGCPLYGNPDDVAYCKGLLEPYKDSCRNPINFYYYTISCAFARCMGGDERASHVLLDYRETCAAPETRGTCVLSGHTFYDTFDKARYQFQGPCKEILMAADCFWNTWDVKVSHRNVDSYTEVEKVRIRKQSTVVELIVDGKQILVGGEAVSIP…	3494	1	1	1	820.903	1639.79	2	1639.79	0.0029	540	553	1	59.78	0.00059	Y	AIST-2	IKHGDTLEVPDECK		-
201	1	AIST-2	AIST_CLUC luciferase-recombinant_sw73 OS=Vargula hilgendorfii GN=NA	63350	553	MKTLILAVALVYCATVHCQDCPYEPDPPNTVPTSCEAKEGECIDSSCGTCTRDILSDGLCENKPGKTCCRMCQYVIECRVEAAGWFRTFYGKRFQFQEPGTYVLGQGTKGGDWKVSITLENLDGTKGAVLTKTRLEVAGDIIDIAQATENPITVNGGADPIIANPYTIGEVTIAVVEMPGFNIAVIEFFKLIVIDILGGRSVRIAPDTANKGMISGLCGDLKMMEDTDFTSDPEQLAIQPKINQEFDGCPLYGNPDDVAYCKGLLEPYKDSCRNPINFYYYTISCAFARCMGGDERASHVLLDYRETCAAPETRGTCVLSGHTFYDTFDKARYQFQGPCKEILMAADCFWNTWDVKVSHRNVDSYTEVEKVRIRKQSTVVELIVDGKQILVGGEAVSIP…	595	1	1	1	491.728	981.441	2	981.44	0.0002	542	550	0	58.35	0.0002	K	AIST-2	HGDTLEVPD		E
201	1	AIST-2	AIST_CLUC luciferase-recombinant_sw73 OS=Vargula hilgendorfii GN=NA	63350	553	MKTLILAVALVYCATVHCQDCPYEPDPPNTVPTSCEAKEGECIDSSCGTCTRDILSDGLCENKPGKTCCRMCQYVIECRVEAAGWFRTFYGKRFQFQEPGTYVLGQGTKGGDWKVSITLENLDGTKGAVLTKTRLEVAGDIIDIAQATENPITVNGGADPIIANPYTIGEVTIAVVEMPGFNIAVIEFFKLIVIDILGGRSVRIAPDTANKGMISGLCGDLKMMEDTDFTSDPEQLAIQPKINQEFDGCPLYGNPDDVAYCKGLLEPYKDSCRNPINFYYYTISCAFARCMGGDERASHVLLDYRETCAAPETRGTCVLSGHTFYDTFDKARYQFQGPCKEILMAADCFWNTWDVKVSHRNVDSYTEVEKVRIRKQSTVVELIVDGKQILVGGEAVSIP…	1135	1	1	1	556.249	1110.48	2	1110.48	0.0007	542	551	0	59.41	0.00018	K	AIST-2	HGDTLEVPDE		C
201	1	AIST-2	AIST_CLUC luciferase-recombinant_sw73 OS=Vargula hilgendorfii GN=NA	63350	553	MKTLILAVALVYCATVHCQDCPYEPDPPNTVPTSCEAKEGECIDSSCGTCTRDILSDGLCENKPGKTCCRMCQYVIECRVEAAGWFRTFYGKRFQFQEPGTYVLGQGTKGGDWKVSITLENLDGTKGAVLTKTRLEVAGDIIDIAQATENPITVNGGADPIIANPYTIGEVTIAVVEMPGFNIAVIEFFKLIVIDILGGRSVRIAPDTANKGMISGLCGDLKMMEDTDFTSDPEQLAIQPKINQEFDGCPLYGNPDDVAYCKGLLEPYKDSCRNPINFYYYTISCAFARCMGGDERASHVLLDYRETCAAPETRGTCVLSGHTFYDTFDKARYQFQGPCKEILMAADCFWNTWDVKVSHRNVDSYTEVEKVRIRKQSTVVELIVDGKQILVGGEAVSIP…	1862	1	1	1	636.264	1270.51	2	1270.51	0.0001	542	552	0	76.76	2.9e-06	K	AIST-2	HGDTLEVPDEC		K
201	1	AIST-2	AIST_CLUC luciferase-recombinant_sw73 OS=Vargula hilgendorfii GN=NA	63350	553	MKTLILAVALVYCATVHCQDCPYEPDPPNTVPTSCEAKEGECIDSSCGTCTRDILSDGLCENKPGKTCCRMCQYVIECRVEAAGWFRTFYGKRFQFQEPGTYVLGQGTKGGDWKVSITLENLDGTKGAVLTKTRLEVAGDIIDIAQATENPITVNGGADPIIANPYTIGEVTIAVVEMPGFNIAVIEFFKLIVIDILGGRSVRIAPDTANKGMISGLCGDLKMMEDTDFTSDPEQLAIQPKINQEFDGCPLYGNPDDVAYCKGLLEPYKDSCRNPINFYYYTISCAFARCMGGDERASHVLLDYRETCAAPETRGTCVLSGHTFYDTFDKARYQFQGPCKEILMAADCFWNTWDVKVSHRNVDSYTEVEKVRIRKQSTVVELIVDGKQILVGGEAVSIP…	2413	1	1	1	700.311	1398.61	2	1398.61	-0.0015	542	553	0	118.17	5.2e-10	K	AIST-2	HGDTLEVPDECK		-
201	1	AIST-2	AIST_CLUC luciferase-recombinant_sw73 OS=Vargula hilgendorfii GN=NA	63350	553	MKTLILAVALVYCATVHCQDCPYEPDPPNTVPTSCEAKEGECIDSSCGTCTRDILSDGLCENKPGKTCCRMCQYVIECRVEAAGWFRTFYGKRFQFQEPGTYVLGQGTKGGDWKVSITLENLDGTKGAVLTKTRLEVAGDIIDIAQATENPITVNGGADPIIANPYTIGEVTIAVVEMPGFNIAVIEFFKLIVIDILGGRSVRIAPDTANKGMISGLCGDLKMMEDTDFTSDPEQLAIQPKINQEFDGCPLYGNPDDVAYCKGLLEPYKDSCRNPINFYYYTISCAFARCMGGDERASHVLLDYRETCAAPETRGTCVLSGHTFYDTFDKARYQFQGPCKEILMAADCFWNTWDVKVSHRNVDSYTEVEKVRIRKQSTVVELIVDGKQILVGGEAVSIP…	1829	1	1	1	631.782	1261.55	2	1261.55	0.0004	543	553	0	42.59	0.014	H	AIST-2	GDTLEVPDECK		-
201	1	AIST-2	AIST_CLUC luciferase-recombinant_sw73 OS=Vargula hilgendorfii GN=NA	63350	553	MKTLILAVALVYCATVHCQDCPYEPDPPNTVPTSCEAKEGECIDSSCGTCTRDILSDGLCENKPGKTCCRMCQYVIECRVEAAGWFRTFYGKRFQFQEPGTYVLGQGTKGGDWKVSITLENLDGTKGAVLTKTRLEVAGDIIDIAQATENPITVNGGADPIIANPYTIGEVTIAVVEMPGFNIAVIEFFKLIVIDILGGRSVRIAPDTANKGMISGLCGDLKMMEDTDFTSDPEQLAIQPKINQEFDGCPLYGNPDDVAYCKGLLEPYKDSCRNPINFYYYTISCAFARCMGGDERASHVLLDYRETCAAPETRGTCVLSGHTFYDTFDKARYQFQGPCKEILMAADCFWNTWDVKVSHRNVDSYTEVEKVRIRKQSTVVELIVDGKQILVGGEAVSIP…	1521	1	1	1	603.272	1204.53	2	1204.53	0.0007	544	553	0	68.02	3.6e-05	G	AIST-2	DTLEVPDECK		-
201	1	AIST-2	AIST_CLUC luciferase-recombinant_sw73 OS=Vargula hilgendorfii GN=NA	63350	553	MKTLILAVALVYCATVHCQDCPYEPDPPNTVPTSCEAKEGECIDSSCGTCTRDILSDGLCENKPGKTCCRMCQYVIECRVEAAGWFRTFYGKRFQFQEPGTYVLGQGTKGGDWKVSITLENLDGTKGAVLTKTRLEVAGDIIDIAQATENPITVNGGADPIIANPYTIGEVTIAVVEMPGFNIAVIEFFKLIVIDILGGRSVRIAPDTANKGMISGLCGDLKMMEDTDFTSDPEQLAIQPKINQEFDGCPLYGNPDDVAYCKGLLEPYKDSCRNPINFYYYTISCAFARCMGGDERASHVLLDYRETCAAPETRGTCVLSGHTFYDTFDKARYQFQGPCKEILMAADCFWNTWDVKVSHRNVDSYTEVEKVRIRKQSTVVELIVDGKQILVGGEAVSIP…	1068	1	1	1	545.758	1089.5	2	1089.5	0.0004	545	553	0	49.88	0.0023	D	AIST-2	TLEVPDECK		-
201	1	AIST-2	AIST_CLUC luciferase-recombinant_sw73 OS=Vargula hilgendorfii GN=NA	63350	553	MKTLILAVALVYCATVHCQDCPYEPDPPNTVPTSCEAKEGECIDSSCGTCTRDILSDGLCENKPGKTCCRMCQYVIECRVEAAGWFRTFYGKRFQFQEPGTYVLGQGTKGGDWKVSITLENLDGTKGAVLTKTRLEVAGDIIDIAQATENPITVNGGADPIIANPYTIGEVTIAVVEMPGFNIAVIEFFKLIVIDILGGRSVRIAPDTANKGMISGLCGDLKMMEDTDFTSDPEQLAIQPKINQEFDGCPLYGNPDDVAYCKGLLEPYKDSCRNPINFYYYTISCAFARCMGGDERASHVLLDYRETCAAPETRGTCVLSGHTFYDTFDKARYQFQGPCKEILMAADCFWNTWDVKVSHRNVDSYTEVEKVRIRKQSTVVELIVDGKQILVGGEAVSIP…	623	1	1	1	495.235	988.455	2	988.453	0.0013	546	553	0	43.66	0.0074	T	AIST-2	LEVPDECK		-

## Sheet: chymo-semi
Supplementary table 3. Identification of Cluc-derived peptides by LC/MS followed by Mascot database search for Chymotrypsin digest.
#pep/acc	prot_hit_num	prot_acc	prot_desc	prot_mass	prot_len	prot_seq	pep_query	pep_rank	pep_isbold	pep_isunique	pep_exp_mz	pep_exp_mr	pep_exp_z	pep_calc_mr	pep_delta	pep_start	pep_end	pep_miss	pep_score	pep_expect	pep_res_before	prot_acc	pep_seq	pep_var_mod_pos (1: ammonia-loss, 2: pyro-Glu, 3: oxidation (M), 4: H1HN1 (ST))	pep_res_after	pep_var_mod	pep_summed_mod_pos	pep_local_mod_pos
194	1	AIST-2	AIST_CLUC luciferase-recombinant_sw73 OS=Vargula hilgendorfii GN=NA	63350	553	MKTLILAVALVYCATVHCQDCPYEPDPPNTVPTSCEAKEGECIDSSCGTCTRDILSDGLCENKPGKTCCRMCQYVIECRVEAAGWFRTFYGKRFQFQEPGTYVLGQGTKGGDWKVSITLENLDGTKGAVLTKTRLEVAGDIIDIAQATENPITVNGGADPIIANPYTIGEVTIAVVEMPGFNIAVIEFFKLIVIDILGGRSVRIAPDTANKGMISGLCGDLKMMEDTDFTSDPEQLAIQPKINQEFDGCPLYGNPDDVAYCKGLLEPYKDSCRNPINFYYYTISCAFARCMGGDERASHVLLDYRETCAAPETRGTCVLSGHTFYDTFDKARYQFQGPCKEILMAADCFWNTWDVKVSHRNVDSYTEVEKVRIRKQSTVVELIVDGKQILVGGEAVSIP…	6229	1	1	1	1085.47	3253.4	3	3253.4	-0.0003	27	55	0	66.25	0.00023	D	AIST-2	PPNTVPTSCEAKEGECIDSSCGTCTRDIL		S
194	1	AIST-2	AIST_CLUC luciferase-recombinant_sw73 OS=Vargula hilgendorfii GN=NA	63350	553	MKTLILAVALVYCATVHCQDCPYEPDPPNTVPTSCEAKEGECIDSSCGTCTRDILSDGLCENKPGKTCCRMCQYVIECRVEAAGWFRTFYGKRFQFQEPGTYVLGQGTKGGDWKVSITLENLDGTKGAVLTKTRLEVAGDIIDIAQATENPITVNGGADPIIANPYTIGEVTIAVVEMPGFNIAVIEFFKLIVIDILGGRSVRIAPDTANKGMISGLCGDLKMMEDTDFTSDPEQLAIQPKINQEFDGCPLYGNPDDVAYCKGLLEPYKDSCRNPINFYYYTISCAFARCMGGDERASHVLLDYRETCAAPETRGTCVLSGHTFYDTFDKARYQFQGPCKEILMAADCFWNTWDVKVSHRNVDSYTEVEKVRIRKQSTVVELIVDGKQILVGGEAVSIP…	7255	1	1	1	934.065	5598.35	6	5598.35	0.001	27	74	2	87.99	2.2e-06	D	AIST-2	PPNTVPTSCEAKEGECIDSSCGTCTRDILSDGLCENKPGKTCCRMCQY		V
194	1	AIST-2	AIST_CLUC luciferase-recombinant_sw73 OS=Vargula hilgendorfii GN=NA	63350	553	MKTLILAVALVYCATVHCQDCPYEPDPPNTVPTSCEAKEGECIDSSCGTCTRDILSDGLCENKPGKTCCRMCQYVIECRVEAAGWFRTFYGKRFQFQEPGTYVLGQGTKGGDWKVSITLENLDGTKGAVLTKTRLEVAGDIIDIAQATENPITVNGGADPIIANPYTIGEVTIAVVEMPGFNIAVIEFFKLIVIDILGGRSVRIAPDTANKGMISGLCGDLKMMEDTDFTSDPEQLAIQPKINQEFDGCPLYGNPDDVAYCKGLLEPYKDSCRNPINFYYYTISCAFARCMGGDERASHVLLDYRETCAAPETRGTCVLSGHTFYDTFDKARYQFQGPCKEILMAADCFWNTWDVKVSHRNVDSYTEVEKVRIRKQSTVVELIVDGKQILVGGEAVSIP…	842	1	1	1	495.267	988.519	2	988.519	0.0001	51	59	1	60.66	0.00034	C	AIST-2	TRDILSDGL		C
194	1	AIST-2	AIST_CLUC luciferase-recombinant_sw73 OS=Vargula hilgendorfii GN=NA	63350	553	MKTLILAVALVYCATVHCQDCPYEPDPPNTVPTSCEAKEGECIDSSCGTCTRDILSDGLCENKPGKTCCRMCQYVIECRVEAAGWFRTFYGKRFQFQEPGTYVLGQGTKGGDWKVSITLENLDGTKGAVLTKTRLEVAGDIIDIAQATENPITVNGGADPIIANPYTIGEVTIAVVEMPGFNIAVIEFFKLIVIDILGGRSVRIAPDTANKGMISGLCGDLKMMEDTDFTSDPEQLAIQPKINQEFDGCPLYGNPDDVAYCKGLLEPYKDSCRNPINFYYYTISCAFARCMGGDERASHVLLDYRETCAAPETRGTCVLSGHTFYDTFDKARYQFQGPCKEILMAADCFWNTWDVKVSHRNVDSYTEVEKVRIRKQSTVVELIVDGKQILVGGEAVSIP…	5914	1	1	1	741.333	2961.3	4	2961.3	0.001	51	74	2	57.66	0.0015	C	AIST-2	TRDILSDGLCENKPGKTCCRMCQY		V
194	1	AIST-2	AIST_CLUC luciferase-recombinant_sw73 OS=Vargula hilgendorfii GN=NA	63350	553	MKTLILAVALVYCATVHCQDCPYEPDPPNTVPTSCEAKEGECIDSSCGTCTRDILSDGLCENKPGKTCCRMCQYVIECRVEAAGWFRTFYGKRFQFQEPGTYVLGQGTKGGDWKVSITLENLDGTKGAVLTKTRLEVAGDIIDIAQATENPITVNGGADPIIANPYTIGEVTIAVVEMPGFNIAVIEFFKLIVIDILGGRSVRIAPDTANKGMISGLCGDLKMMEDTDFTSDPEQLAIQPKINQEFDGCPLYGNPDDVAYCKGLLEPYKDSCRNPINFYYYTISCAFARCMGGDERASHVLLDYRETCAAPETRGTCVLSGHTFYDTFDKARYQFQGPCKEILMAADCFWNTWDVKVSHRNVDSYTEVEKVRIRKQSTVVELIVDGKQILVGGEAVSIP…	5504	1	1	1	648.289	2589.13	4	2589.13	-0.0002	54	74	2	112.86	4e-09	D	AIST-2	ILSDGLCENKPGKTCCRMCQY		V
194	1	AIST-2	AIST_CLUC luciferase-recombinant_sw73 OS=Vargula hilgendorfii GN=NA	63350	553	MKTLILAVALVYCATVHCQDCPYEPDPPNTVPTSCEAKEGECIDSSCGTCTRDILSDGLCENKPGKTCCRMCQYVIECRVEAAGWFRTFYGKRFQFQEPGTYVLGQGTKGGDWKVSITLENLDGTKGAVLTKTRLEVAGDIIDIAQATENPITVNGGADPIIANPYTIGEVTIAVVEMPGFNIAVIEFFKLIVIDILGGRSVRIAPDTANKGMISGLCGDLKMMEDTDFTSDPEQLAIQPKINQEFDGCPLYGNPDDVAYCKGLLEPYKDSCRNPINFYYYTISCAFARCMGGDERASHVLLDYRETCAAPETRGTCVLSGHTFYDTFDKARYQFQGPCKEILMAADCFWNTWDVKVSHRNVDSYTEVEKVRIRKQSTVVELIVDGKQILVGGEAVSIP…	5530	1	1	1	652.288	2605.12	4	2605.12	0.0005	54	74	2	73.07	3.6e-05	D	AIST-2	ILSDGLCENKPGKTCCRMCQY	0.000000000000000003000.0	V	Oxidation (M)
194	1	AIST-2	AIST_CLUC luciferase-recombinant_sw73 OS=Vargula hilgendorfii GN=NA	63350	553	MKTLILAVALVYCATVHCQDCPYEPDPPNTVPTSCEAKEGECIDSSCGTCTRDILSDGLCENKPGKTCCRMCQYVIECRVEAAGWFRTFYGKRFQFQEPGTYVLGQGTKGGDWKVSITLENLDGTKGAVLTKTRLEVAGDIIDIAQATENPITVNGGADPIIANPYTIGEVTIAVVEMPGFNIAVIEFFKLIVIDILGGRSVRIAPDTANKGMISGLCGDLKMMEDTDFTSDPEQLAIQPKINQEFDGCPLYGNPDDVAYCKGLLEPYKDSCRNPINFYYYTISCAFARCMGGDERASHVLLDYRETCAAPETRGTCVLSGHTFYDTFDKARYQFQGPCKEILMAADCFWNTWDVKVSHRNVDSYTEVEKVRIRKQSTVVELIVDGKQILVGGEAVSIP…	2097	1	1	1	435.875	1304.6	3	1304.6	0	56	67	1	57.91	0.00054	L	AIST-2	SDGLCENKPGKT		C
194	1	AIST-2	AIST_CLUC luciferase-recombinant_sw73 OS=Vargula hilgendorfii GN=NA	63350	553	MKTLILAVALVYCATVHCQDCPYEPDPPNTVPTSCEAKEGECIDSSCGTCTRDILSDGLCENKPGKTCCRMCQYVIECRVEAAGWFRTFYGKRFQFQEPGTYVLGQGTKGGDWKVSITLENLDGTKGAVLTKTRLEVAGDIIDIAQATENPITVNGGADPIIANPYTIGEVTIAVVEMPGFNIAVIEFFKLIVIDILGGRSVRIAPDTANKGMISGLCGDLKMMEDTDFTSDPEQLAIQPKINQEFDGCPLYGNPDDVAYCKGLLEPYKDSCRNPINFYYYTISCAFARCMGGDERASHVLLDYRETCAAPETRGTCVLSGHTFYDTFDKARYQFQGPCKEILMAADCFWNTWDVKVSHRNVDSYTEVEKVRIRKQSTVVELIVDGKQILVGGEAVSIP…	2517	1	1	1	733.325	1464.63	2	1464.63	0.0009	56	68	1	94.05	7.7e-08	L	AIST-2	SDGLCENKPGKTC		C
194	1	AIST-2	AIST_CLUC luciferase-recombinant_sw73 OS=Vargula hilgendorfii GN=NA	63350	553	MKTLILAVALVYCATVHCQDCPYEPDPPNTVPTSCEAKEGECIDSSCGTCTRDILSDGLCENKPGKTCCRMCQYVIECRVEAAGWFRTFYGKRFQFQEPGTYVLGQGTKGGDWKVSITLENLDGTKGAVLTKTRLEVAGDIIDIAQATENPITVNGGADPIIANPYTIGEVTIAVVEMPGFNIAVIEFFKLIVIDILGGRSVRIAPDTANKGMISGLCGDLKMMEDTDFTSDPEQLAIQPKINQEFDGCPLYGNPDDVAYCKGLLEPYKDSCRNPINFYYYTISCAFARCMGGDERASHVLLDYRETCAAPETRGTCVLSGHTFYDTFDKARYQFQGPCKEILMAADCFWNTWDVKVSHRNVDSYTEVEKVRIRKQSTVVELIVDGKQILVGGEAVSIP…	3031	1	1	1	542.562	1624.66	3	1624.66	0	56	69	1	101.39	1.5e-08	L	AIST-2	SDGLCENKPGKTCC		R
194	1	AIST-2	AIST_CLUC luciferase-recombinant_sw73 OS=Vargula hilgendorfii GN=NA	63350	553	MKTLILAVALVYCATVHCQDCPYEPDPPNTVPTSCEAKEGECIDSSCGTCTRDILSDGLCENKPGKTCCRMCQYVIECRVEAAGWFRTFYGKRFQFQEPGTYVLGQGTKGGDWKVSITLENLDGTKGAVLTKTRLEVAGDIIDIAQATENPITVNGGADPIIANPYTIGEVTIAVVEMPGFNIAVIEFFKLIVIDILGGRSVRIAPDTANKGMISGLCGDLKMMEDTDFTSDPEQLAIQPKINQEFDGCPLYGNPDDVAYCKGLLEPYKDSCRNPINFYYYTISCAFARCMGGDERASHVLLDYRETCAAPETRGTCVLSGHTFYDTFDKARYQFQGPCKEILMAADCFWNTWDVKVSHRNVDSYTEVEKVRIRKQSTVVELIVDGKQILVGGEAVSIP…	4496	1	1	1	478.959	1911.81	4	1911.81	-0.0004	56	71	1	72.79	2.9e-05	L	AIST-2	SDGLCENKPGKTCCRM		C
194	1	AIST-2	AIST_CLUC luciferase-recombinant_sw73 OS=Vargula hilgendorfii GN=NA	63350	553	MKTLILAVALVYCATVHCQDCPYEPDPPNTVPTSCEAKEGECIDSSCGTCTRDILSDGLCENKPGKTCCRMCQYVIECRVEAAGWFRTFYGKRFQFQEPGTYVLGQGTKGGDWKVSITLENLDGTKGAVLTKTRLEVAGDIIDIAQATENPITVNGGADPIIANPYTIGEVTIAVVEMPGFNIAVIEFFKLIVIDILGGRSVRIAPDTANKGMISGLCGDLKMMEDTDFTSDPEQLAIQPKINQEFDGCPLYGNPDDVAYCKGLLEPYKDSCRNPINFYYYTISCAFARCMGGDERASHVLLDYRETCAAPETRGTCVLSGHTFYDTFDKARYQFQGPCKEILMAADCFWNTWDVKVSHRNVDSYTEVEKVRIRKQSTVVELIVDGKQILVGGEAVSIP…	5192	1	1	1	788.66	2362.96	3	2362.96	-0.0003	56	74	1	54.69	0.0014	L	AIST-2	SDGLCENKPGKTCCRMCQY		V
194	1	AIST-2	AIST_CLUC luciferase-recombinant_sw73 OS=Vargula hilgendorfii GN=NA	63350	553	MKTLILAVALVYCATVHCQDCPYEPDPPNTVPTSCEAKEGECIDSSCGTCTRDILSDGLCENKPGKTCCRMCQYVIECRVEAAGWFRTFYGKRFQFQEPGTYVLGQGTKGGDWKVSITLENLDGTKGAVLTKTRLEVAGDIIDIAQATENPITVNGGADPIIANPYTIGEVTIAVVEMPGFNIAVIEFFKLIVIDILGGRSVRIAPDTANKGMISGLCGDLKMMEDTDFTSDPEQLAIQPKINQEFDGCPLYGNPDDVAYCKGLLEPYKDSCRNPINFYYYTISCAFARCMGGDERASHVLLDYRETCAAPETRGTCVLSGHTFYDTFDKARYQFQGPCKEILMAADCFWNTWDVKVSHRNVDSYTEVEKVRIRKQSTVVELIVDGKQILVGGEAVSIP…	4925	1	1	1	721.307	2160.9	3	2160.9	-0.0001	58	74	1	76.62	1.2e-05	D	AIST-2	GLCENKPGKTCCRMCQY		V
194	1	AIST-2	AIST_CLUC luciferase-recombinant_sw73 OS=Vargula hilgendorfii GN=NA	63350	553	MKTLILAVALVYCATVHCQDCPYEPDPPNTVPTSCEAKEGECIDSSCGTCTRDILSDGLCENKPGKTCCRMCQYVIECRVEAAGWFRTFYGKRFQFQEPGTYVLGQGTKGGDWKVSITLENLDGTKGAVLTKTRLEVAGDIIDIAQATENPITVNGGADPIIANPYTIGEVTIAVVEMPGFNIAVIEFFKLIVIDILGGRSVRIAPDTANKGMISGLCGDLKMMEDTDFTSDPEQLAIQPKINQEFDGCPLYGNPDDVAYCKGLLEPYKDSCRNPINFYYYTISCAFARCMGGDERASHVLLDYRETCAAPETRGTCVLSGHTFYDTFDKARYQFQGPCKEILMAADCFWNTWDVKVSHRNVDSYTEVEKVRIRKQSTVVELIVDGKQILVGGEAVSIP…	2668	1	1	1	514.221	1539.64	3	1539.64	-0.0007	60	71	0	51.94	0.00077	L	AIST-2	CENKPGKTCCRM		C
194	1	AIST-2	AIST_CLUC luciferase-recombinant_sw73 OS=Vargula hilgendorfii GN=NA	63350	553	MKTLILAVALVYCATVHCQDCPYEPDPPNTVPTSCEAKEGECIDSSCGTCTRDILSDGLCENKPGKTCCRMCQYVIECRVEAAGWFRTFYGKRFQFQEPGTYVLGQGTKGGDWKVSITLENLDGTKGAVLTKTRLEVAGDIIDIAQATENPITVNGGADPIIANPYTIGEVTIAVVEMPGFNIAVIEFFKLIVIDILGGRSVRIAPDTANKGMISGLCGDLKMMEDTDFTSDPEQLAIQPKINQEFDGCPLYGNPDDVAYCKGLLEPYKDSCRNPINFYYYTISCAFARCMGGDERASHVLLDYRETCAAPETRGTCVLSGHTFYDTFDKARYQFQGPCKEILMAADCFWNTWDVKVSHRNVDSYTEVEKVRIRKQSTVVELIVDGKQILVGGEAVSIP…	2629	1	1	1	508.545	1522.61	3	1522.61	-0.0018	60	71	0	41.45	0.0072	L	AIST-2	CENKPGKTCCRM	1.000000000000.0	C	Ammonia-loss (N-term C)
194	1	AIST-2	AIST_CLUC luciferase-recombinant_sw73 OS=Vargula hilgendorfii GN=NA	63350	553	MKTLILAVALVYCATVHCQDCPYEPDPPNTVPTSCEAKEGECIDSSCGTCTRDILSDGLCENKPGKTCCRMCQYVIECRVEAAGWFRTFYGKRFQFQEPGTYVLGQGTKGGDWKVSITLENLDGTKGAVLTKTRLEVAGDIIDIAQATENPITVNGGADPIIANPYTIGEVTIAVVEMPGFNIAVIEFFKLIVIDILGGRSVRIAPDTANKGMISGLCGDLKMMEDTDFTSDPEQLAIQPKINQEFDGCPLYGNPDDVAYCKGLLEPYKDSCRNPINFYYYTISCAFARCMGGDERASHVLLDYRETCAAPETRGTCVLSGHTFYDTFDKARYQFQGPCKEILMAADCFWNTWDVKVSHRNVDSYTEVEKVRIRKQSTVVELIVDGKQILVGGEAVSIP…	4702	1	1	1	664.605	1990.79	3	1990.79	-0.0008	60	74	0	62.14	0.00021	L	AIST-2	CENKPGKTCCRMCQY		V
194	1	AIST-2	AIST_CLUC luciferase-recombinant_sw73 OS=Vargula hilgendorfii GN=NA	63350	553	MKTLILAVALVYCATVHCQDCPYEPDPPNTVPTSCEAKEGECIDSSCGTCTRDILSDGLCENKPGKTCCRMCQYVIECRVEAAGWFRTFYGKRFQFQEPGTYVLGQGTKGGDWKVSITLENLDGTKGAVLTKTRLEVAGDIIDIAQATENPITVNGGADPIIANPYTIGEVTIAVVEMPGFNIAVIEFFKLIVIDILGGRSVRIAPDTANKGMISGLCGDLKMMEDTDFTSDPEQLAIQPKINQEFDGCPLYGNPDDVAYCKGLLEPYKDSCRNPINFYYYTISCAFARCMGGDERASHVLLDYRETCAAPETRGTCVLSGHTFYDTFDKARYQFQGPCKEILMAADCFWNTWDVKVSHRNVDSYTEVEKVRIRKQSTVVELIVDGKQILVGGEAVSIP…	4668	1	1	1	658.93	1973.77	3	1973.77	0.0014	60	74	0	51.61	0.0022	L	AIST-2	CENKPGKTCCRMCQY	1.000000000000000.0	V	Ammonia-loss (N-term C)
194	1	AIST-2	AIST_CLUC luciferase-recombinant_sw73 OS=Vargula hilgendorfii GN=NA	63350	553	MKTLILAVALVYCATVHCQDCPYEPDPPNTVPTSCEAKEGECIDSSCGTCTRDILSDGLCENKPGKTCCRMCQYVIECRVEAAGWFRTFYGKRFQFQEPGTYVLGQGTKGGDWKVSITLENLDGTKGAVLTKTRLEVAGDIIDIAQATENPITVNGGADPIIANPYTIGEVTIAVVEMPGFNIAVIEFFKLIVIDILGGRSVRIAPDTANKGMISGLCGDLKMMEDTDFTSDPEQLAIQPKINQEFDGCPLYGNPDDVAYCKGLLEPYKDSCRNPINFYYYTISCAFARCMGGDERASHVLLDYRETCAAPETRGTCVLSGHTFYDTFDKARYQFQGPCKEILMAADCFWNTWDVKVSHRNVDSYTEVEKVRIRKQSTVVELIVDGKQILVGGEAVSIP…	3700	1	1	1	568.248	1701.72	3	1701.72	0.0002	62	74	0	48.13	0.005	E	AIST-2	NKPGKTCCRMCQY		V
194	1	AIST-2	AIST_CLUC luciferase-recombinant_sw73 OS=Vargula hilgendorfii GN=NA	63350	553	MKTLILAVALVYCATVHCQDCPYEPDPPNTVPTSCEAKEGECIDSSCGTCTRDILSDGLCENKPGKTCCRMCQYVIECRVEAAGWFRTFYGKRFQFQEPGTYVLGQGTKGGDWKVSITLENLDGTKGAVLTKTRLEVAGDIIDIAQATENPITVNGGADPIIANPYTIGEVTIAVVEMPGFNIAVIEFFKLIVIDILGGRSVRIAPDTANKGMISGLCGDLKMMEDTDFTSDPEQLAIQPKINQEFDGCPLYGNPDDVAYCKGLLEPYKDSCRNPINFYYYTISCAFARCMGGDERASHVLLDYRETCAAPETRGTCVLSGHTFYDTFDKARYQFQGPCKEILMAADCFWNTWDVKVSHRNVDSYTEVEKVRIRKQSTVVELIVDGKQILVGGEAVSIP…	1237	1	1	1	539.19	1076.37	2	1076.37	0.0001	68	74	0	25.36	0.026	T	AIST-2	CCRMCQY		V
194	1	AIST-2	AIST_CLUC luciferase-recombinant_sw73 OS=Vargula hilgendorfii GN=NA	63350	553	MKTLILAVALVYCATVHCQDCPYEPDPPNTVPTSCEAKEGECIDSSCGTCTRDILSDGLCENKPGKTCCRMCQYVIECRVEAAGWFRTFYGKRFQFQEPGTYVLGQGTKGGDWKVSITLENLDGTKGAVLTKTRLEVAGDIIDIAQATENPITVNGGADPIIANPYTIGEVTIAVVEMPGFNIAVIEFFKLIVIDILGGRSVRIAPDTANKGMISGLCGDLKMMEDTDFTSDPEQLAIQPKINQEFDGCPLYGNPDDVAYCKGLLEPYKDSCRNPINFYYYTISCAFARCMGGDERASHVLLDYRETCAAPETRGTCVLSGHTFYDTFDKARYQFQGPCKEILMAADCFWNTWDVKVSHRNVDSYTEVEKVRIRKQSTVVELIVDGKQILVGGEAVSIP…	2030	1	1	1	645.319	1288.62	2	1288.62	0.0004	75	85	0	59.46	0.00044	Y	AIST-2	VIECRVEAAGW		F
194	1	AIST-2	AIST_CLUC luciferase-recombinant_sw73 OS=Vargula hilgendorfii GN=NA	63350	553	MKTLILAVALVYCATVHCQDCPYEPDPPNTVPTSCEAKEGECIDSSCGTCTRDILSDGLCENKPGKTCCRMCQYVIECRVEAAGWFRTFYGKRFQFQEPGTYVLGQGTKGGDWKVSITLENLDGTKGAVLTKTRLEVAGDIIDIAQATENPITVNGGADPIIANPYTIGEVTIAVVEMPGFNIAVIEFFKLIVIDILGGRSVRIAPDTANKGMISGLCGDLKMMEDTDFTSDPEQLAIQPKINQEFDGCPLYGNPDDVAYCKGLLEPYKDSCRNPINFYYYTISCAFARCMGGDERASHVLLDYRETCAAPETRGTCVLSGHTFYDTFDKARYQFQGPCKEILMAADCFWNTWDVKVSHRNVDSYTEVEKVRIRKQSTVVELIVDGKQILVGGEAVSIP…	2436	1	1	1	718.854	1435.69	2	1435.69	0.0013	75	86	1	49.34	0.0055	Y	AIST-2	VIECRVEAAGWF		R
194	1	AIST-2	AIST_CLUC luciferase-recombinant_sw73 OS=Vargula hilgendorfii GN=NA	63350	553	MKTLILAVALVYCATVHCQDCPYEPDPPNTVPTSCEAKEGECIDSSCGTCTRDILSDGLCENKPGKTCCRMCQYVIECRVEAAGWFRTFYGKRFQFQEPGTYVLGQGTKGGDWKVSITLENLDGTKGAVLTKTRLEVAGDIIDIAQATENPITVNGGADPIIANPYTIGEVTIAVVEMPGFNIAVIEFFKLIVIDILGGRSVRIAPDTANKGMISGLCGDLKMMEDTDFTSDPEQLAIQPKINQEFDGCPLYGNPDDVAYCKGLLEPYKDSCRNPINFYYYTISCAFARCMGGDERASHVLLDYRETCAAPETRGTCVLSGHTFYDTFDKARYQFQGPCKEILMAADCFWNTWDVKVSHRNVDSYTEVEKVRIRKQSTVVELIVDGKQILVGGEAVSIP…	6361	1	1	1	861.426	3441.68	4	3441.67	0.0048	75	102	6	49.71	0.011	Y	AIST-2	VIECRVEAAGWFRTFYGKRFQFQEPGTY		V
194	1	AIST-2	AIST_CLUC luciferase-recombinant_sw73 OS=Vargula hilgendorfii GN=NA	63350	553	MKTLILAVALVYCATVHCQDCPYEPDPPNTVPTSCEAKEGECIDSSCGTCTRDILSDGLCENKPGKTCCRMCQYVIECRVEAAGWFRTFYGKRFQFQEPGTYVLGQGTKGGDWKVSITLENLDGTKGAVLTKTRLEVAGDIIDIAQATENPITVNGGADPIIANPYTIGEVTIAVVEMPGFNIAVIEFFKLIVIDILGGRSVRIAPDTANKGMISGLCGDLKMMEDTDFTSDPEQLAIQPKINQEFDGCPLYGNPDDVAYCKGLLEPYKDSCRNPINFYYYTISCAFARCMGGDERASHVLLDYRETCAAPETRGTCVLSGHTFYDTFDKARYQFQGPCKEILMAADCFWNTWDVKVSHRNVDSYTEVEKVRIRKQSTVVELIVDGKQILVGGEAVSIP…	2996	1	1	1	810.895	1619.77	2	1619.77	0.0013	90	102	3	70.53	3.8e-05	F	AIST-2	YGKRFQFQEPGTY		V
194	1	AIST-2	AIST_CLUC luciferase-recombinant_sw73 OS=Vargula hilgendorfii GN=NA	63350	553	MKTLILAVALVYCATVHCQDCPYEPDPPNTVPTSCEAKEGECIDSSCGTCTRDILSDGLCENKPGKTCCRMCQYVIECRVEAAGWFRTFYGKRFQFQEPGTYVLGQGTKGGDWKVSITLENLDGTKGAVLTKTRLEVAGDIIDIAQATENPITVNGGADPIIANPYTIGEVTIAVVEMPGFNIAVIEFFKLIVIDILGGRSVRIAPDTANKGMISGLCGDLKMMEDTDFTSDPEQLAIQPKINQEFDGCPLYGNPDDVAYCKGLLEPYKDSCRNPINFYYYTISCAFARCMGGDERASHVLLDYRETCAAPETRGTCVLSGHTFYDTFDKARYQFQGPCKEILMAADCFWNTWDVKVSHRNVDSYTEVEKVRIRKQSTVVELIVDGKQILVGGEAVSIP…	2497	1	1	1	729.363	1456.71	2	1456.71	0.001	91	102	2	66.11	0.00011	Y	AIST-2	GKRFQFQEPGTY		V
194	1	AIST-2	AIST_CLUC luciferase-recombinant_sw73 OS=Vargula hilgendorfii GN=NA	63350	553	MKTLILAVALVYCATVHCQDCPYEPDPPNTVPTSCEAKEGECIDSSCGTCTRDILSDGLCENKPGKTCCRMCQYVIECRVEAAGWFRTFYGKRFQFQEPGTYVLGQGTKGGDWKVSITLENLDGTKGAVLTKTRLEVAGDIIDIAQATENPITVNGGADPIIANPYTIGEVTIAVVEMPGFNIAVIEFFKLIVIDILGGRSVRIAPDTANKGMISGLCGDLKMMEDTDFTSDPEQLAIQPKINQEFDGCPLYGNPDDVAYCKGLLEPYKDSCRNPINFYYYTISCAFARCMGGDERASHVLLDYRETCAAPETRGTCVLSGHTFYDTFDKARYQFQGPCKEILMAADCFWNTWDVKVSHRNVDSYTEVEKVRIRKQSTVVELIVDGKQILVGGEAVSIP…	5794	1	1	1	952.855	2855.54	3	2855.54	0.0036	103	130	4	167.2	7.5e-15	Y	AIST-2	VLGQGTKGGDWKVSITLENLDGTKGAVL		T
194	1	AIST-2	AIST_CLUC luciferase-recombinant_sw73 OS=Vargula hilgendorfii GN=NA	63350	553	MKTLILAVALVYCATVHCQDCPYEPDPPNTVPTSCEAKEGECIDSSCGTCTRDILSDGLCENKPGKTCCRMCQYVIECRVEAAGWFRTFYGKRFQFQEPGTYVLGQGTKGGDWKVSITLENLDGTKGAVLTKTRLEVAGDIIDIAQATENPITVNGGADPIIANPYTIGEVTIAVVEMPGFNIAVIEFFKLIVIDILGGRSVRIAPDTANKGMISGLCGDLKMMEDTDFTSDPEQLAIQPKINQEFDGCPLYGNPDDVAYCKGLLEPYKDSCRNPINFYYYTISCAFARCMGGDERASHVLLDYRETCAAPETRGTCVLSGHTFYDTFDKARYQFQGPCKEILMAADCFWNTWDVKVSHRNVDSYTEVEKVRIRKQSTVVELIVDGKQILVGGEAVSIP…	7458	1	1	1	942.077	6587.49	7	6587.48	0.0102	103	166	6	67.56	8.9e-05	Y	AIST-2	VLGQGTKGGDWKVSITLENLDGTKGAVLTKTRLEVAGDIIDIAQATENPITVNGGADPIIANPY		T
194	1	AIST-2	AIST_CLUC luciferase-recombinant_sw73 OS=Vargula hilgendorfii GN=NA	63350	553	MKTLILAVALVYCATVHCQDCPYEPDPPNTVPTSCEAKEGECIDSSCGTCTRDILSDGLCENKPGKTCCRMCQYVIECRVEAAGWFRTFYGKRFQFQEPGTYVLGQGTKGGDWKVSITLENLDGTKGAVLTKTRLEVAGDIIDIAQATENPITVNGGADPIIANPYTIGEVTIAVVEMPGFNIAVIEFFKLIVIDILGGRSVRIAPDTANKGMISGLCGDLKMMEDTDFTSDPEQLAIQPKINQEFDGCPLYGNPDDVAYCKGLLEPYKDSCRNPINFYYYTISCAFARCMGGDERASHVLLDYRETCAAPETRGTCVLSGHTFYDTFDKARYQFQGPCKEILMAADCFWNTWDVKVSHRNVDSYTEVEKVRIRKQSTVVELIVDGKQILVGGEAVSIP…	4013	1	1	1	586.672	1757	3	1756.99	0.0019	114	130	2	94.85	7.4e-08	W	AIST-2	KVSITLENLDGTKGAVL		T
194	1	AIST-2	AIST_CLUC luciferase-recombinant_sw73 OS=Vargula hilgendorfii GN=NA	63350	553	MKTLILAVALVYCATVHCQDCPYEPDPPNTVPTSCEAKEGECIDSSCGTCTRDILSDGLCENKPGKTCCRMCQYVIECRVEAAGWFRTFYGKRFQFQEPGTYVLGQGTKGGDWKVSITLENLDGTKGAVLTKTRLEVAGDIIDIAQATENPITVNGGADPIIANPYTIGEVTIAVVEMPGFNIAVIEFFKLIVIDILGGRSVRIAPDTANKGMISGLCGDLKMMEDTDFTSDPEQLAIQPKINQEFDGCPLYGNPDDVAYCKGLLEPYKDSCRNPINFYYYTISCAFARCMGGDERASHVLLDYRETCAAPETRGTCVLSGHTFYDTFDKARYQFQGPCKEILMAADCFWNTWDVKVSHRNVDSYTEVEKVRIRKQSTVVELIVDGKQILVGGEAVSIP…	854	1	1	1	496.266	990.517	2	990.517	0	208	217	0	53.34	0.0018	D	AIST-2	TANKGMISGL		C
194	1	AIST-2	AIST_CLUC luciferase-recombinant_sw73 OS=Vargula hilgendorfii GN=NA	63350	553	MKTLILAVALVYCATVHCQDCPYEPDPPNTVPTSCEAKEGECIDSSCGTCTRDILSDGLCENKPGKTCCRMCQYVIECRVEAAGWFRTFYGKRFQFQEPGTYVLGQGTKGGDWKVSITLENLDGTKGAVLTKTRLEVAGDIIDIAQATENPITVNGGADPIIANPYTIGEVTIAVVEMPGFNIAVIEFFKLIVIDILGGRSVRIAPDTANKGMISGLCGDLKMMEDTDFTSDPEQLAIQPKINQEFDGCPLYGNPDDVAYCKGLLEPYKDSCRNPINFYYYTISCAFARCMGGDERASHVLLDYRETCAAPETRGTCVLSGHTFYDTFDKARYQFQGPCKEILMAADCFWNTWDVKVSHRNVDSYTEVEKVRIRKQSTVVELIVDGKQILVGGEAVSIP…	2434	1	1	1	718.847	1435.68	2	1435.68	0.0005	208	221	1	89.19	4.7e-07	D	AIST-2	TANKGMISGLCGDL		K
194	1	AIST-2	AIST_CLUC luciferase-recombinant_sw73 OS=Vargula hilgendorfii GN=NA	63350	553	MKTLILAVALVYCATVHCQDCPYEPDPPNTVPTSCEAKEGECIDSSCGTCTRDILSDGLCENKPGKTCCRMCQYVIECRVEAAGWFRTFYGKRFQFQEPGTYVLGQGTKGGDWKVSITLENLDGTKGAVLTKTRLEVAGDIIDIAQATENPITVNGGADPIIANPYTIGEVTIAVVEMPGFNIAVIEFFKLIVIDILGGRSVRIAPDTANKGMISGLCGDLKMMEDTDFTSDPEQLAIQPKINQEFDGCPLYGNPDDVAYCKGLLEPYKDSCRNPINFYYYTISCAFARCMGGDERASHVLLDYRETCAAPETRGTCVLSGHTFYDTFDKARYQFQGPCKEILMAADCFWNTWDVKVSHRNVDSYTEVEKVRIRKQSTVVELIVDGKQILVGGEAVSIP…	147	1	1	1	427.682	853.349	2	853.35	-0.0003	218	224	1	34.75	0.039	L	AIST-2	CGDLKMM		E
194	1	AIST-2	AIST_CLUC luciferase-recombinant_sw73 OS=Vargula hilgendorfii GN=NA	63350	553	MKTLILAVALVYCATVHCQDCPYEPDPPNTVPTSCEAKEGECIDSSCGTCTRDILSDGLCENKPGKTCCRMCQYVIECRVEAAGWFRTFYGKRFQFQEPGTYVLGQGTKGGDWKVSITLENLDGTKGAVLTKTRLEVAGDIIDIAQATENPITVNGGADPIIANPYTIGEVTIAVVEMPGFNIAVIEFFKLIVIDILGGRSVRIAPDTANKGMISGLCGDLKMMEDTDFTSDPEQLAIQPKINQEFDGCPLYGNPDDVAYCKGLLEPYKDSCRNPINFYYYTISCAFARCMGGDERASHVLLDYRETCAAPETRGTCVLSGHTFYDTFDKARYQFQGPCKEILMAADCFWNTWDVKVSHRNVDSYTEVEKVRIRKQSTVVELIVDGKQILVGGEAVSIP…	2507	1	1	1	731.289	1460.56	2	1460.56	0.0011	218	229	1	83.47	2.1e-07	L	AIST-2	CGDLKMMEDTDF		T
194	1	AIST-2	AIST_CLUC luciferase-recombinant_sw73 OS=Vargula hilgendorfii GN=NA	63350	553	MKTLILAVALVYCATVHCQDCPYEPDPPNTVPTSCEAKEGECIDSSCGTCTRDILSDGLCENKPGKTCCRMCQYVIECRVEAAGWFRTFYGKRFQFQEPGTYVLGQGTKGGDWKVSITLENLDGTKGAVLTKTRLEVAGDIIDIAQATENPITVNGGADPIIANPYTIGEVTIAVVEMPGFNIAVIEFFKLIVIDILGGRSVRIAPDTANKGMISGLCGDLKMMEDTDFTSDPEQLAIQPKINQEFDGCPLYGNPDDVAYCKGLLEPYKDSCRNPINFYYYTISCAFARCMGGDERASHVLLDYRETCAAPETRGTCVLSGHTFYDTFDKARYQFQGPCKEILMAADCFWNTWDVKVSHRNVDSYTEVEKVRIRKQSTVVELIVDGKQILVGGEAVSIP…	1009	1	1	1	508.707	1015.4	2	1015.4	0.0002	222	229	0	51.27	0.00048	L	AIST-2	KMMEDTDF		T
194	1	AIST-2	AIST_CLUC luciferase-recombinant_sw73 OS=Vargula hilgendorfii GN=NA	63350	553	MKTLILAVALVYCATVHCQDCPYEPDPPNTVPTSCEAKEGECIDSSCGTCTRDILSDGLCENKPGKTCCRMCQYVIECRVEAAGWFRTFYGKRFQFQEPGTYVLGQGTKGGDWKVSITLENLDGTKGAVLTKTRLEVAGDIIDIAQATENPITVNGGADPIIANPYTIGEVTIAVVEMPGFNIAVIEFFKLIVIDILGGRSVRIAPDTANKGMISGLCGDLKMMEDTDFTSDPEQLAIQPKINQEFDGCPLYGNPDDVAYCKGLLEPYKDSCRNPINFYYYTISCAFARCMGGDERASHVLLDYRETCAAPETRGTCVLSGHTFYDTFDKARYQFQGPCKEILMAADCFWNTWDVKVSHRNVDSYTEVEKVRIRKQSTVVELIVDGKQILVGGEAVSIP…	1082	1	1	1	516.704	1031.39	2	1031.39	0.0003	222	229	0	41.48	0.0033	L	AIST-2	KMMEDTDF	0.00300000.0	T	Oxidation (M)
194	1	AIST-2	AIST_CLUC luciferase-recombinant_sw73 OS=Vargula hilgendorfii GN=NA	63350	553	MKTLILAVALVYCATVHCQDCPYEPDPPNTVPTSCEAKEGECIDSSCGTCTRDILSDGLCENKPGKTCCRMCQYVIECRVEAAGWFRTFYGKRFQFQEPGTYVLGQGTKGGDWKVSITLENLDGTKGAVLTKTRLEVAGDIIDIAQATENPITVNGGADPIIANPYTIGEVTIAVVEMPGFNIAVIEFFKLIVIDILGGRSVRIAPDTANKGMISGLCGDLKMMEDTDFTSDPEQLAIQPKINQEFDGCPLYGNPDDVAYCKGLLEPYKDSCRNPINFYYYTISCAFARCMGGDERASHVLLDYRETCAAPETRGTCVLSGHTFYDTFDKARYQFQGPCKEILMAADCFWNTWDVKVSHRNVDSYTEVEKVRIRKQSTVVELIVDGKQILVGGEAVSIP…	2134	1	1	1	660.26	1318.51	2	1318.51	0.0007	222	232	1	68.86	6.1e-06	L	AIST-2	KMMEDTDFTSD		P
194	1	AIST-2	AIST_CLUC luciferase-recombinant_sw73 OS=Vargula hilgendorfii GN=NA	63350	553	MKTLILAVALVYCATVHCQDCPYEPDPPNTVPTSCEAKEGECIDSSCGTCTRDILSDGLCENKPGKTCCRMCQYVIECRVEAAGWFRTFYGKRFQFQEPGTYVLGQGTKGGDWKVSITLENLDGTKGAVLTKTRLEVAGDIIDIAQATENPITVNGGADPIIANPYTIGEVTIAVVEMPGFNIAVIEFFKLIVIDILGGRSVRIAPDTANKGMISGLCGDLKMMEDTDFTSDPEQLAIQPKINQEFDGCPLYGNPDDVAYCKGLLEPYKDSCRNPINFYYYTISCAFARCMGGDERASHVLLDYRETCAAPETRGTCVLSGHTFYDTFDKARYQFQGPCKEILMAADCFWNTWDVKVSHRNVDSYTEVEKVRIRKQSTVVELIVDGKQILVGGEAVSIP…	4121	1	1	1	893.879	1785.74	2	1785.74	-0.0013	222	236	1	112.3	3.2e-09	L	AIST-2	KMMEDTDFTSDPEQL		A
194	1	AIST-2	AIST_CLUC luciferase-recombinant_sw73 OS=Vargula hilgendorfii GN=NA	63350	553	MKTLILAVALVYCATVHCQDCPYEPDPPNTVPTSCEAKEGECIDSSCGTCTRDILSDGLCENKPGKTCCRMCQYVIECRVEAAGWFRTFYGKRFQFQEPGTYVLGQGTKGGDWKVSITLENLDGTKGAVLTKTRLEVAGDIIDIAQATENPITVNGGADPIIANPYTIGEVTIAVVEMPGFNIAVIEFFKLIVIDILGGRSVRIAPDTANKGMISGLCGDLKMMEDTDFTSDPEQLAIQPKINQEFDGCPLYGNPDDVAYCKGLLEPYKDSCRNPINFYYYTISCAFARCMGGDERASHVLLDYRETCAAPETRGTCVLSGHTFYDTFDKARYQFQGPCKEILMAADCFWNTWDVKVSHRNVDSYTEVEKVRIRKQSTVVELIVDGKQILVGGEAVSIP…	4166	1	1	1	901.877	1801.74	2	1801.74	0.0006	222	236	1	99.13	5.4e-08	L	AIST-2	KMMEDTDFTSDPEQL	0.003000000000000.0	A	Oxidation (M)
194	1	AIST-2	AIST_CLUC luciferase-recombinant_sw73 OS=Vargula hilgendorfii GN=NA	63350	553	MKTLILAVALVYCATVHCQDCPYEPDPPNTVPTSCEAKEGECIDSSCGTCTRDILSDGLCENKPGKTCCRMCQYVIECRVEAAGWFRTFYGKRFQFQEPGTYVLGQGTKGGDWKVSITLENLDGTKGAVLTKTRLEVAGDIIDIAQATENPITVNGGADPIIANPYTIGEVTIAVVEMPGFNIAVIEFFKLIVIDILGGRSVRIAPDTANKGMISGLCGDLKMMEDTDFTSDPEQLAIQPKINQEFDGCPLYGNPDDVAYCKGLLEPYKDSCRNPINFYYYTISCAFARCMGGDERASHVLLDYRETCAAPETRGTCVLSGHTFYDTFDKARYQFQGPCKEILMAADCFWNTWDVKVSHRNVDSYTEVEKVRIRKQSTVVELIVDGKQILVGGEAVSIP…	5906	1	1	1	985.798	2954.37	3	2954.37	0.0041	222	246	2	59.75	0.0011	L	AIST-2	KMMEDTDFTSDPEQLAIQPKINQEF		D
194	1	AIST-2	AIST_CLUC luciferase-recombinant_sw73 OS=Vargula hilgendorfii GN=NA	63350	553	MKTLILAVALVYCATVHCQDCPYEPDPPNTVPTSCEAKEGECIDSSCGTCTRDILSDGLCENKPGKTCCRMCQYVIECRVEAAGWFRTFYGKRFQFQEPGTYVLGQGTKGGDWKVSITLENLDGTKGAVLTKTRLEVAGDIIDIAQATENPITVNGGADPIIANPYTIGEVTIAVVEMPGFNIAVIEFFKLIVIDILGGRSVRIAPDTANKGMISGLCGDLKMMEDTDFTSDPEQLAIQPKINQEFDGCPLYGNPDDVAYCKGLLEPYKDSCRNPINFYYYTISCAFARCMGGDERASHVLLDYRETCAAPETRGTCVLSGHTFYDTFDKARYQFQGPCKEILMAADCFWNTWDVKVSHRNVDSYTEVEKVRIRKQSTVVELIVDGKQILVGGEAVSIP…	4605	1	1	1	979.498	1956.98	2	1956.98	0.0023	230	246	1	81.05	5.1e-06	F	AIST-2	TSDPEQLAIQPKINQEF		D
194	1	AIST-2	AIST_CLUC luciferase-recombinant_sw73 OS=Vargula hilgendorfii GN=NA	63350	553	MKTLILAVALVYCATVHCQDCPYEPDPPNTVPTSCEAKEGECIDSSCGTCTRDILSDGLCENKPGKTCCRMCQYVIECRVEAAGWFRTFYGKRFQFQEPGTYVLGQGTKGGDWKVSITLENLDGTKGAVLTKTRLEVAGDIIDIAQATENPITVNGGADPIIANPYTIGEVTIAVVEMPGFNIAVIEFFKLIVIDILGGRSVRIAPDTANKGMISGLCGDLKMMEDTDFTSDPEQLAIQPKINQEFDGCPLYGNPDDVAYCKGLLEPYKDSCRNPINFYYYTISCAFARCMGGDERASHVLLDYRETCAAPETRGTCVLSGHTFYDTFDKARYQFQGPCKEILMAADCFWNTWDVKVSHRNVDSYTEVEKVRIRKQSTVVELIVDGKQILVGGEAVSIP…	3431	1	1	1	827.944	1653.87	2	1653.87	0.0018	233	246	1	87.63	6.7e-07	D	AIST-2	PEQLAIQPKINQEF		D
194	1	AIST-2	AIST_CLUC luciferase-recombinant_sw73 OS=Vargula hilgendorfii GN=NA	63350	553	MKTLILAVALVYCATVHCQDCPYEPDPPNTVPTSCEAKEGECIDSSCGTCTRDILSDGLCENKPGKTCCRMCQYVIECRVEAAGWFRTFYGKRFQFQEPGTYVLGQGTKGGDWKVSITLENLDGTKGAVLTKTRLEVAGDIIDIAQATENPITVNGGADPIIANPYTIGEVTIAVVEMPGFNIAVIEFFKLIVIDILGGRSVRIAPDTANKGMISGLCGDLKMMEDTDFTSDPEQLAIQPKINQEFDGCPLYGNPDDVAYCKGLLEPYKDSCRNPINFYYYTISCAFARCMGGDERASHVLLDYRETCAAPETRGTCVLSGHTFYDTFDKARYQFQGPCKEILMAADCFWNTWDVKVSHRNVDSYTEVEKVRIRKQSTVVELIVDGKQILVGGEAVSIP…	6189	1	1	1	1064.51	3190.5	3	3190.49	0.0045	233	260	4	49.57	0.013	D	AIST-2	PEQLAIQPKINQEFDGCPLYGNPDDVAY		C
194	1	AIST-2	AIST_CLUC luciferase-recombinant_sw73 OS=Vargula hilgendorfii GN=NA	63350	553	MKTLILAVALVYCATVHCQDCPYEPDPPNTVPTSCEAKEGECIDSSCGTCTRDILSDGLCENKPGKTCCRMCQYVIECRVEAAGWFRTFYGKRFQFQEPGTYVLGQGTKGGDWKVSITLENLDGTKGAVLTKTRLEVAGDIIDIAQATENPITVNGGADPIIANPYTIGEVTIAVVEMPGFNIAVIEFFKLIVIDILGGRSVRIAPDTANKGMISGLCGDLKMMEDTDFTSDPEQLAIQPKINQEFDGCPLYGNPDDVAYCKGLLEPYKDSCRNPINFYYYTISCAFARCMGGDERASHVLLDYRETCAAPETRGTCVLSGHTFYDTFDKARYQFQGPCKEILMAADCFWNTWDVKVSHRNVDSYTEVEKVRIRKQSTVVELIVDGKQILVGGEAVSIP…	3796	1	1	1	865.433	1728.85	2	1728.85	0.0011	237	251	1	66.31	0.00011	L	AIST-2	AIQPKINQEFDGCPL		Y
194	1	AIST-2	AIST_CLUC luciferase-recombinant_sw73 OS=Vargula hilgendorfii GN=NA	63350	553	MKTLILAVALVYCATVHCQDCPYEPDPPNTVPTSCEAKEGECIDSSCGTCTRDILSDGLCENKPGKTCCRMCQYVIECRVEAAGWFRTFYGKRFQFQEPGTYVLGQGTKGGDWKVSITLENLDGTKGAVLTKTRLEVAGDIIDIAQATENPITVNGGADPIIANPYTIGEVTIAVVEMPGFNIAVIEFFKLIVIDILGGRSVRIAPDTANKGMISGLCGDLKMMEDTDFTSDPEQLAIQPKINQEFDGCPLYGNPDDVAYCKGLLEPYKDSCRNPINFYYYTISCAFARCMGGDERASHVLLDYRETCAAPETRGTCVLSGHTFYDTFDKARYQFQGPCKEILMAADCFWNTWDVKVSHRNVDSYTEVEKVRIRKQSTVVELIVDGKQILVGGEAVSIP…	4429	1	1	1	946.965	1891.92	2	1891.91	0.0022	237	252	2	63.83	0.00023	L	AIST-2	AIQPKINQEFDGCPLY		G
194	1	AIST-2	AIST_CLUC luciferase-recombinant_sw73 OS=Vargula hilgendorfii GN=NA	63350	553	MKTLILAVALVYCATVHCQDCPYEPDPPNTVPTSCEAKEGECIDSSCGTCTRDILSDGLCENKPGKTCCRMCQYVIECRVEAAGWFRTFYGKRFQFQEPGTYVLGQGTKGGDWKVSITLENLDGTKGAVLTKTRLEVAGDIIDIAQATENPITVNGGADPIIANPYTIGEVTIAVVEMPGFNIAVIEFFKLIVIDILGGRSVRIAPDTANKGMISGLCGDLKMMEDTDFTSDPEQLAIQPKINQEFDGCPLYGNPDDVAYCKGLLEPYKDSCRNPINFYYYTISCAFARCMGGDERASHVLLDYRETCAAPETRGTCVLSGHTFYDTFDKARYQFQGPCKEILMAADCFWNTWDVKVSHRNVDSYTEVEKVRIRKQSTVVELIVDGKQILVGGEAVSIP…	5657	1	1	1	908.76	2723.26	3	2723.25	0.0029	237	260	3	82.52	5.6e-06	L	AIST-2	AIQPKINQEFDGCPLYGNPDDVAY		C
194	1	AIST-2	AIST_CLUC luciferase-recombinant_sw73 OS=Vargula hilgendorfii GN=NA	63350	553	MKTLILAVALVYCATVHCQDCPYEPDPPNTVPTSCEAKEGECIDSSCGTCTRDILSDGLCENKPGKTCCRMCQYVIECRVEAAGWFRTFYGKRFQFQEPGTYVLGQGTKGGDWKVSITLENLDGTKGAVLTKTRLEVAGDIIDIAQATENPITVNGGADPIIANPYTIGEVTIAVVEMPGFNIAVIEFFKLIVIDILGGRSVRIAPDTANKGMISGLCGDLKMMEDTDFTSDPEQLAIQPKINQEFDGCPLYGNPDDVAYCKGLLEPYKDSCRNPINFYYYTISCAFARCMGGDERASHVLLDYRETCAAPETRGTCVLSGHTFYDTFDKARYQFQGPCKEILMAADCFWNTWDVKVSHRNVDSYTEVEKVRIRKQSTVVELIVDGKQILVGGEAVSIP…	2199	1	1	1	678.301	1354.59	2	1354.59	0.0015	242	252	2	36.8	0.04	K	AIST-2	INQEFDGCPLY		G
194	1	AIST-2	AIST_CLUC luciferase-recombinant_sw73 OS=Vargula hilgendorfii GN=NA	63350	553	MKTLILAVALVYCATVHCQDCPYEPDPPNTVPTSCEAKEGECIDSSCGTCTRDILSDGLCENKPGKTCCRMCQYVIECRVEAAGWFRTFYGKRFQFQEPGTYVLGQGTKGGDWKVSITLENLDGTKGAVLTKTRLEVAGDIIDIAQATENPITVNGGADPIIANPYTIGEVTIAVVEMPGFNIAVIEFFKLIVIDILGGRSVRIAPDTANKGMISGLCGDLKMMEDTDFTSDPEQLAIQPKINQEFDGCPLYGNPDDVAYCKGLLEPYKDSCRNPINFYYYTISCAFARCMGGDERASHVLLDYRETCAAPETRGTCVLSGHTFYDTFDKARYQFQGPCKEILMAADCFWNTWDVKVSHRNVDSYTEVEKVRIRKQSTVVELIVDGKQILVGGEAVSIP…	2698	1	1	1	778.323	1554.63	2	1554.63	0.0014	247	260	2	55.72	0.00023	F	AIST-2	DGCPLYGNPDDVAY		C
194	1	AIST-2	AIST_CLUC luciferase-recombinant_sw73 OS=Vargula hilgendorfii GN=NA	63350	553	MKTLILAVALVYCATVHCQDCPYEPDPPNTVPTSCEAKEGECIDSSCGTCTRDILSDGLCENKPGKTCCRMCQYVIECRVEAAGWFRTFYGKRFQFQEPGTYVLGQGTKGGDWKVSITLENLDGTKGAVLTKTRLEVAGDIIDIAQATENPITVNGGADPIIANPYTIGEVTIAVVEMPGFNIAVIEFFKLIVIDILGGRSVRIAPDTANKGMISGLCGDLKMMEDTDFTSDPEQLAIQPKINQEFDGCPLYGNPDDVAYCKGLLEPYKDSCRNPINFYYYTISCAFARCMGGDERASHVLLDYRETCAAPETRGTCVLSGHTFYDTFDKARYQFQGPCKEILMAADCFWNTWDVKVSHRNVDSYTEVEKVRIRKQSTVVELIVDGKQILVGGEAVSIP…	2444	1	1	1	720.808	1439.6	2	1439.6	-0.0008	248	260	2	50.92	0.001	D	AIST-2	GCPLYGNPDDVAY		C
194	1	AIST-2	AIST_CLUC luciferase-recombinant_sw73 OS=Vargula hilgendorfii GN=NA	63350	553	MKTLILAVALVYCATVHCQDCPYEPDPPNTVPTSCEAKEGECIDSSCGTCTRDILSDGLCENKPGKTCCRMCQYVIECRVEAAGWFRTFYGKRFQFQEPGTYVLGQGTKGGDWKVSITLENLDGTKGAVLTKTRLEVAGDIIDIAQATENPITVNGGADPIIANPYTIGEVTIAVVEMPGFNIAVIEFFKLIVIDILGGRSVRIAPDTANKGMISGLCGDLKMMEDTDFTSDPEQLAIQPKINQEFDGCPLYGNPDDVAYCKGLLEPYKDSCRNPINFYYYTISCAFARCMGGDERASHVLLDYRETCAAPETRGTCVLSGHTFYDTFDKARYQFQGPCKEILMAADCFWNTWDVKVSHRNVDSYTEVEKVRIRKQSTVVELIVDGKQILVGGEAVSIP…	4666	1	1	1	987.453	1972.89	2	1972.89	0.0029	252	268	4	47.62	0.0099	L	AIST-2	YGNPDDVAYCKGLLEPY		K
194	1	AIST-2	AIST_CLUC luciferase-recombinant_sw73 OS=Vargula hilgendorfii GN=NA	63350	553	MKTLILAVALVYCATVHCQDCPYEPDPPNTVPTSCEAKEGECIDSSCGTCTRDILSDGLCENKPGKTCCRMCQYVIECRVEAAGWFRTFYGKRFQFQEPGTYVLGQGTKGGDWKVSITLENLDGTKGAVLTKTRLEVAGDIIDIAQATENPITVNGGADPIIANPYTIGEVTIAVVEMPGFNIAVIEFFKLIVIDILGGRSVRIAPDTANKGMISGLCGDLKMMEDTDFTSDPEQLAIQPKINQEFDGCPLYGNPDDVAYCKGLLEPYKDSCRNPINFYYYTISCAFARCMGGDERASHVLLDYRETCAAPETRGTCVLSGHTFYDTFDKARYQFQGPCKEILMAADCFWNTWDVKVSHRNVDSYTEVEKVRIRKQSTVVELIVDGKQILVGGEAVSIP…	1485	1	1	1	571.781	1141.55	2	1141.55	0.0001	260	268	3	42.01	0.025	A	AIST-2	YCKGLLEPY		K
194	1	AIST-2	AIST_CLUC luciferase-recombinant_sw73 OS=Vargula hilgendorfii GN=NA	63350	553	MKTLILAVALVYCATVHCQDCPYEPDPPNTVPTSCEAKEGECIDSSCGTCTRDILSDGLCENKPGKTCCRMCQYVIECRVEAAGWFRTFYGKRFQFQEPGTYVLGQGTKGGDWKVSITLENLDGTKGAVLTKTRLEVAGDIIDIAQATENPITVNGGADPIIANPYTIGEVTIAVVEMPGFNIAVIEFFKLIVIDILGGRSVRIAPDTANKGMISGLCGDLKMMEDTDFTSDPEQLAIQPKINQEFDGCPLYGNPDDVAYCKGLLEPYKDSCRNPINFYYYTISCAFARCMGGDERASHVLLDYRETCAAPETRGTCVLSGHTFYDTFDKARYQFQGPCKEILMAADCFWNTWDVKVSHRNVDSYTEVEKVRIRKQSTVVELIVDGKQILVGGEAVSIP…	712	1	1	1	490.25	978.484	2	978.484	0	261	268	2	51.7	0.0024	Y	AIST-2	CKGLLEPY		K
194	1	AIST-2	AIST_CLUC luciferase-recombinant_sw73 OS=Vargula hilgendorfii GN=NA	63350	553	MKTLILAVALVYCATVHCQDCPYEPDPPNTVPTSCEAKEGECIDSSCGTCTRDILSDGLCENKPGKTCCRMCQYVIECRVEAAGWFRTFYGKRFQFQEPGTYVLGQGTKGGDWKVSITLENLDGTKGAVLTKTRLEVAGDIIDIAQATENPITVNGGADPIIANPYTIGEVTIAVVEMPGFNIAVIEFFKLIVIDILGGRSVRIAPDTANKGMISGLCGDLKMMEDTDFTSDPEQLAIQPKINQEFDGCPLYGNPDDVAYCKGLLEPYKDSCRNPINFYYYTISCAFARCMGGDERASHVLLDYRETCAAPETRGTCVLSGHTFYDTFDKARYQFQGPCKEILMAADCFWNTWDVKVSHRNVDSYTEVEKVRIRKQSTVVELIVDGKQILVGGEAVSIP…	5199	1	1	1	792.049	2373.13	3	2373.12	0.0021	261	279	4	43.37	0.036	Y	AIST-2	CKGLLEPYKDSCRNPINFY		Y
194	1	AIST-2	AIST_CLUC luciferase-recombinant_sw73 OS=Vargula hilgendorfii GN=NA	63350	553	MKTLILAVALVYCATVHCQDCPYEPDPPNTVPTSCEAKEGECIDSSCGTCTRDILSDGLCENKPGKTCCRMCQYVIECRVEAAGWFRTFYGKRFQFQEPGTYVLGQGTKGGDWKVSITLENLDGTKGAVLTKTRLEVAGDIIDIAQATENPITVNGGADPIIANPYTIGEVTIAVVEMPGFNIAVIEFFKLIVIDILGGRSVRIAPDTANKGMISGLCGDLKMMEDTDFTSDPEQLAIQPKINQEFDGCPLYGNPDDVAYCKGLLEPYKDSCRNPINFYYYTISCAFARCMGGDERASHVLLDYRETCAAPETRGTCVLSGHTFYDTFDKARYQFQGPCKEILMAADCFWNTWDVKVSHRNVDSYTEVEKVRIRKQSTVVELIVDGKQILVGGEAVSIP…	1861	1	1	1	625.802	1249.59	2	1249.59	0.001	269	278	0	42.2	0.021	Y	AIST-2	KDSCRNPINF		Y
194	1	AIST-2	AIST_CLUC luciferase-recombinant_sw73 OS=Vargula hilgendorfii GN=NA	63350	553	MKTLILAVALVYCATVHCQDCPYEPDPPNTVPTSCEAKEGECIDSSCGTCTRDILSDGLCENKPGKTCCRMCQYVIECRVEAAGWFRTFYGKRFQFQEPGTYVLGQGTKGGDWKVSITLENLDGTKGAVLTKTRLEVAGDIIDIAQATENPITVNGGADPIIANPYTIGEVTIAVVEMPGFNIAVIEFFKLIVIDILGGRSVRIAPDTANKGMISGLCGDLKMMEDTDFTSDPEQLAIQPKINQEFDGCPLYGNPDDVAYCKGLLEPYKDSCRNPINFYYYTISCAFARCMGGDERASHVLLDYRETCAAPETRGTCVLSGHTFYDTFDKARYQFQGPCKEILMAADCFWNTWDVKVSHRNVDSYTEVEKVRIRKQSTVVELIVDGKQILVGGEAVSIP…	2348	1	1	1	707.332	1412.65	2	1412.65	-0.0001	269	279	1	48.74	0.0041	Y	AIST-2	KDSCRNPINFY		Y
194	1	AIST-2	AIST_CLUC luciferase-recombinant_sw73 OS=Vargula hilgendorfii GN=NA	63350	553	MKTLILAVALVYCATVHCQDCPYEPDPPNTVPTSCEAKEGECIDSSCGTCTRDILSDGLCENKPGKTCCRMCQYVIECRVEAAGWFRTFYGKRFQFQEPGTYVLGQGTKGGDWKVSITLENLDGTKGAVLTKTRLEVAGDIIDIAQATENPITVNGGADPIIANPYTIGEVTIAVVEMPGFNIAVIEFFKLIVIDILGGRSVRIAPDTANKGMISGLCGDLKMMEDTDFTSDPEQLAIQPKINQEFDGCPLYGNPDDVAYCKGLLEPYKDSCRNPINFYYYTISCAFARCMGGDERASHVLLDYRETCAAPETRGTCVLSGHTFYDTFDKARYQFQGPCKEILMAADCFWNTWDVKVSHRNVDSYTEVEKVRIRKQSTVVELIVDGKQILVGGEAVSIP…	3825	1	1	1	580.6	1738.78	3	1738.78	0.0008	269	281	3	42.92	0.02	Y	AIST-2	KDSCRNPINFYYY		T
194	1	AIST-2	AIST_CLUC luciferase-recombinant_sw73 OS=Vargula hilgendorfii GN=NA	63350	553	MKTLILAVALVYCATVHCQDCPYEPDPPNTVPTSCEAKEGECIDSSCGTCTRDILSDGLCENKPGKTCCRMCQYVIECRVEAAGWFRTFYGKRFQFQEPGTYVLGQGTKGGDWKVSITLENLDGTKGAVLTKTRLEVAGDIIDIAQATENPITVNGGADPIIANPYTIGEVTIAVVEMPGFNIAVIEFFKLIVIDILGGRSVRIAPDTANKGMISGLCGDLKMMEDTDFTSDPEQLAIQPKINQEFDGCPLYGNPDDVAYCKGLLEPYKDSCRNPINFYYYTISCAFARCMGGDERASHVLLDYRETCAAPETRGTCVLSGHTFYDTFDKARYQFQGPCKEILMAADCFWNTWDVKVSHRNVDSYTEVEKVRIRKQSTVVELIVDGKQILVGGEAVSIP…	5256	1	1	1	807.033	2418.08	3	2418.08	0.0003	269	287	4	52.48	0.0049	Y	AIST-2	KDSCRNPINFYYYTISCAF		A
194	1	AIST-2	AIST_CLUC luciferase-recombinant_sw73 OS=Vargula hilgendorfii GN=NA	63350	553	MKTLILAVALVYCATVHCQDCPYEPDPPNTVPTSCEAKEGECIDSSCGTCTRDILSDGLCENKPGKTCCRMCQYVIECRVEAAGWFRTFYGKRFQFQEPGTYVLGQGTKGGDWKVSITLENLDGTKGAVLTKTRLEVAGDIIDIAQATENPITVNGGADPIIANPYTIGEVTIAVVEMPGFNIAVIEFFKLIVIDILGGRSVRIAPDTANKGMISGLCGDLKMMEDTDFTSDPEQLAIQPKINQEFDGCPLYGNPDDVAYCKGLLEPYKDSCRNPINFYYYTISCAFARCMGGDERASHVLLDYRETCAAPETRGTCVLSGHTFYDTFDKARYQFQGPCKEILMAADCFWNTWDVKVSHRNVDSYTEVEKVRIRKQSTVVELIVDGKQILVGGEAVSIP…	6611	1	1	1	792.564	3957.78	5	3957.78	0.0019	269	301	5	58.46	0.0019	Y	AIST-2	KDSCRNPINFYYYTISCAFARCMGGDERASHVL		L
194	1	AIST-2	AIST_CLUC luciferase-recombinant_sw73 OS=Vargula hilgendorfii GN=NA	63350	553	MKTLILAVALVYCATVHCQDCPYEPDPPNTVPTSCEAKEGECIDSSCGTCTRDILSDGLCENKPGKTCCRMCQYVIECRVEAAGWFRTFYGKRFQFQEPGTYVLGQGTKGGDWKVSITLENLDGTKGAVLTKTRLEVAGDIIDIAQATENPITVNGGADPIIANPYTIGEVTIAVVEMPGFNIAVIEFFKLIVIDILGGRSVRIAPDTANKGMISGLCGDLKMMEDTDFTSDPEQLAIQPKINQEFDGCPLYGNPDDVAYCKGLLEPYKDSCRNPINFYYYTISCAFARCMGGDERASHVLLDYRETCAAPETRGTCVLSGHTFYDTFDKARYQFQGPCKEILMAADCFWNTWDVKVSHRNVDSYTEVEKVRIRKQSTVVELIVDGKQILVGGEAVSIP…	6665	1	1	1	1018.72	4070.87	4	4070.86	0.0041	269	302	6	78.16	2.1e-05	Y	AIST-2	KDSCRNPINFYYYTISCAFARCMGGDERASHVLL		D
194	1	AIST-2	AIST_CLUC luciferase-recombinant_sw73 OS=Vargula hilgendorfii GN=NA	63350	553	MKTLILAVALVYCATVHCQDCPYEPDPPNTVPTSCEAKEGECIDSSCGTCTRDILSDGLCENKPGKTCCRMCQYVIECRVEAAGWFRTFYGKRFQFQEPGTYVLGQGTKGGDWKVSITLENLDGTKGAVLTKTRLEVAGDIIDIAQATENPITVNGGADPIIANPYTIGEVTIAVVEMPGFNIAVIEFFKLIVIDILGGRSVRIAPDTANKGMISGLCGDLKMMEDTDFTSDPEQLAIQPKINQEFDGCPLYGNPDDVAYCKGLLEPYKDSCRNPINFYYYTISCAFARCMGGDERASHVLLDYRETCAAPETRGTCVLSGHTFYDTFDKARYQFQGPCKEILMAADCFWNTWDVKVSHRNVDSYTEVEKVRIRKQSTVVELIVDGKQILVGGEAVSIP…	963	1	1	1	504.24	1006.47	2	1006.47	0.0003	271	278	0	40.9	0.028	D	AIST-2	SCRNPINF		Y
194	1	AIST-2	AIST_CLUC luciferase-recombinant_sw73 OS=Vargula hilgendorfii GN=NA	63350	553	MKTLILAVALVYCATVHCQDCPYEPDPPNTVPTSCEAKEGECIDSSCGTCTRDILSDGLCENKPGKTCCRMCQYVIECRVEAAGWFRTFYGKRFQFQEPGTYVLGQGTKGGDWKVSITLENLDGTKGAVLTKTRLEVAGDIIDIAQATENPITVNGGADPIIANPYTIGEVTIAVVEMPGFNIAVIEFFKLIVIDILGGRSVRIAPDTANKGMISGLCGDLKMMEDTDFTSDPEQLAIQPKINQEFDGCPLYGNPDDVAYCKGLLEPYKDSCRNPINFYYYTISCAFARCMGGDERASHVLLDYRETCAAPETRGTCVLSGHTFYDTFDKARYQFQGPCKEILMAADCFWNTWDVKVSHRNVDSYTEVEKVRIRKQSTVVELIVDGKQILVGGEAVSIP…	1544	1	1	1	585.772	1169.53	2	1169.53	0.0002	271	279	1	56.1	0.00068	D	AIST-2	SCRNPINFY		Y
194	1	AIST-2	AIST_CLUC luciferase-recombinant_sw73 OS=Vargula hilgendorfii GN=NA	63350	553	MKTLILAVALVYCATVHCQDCPYEPDPPNTVPTSCEAKEGECIDSSCGTCTRDILSDGLCENKPGKTCCRMCQYVIECRVEAAGWFRTFYGKRFQFQEPGTYVLGQGTKGGDWKVSITLENLDGTKGAVLTKTRLEVAGDIIDIAQATENPITVNGGADPIIANPYTIGEVTIAVVEMPGFNIAVIEFFKLIVIDILGGRSVRIAPDTANKGMISGLCGDLKMMEDTDFTSDPEQLAIQPKINQEFDGCPLYGNPDDVAYCKGLLEPYKDSCRNPINFYYYTISCAFARCMGGDERASHVLLDYRETCAAPETRGTCVLSGHTFYDTFDKARYQFQGPCKEILMAADCFWNTWDVKVSHRNVDSYTEVEKVRIRKQSTVVELIVDGKQILVGGEAVSIP…	2701	1	1	1	520.245	1557.71	3	1557.71	0	288	301	0	42.28	0.019	F	AIST-2	ARCMGGDERASHVL		L
194	1	AIST-2	AIST_CLUC luciferase-recombinant_sw73 OS=Vargula hilgendorfii GN=NA	63350	553	MKTLILAVALVYCATVHCQDCPYEPDPPNTVPTSCEAKEGECIDSSCGTCTRDILSDGLCENKPGKTCCRMCQYVIECRVEAAGWFRTFYGKRFQFQEPGTYVLGQGTKGGDWKVSITLENLDGTKGAVLTKTRLEVAGDIIDIAQATENPITVNGGADPIIANPYTIGEVTIAVVEMPGFNIAVIEFFKLIVIDILGGRSVRIAPDTANKGMISGLCGDLKMMEDTDFTSDPEQLAIQPKINQEFDGCPLYGNPDDVAYCKGLLEPYKDSCRNPINFYYYTISCAFARCMGGDERASHVLLDYRETCAAPETRGTCVLSGHTFYDTFDKARYQFQGPCKEILMAADCFWNTWDVKVSHRNVDSYTEVEKVRIRKQSTVVELIVDGKQILVGGEAVSIP…	3550	1	1	1	557.94	1670.8	3	1670.8	0.0002	288	302	1	56.05	0.0011	F	AIST-2	ARCMGGDERASHVLL		D
194	1	AIST-2	AIST_CLUC luciferase-recombinant_sw73 OS=Vargula hilgendorfii GN=NA	63350	553	MKTLILAVALVYCATVHCQDCPYEPDPPNTVPTSCEAKEGECIDSSCGTCTRDILSDGLCENKPGKTCCRMCQYVIECRVEAAGWFRTFYGKRFQFQEPGTYVLGQGTKGGDWKVSITLENLDGTKGAVLTKTRLEVAGDIIDIAQATENPITVNGGADPIIANPYTIGEVTIAVVEMPGFNIAVIEFFKLIVIDILGGRSVRIAPDTANKGMISGLCGDLKMMEDTDFTSDPEQLAIQPKINQEFDGCPLYGNPDDVAYCKGLLEPYKDSCRNPINFYYYTISCAFARCMGGDERASHVLLDYRETCAAPETRGTCVLSGHTFYDTFDKARYQFQGPCKEILMAADCFWNTWDVKVSHRNVDSYTEVEKVRIRKQSTVVELIVDGKQILVGGEAVSIP…	3621	1	1	1	563.272	1686.79	3	1686.79	0.0002	288	302	1	41.14	0.033	F	AIST-2	ARCMGGDERASHVLL	0.000300000000000.0	D	Oxidation (M)
194	1	AIST-2	AIST_CLUC luciferase-recombinant_sw73 OS=Vargula hilgendorfii GN=NA	63350	553	MKTLILAVALVYCATVHCQDCPYEPDPPNTVPTSCEAKEGECIDSSCGTCTRDILSDGLCENKPGKTCCRMCQYVIECRVEAAGWFRTFYGKRFQFQEPGTYVLGQGTKGGDWKVSITLENLDGTKGAVLTKTRLEVAGDIIDIAQATENPITVNGGADPIIANPYTIGEVTIAVVEMPGFNIAVIEFFKLIVIDILGGRSVRIAPDTANKGMISGLCGDLKMMEDTDFTSDPEQLAIQPKINQEFDGCPLYGNPDDVAYCKGLLEPYKDSCRNPINFYYYTISCAFARCMGGDERASHVLLDYRETCAAPETRGTCVLSGHTFYDTFDKARYQFQGPCKEILMAADCFWNTWDVKVSHRNVDSYTEVEKVRIRKQSTVVELIVDGKQILVGGEAVSIP…	4632	1	1	1	655.969	1964.88	3	1964.88	0.0009	288	304	2	61.84	0.00046	F	AIST-2	ARCMGGDERASHVLLDY	0.00030000000000000.0	R	Oxidation (M)
194	1	AIST-2	AIST_CLUC luciferase-recombinant_sw73 OS=Vargula hilgendorfii GN=NA	63350	553	MKTLILAVALVYCATVHCQDCPYEPDPPNTVPTSCEAKEGECIDSSCGTCTRDILSDGLCENKPGKTCCRMCQYVIECRVEAAGWFRTFYGKRFQFQEPGTYVLGQGTKGGDWKVSITLENLDGTKGAVLTKTRLEVAGDIIDIAQATENPITVNGGADPIIANPYTIGEVTIAVVEMPGFNIAVIEFFKLIVIDILGGRSVRIAPDTANKGMISGLCGDLKMMEDTDFTSDPEQLAIQPKINQEFDGCPLYGNPDDVAYCKGLLEPYKDSCRNPINFYYYTISCAFARCMGGDERASHVLLDYRETCAAPETRGTCVLSGHTFYDTFDKARYQFQGPCKEILMAADCFWNTWDVKVSHRNVDSYTEVEKVRIRKQSTVVELIVDGKQILVGGEAVSIP…	4585	1	1	1	488.229	1948.89	4	1948.89	-0.0005	288	304	2	48.56	0.0096	F	AIST-2	ARCMGGDERASHVLLDY		R
194	1	AIST-2	AIST_CLUC luciferase-recombinant_sw73 OS=Vargula hilgendorfii GN=NA	63350	553	MKTLILAVALVYCATVHCQDCPYEPDPPNTVPTSCEAKEGECIDSSCGTCTRDILSDGLCENKPGKTCCRMCQYVIECRVEAAGWFRTFYGKRFQFQEPGTYVLGQGTKGGDWKVSITLENLDGTKGAVLTKTRLEVAGDIIDIAQATENPITVNGGADPIIANPYTIGEVTIAVVEMPGFNIAVIEFFKLIVIDILGGRSVRIAPDTANKGMISGLCGDLKMMEDTDFTSDPEQLAIQPKINQEFDGCPLYGNPDDVAYCKGLLEPYKDSCRNPINFYYYTISCAFARCMGGDERASHVLLDYRETCAAPETRGTCVLSGHTFYDTFDKARYQFQGPCKEILMAADCFWNTWDVKVSHRNVDSYTEVEKVRIRKQSTVVELIVDGKQILVGGEAVSIP…	6463	1	1	1	731.144	3650.68	5	3650.68	0.0016	288	319	3	111.06	9.8e-09	F	AIST-2	ARCMGGDERASHVLLDYRETCAAPETRGTCVL		S
194	1	AIST-2	AIST_CLUC luciferase-recombinant_sw73 OS=Vargula hilgendorfii GN=NA	63350	553	MKTLILAVALVYCATVHCQDCPYEPDPPNTVPTSCEAKEGECIDSSCGTCTRDILSDGLCENKPGKTCCRMCQYVIECRVEAAGWFRTFYGKRFQFQEPGTYVLGQGTKGGDWKVSITLENLDGTKGAVLTKTRLEVAGDIIDIAQATENPITVNGGADPIIANPYTIGEVTIAVVEMPGFNIAVIEFFKLIVIDILGGRSVRIAPDTANKGMISGLCGDLKMMEDTDFTSDPEQLAIQPKINQEFDGCPLYGNPDDVAYCKGLLEPYKDSCRNPINFYYYTISCAFARCMGGDERASHVLLDYRETCAAPETRGTCVLSGHTFYDTFDKARYQFQGPCKEILMAADCFWNTWDVKVSHRNVDSYTEVEKVRIRKQSTVVELIVDGKQILVGGEAVSIP…	2417	1	1	1	477.9	1430.68	3	1430.68	0.0002	292	304	2	62.25	0.00022	M	AIST-2	GGDERASHVLLDY		R
194	1	AIST-2	AIST_CLUC luciferase-recombinant_sw73 OS=Vargula hilgendorfii GN=NA	63350	553	MKTLILAVALVYCATVHCQDCPYEPDPPNTVPTSCEAKEGECIDSSCGTCTRDILSDGLCENKPGKTCCRMCQYVIECRVEAAGWFRTFYGKRFQFQEPGTYVLGQGTKGGDWKVSITLENLDGTKGAVLTKTRLEVAGDIIDIAQATENPITVNGGADPIIANPYTIGEVTIAVVEMPGFNIAVIEFFKLIVIDILGGRSVRIAPDTANKGMISGLCGDLKMMEDTDFTSDPEQLAIQPKINQEFDGCPLYGNPDDVAYCKGLLEPYKDSCRNPINFYYYTISCAFARCMGGDERASHVLLDYRETCAAPETRGTCVLSGHTFYDTFDKARYQFQGPCKEILMAADCFWNTWDVKVSHRNVDSYTEVEKVRIRKQSTVVELIVDGKQILVGGEAVSIP…	340	1	1	1	459.24	916.466	2	916.465	0.0001	297	304	2	46.75	0.0097	R	AIST-2	ASHVLLDY		R
194	1	AIST-2	AIST_CLUC luciferase-recombinant_sw73 OS=Vargula hilgendorfii GN=NA	63350	553	MKTLILAVALVYCATVHCQDCPYEPDPPNTVPTSCEAKEGECIDSSCGTCTRDILSDGLCENKPGKTCCRMCQYVIECRVEAAGWFRTFYGKRFQFQEPGTYVLGQGTKGGDWKVSITLENLDGTKGAVLTKTRLEVAGDIIDIAQATENPITVNGGADPIIANPYTIGEVTIAVVEMPGFNIAVIEFFKLIVIDILGGRSVRIAPDTANKGMISGLCGDLKMMEDTDFTSDPEQLAIQPKINQEFDGCPLYGNPDDVAYCKGLLEPYKDSCRNPINFYYYTISCAFARCMGGDERASHVLLDYRETCAAPETRGTCVLSGHTFYDTFDKARYQFQGPCKEILMAADCFWNTWDVKVSHRNVDSYTEVEKVRIRKQSTVVELIVDGKQILVGGEAVSIP…	4879	1	1	1	704.667	2110.98	3	2110.98	0.0008	302	319	2	47.61	0.011	L	AIST-2	LDYRETCAAPETRGTCVL		S
194	1	AIST-2	AIST_CLUC luciferase-recombinant_sw73 OS=Vargula hilgendorfii GN=NA	63350	553	MKTLILAVALVYCATVHCQDCPYEPDPPNTVPTSCEAKEGECIDSSCGTCTRDILSDGLCENKPGKTCCRMCQYVIECRVEAAGWFRTFYGKRFQFQEPGTYVLGQGTKGGDWKVSITLENLDGTKGAVLTKTRLEVAGDIIDIAQATENPITVNGGADPIIANPYTIGEVTIAVVEMPGFNIAVIEFFKLIVIDILGGRSVRIAPDTANKGMISGLCGDLKMMEDTDFTSDPEQLAIQPKINQEFDGCPLYGNPDDVAYCKGLLEPYKDSCRNPINFYYYTISCAFARCMGGDERASHVLLDYRETCAAPETRGTCVLSGHTFYDTFDKARYQFQGPCKEILMAADCFWNTWDVKVSHRNVDSYTEVEKVRIRKQSTVVELIVDGKQILVGGEAVSIP…	1644	1	1	1	606.254	1210.49	2	1210.49	0.0001	303	312	1	48.69	0.0017	L	AIST-2	DYRETCAAPE		T
194	1	AIST-2	AIST_CLUC luciferase-recombinant_sw73 OS=Vargula hilgendorfii GN=NA	63350	553	MKTLILAVALVYCATVHCQDCPYEPDPPNTVPTSCEAKEGECIDSSCGTCTRDILSDGLCENKPGKTCCRMCQYVIECRVEAAGWFRTFYGKRFQFQEPGTYVLGQGTKGGDWKVSITLENLDGTKGAVLTKTRLEVAGDIIDIAQATENPITVNGGADPIIANPYTIGEVTIAVVEMPGFNIAVIEFFKLIVIDILGGRSVRIAPDTANKGMISGLCGDLKMMEDTDFTSDPEQLAIQPKINQEFDGCPLYGNPDDVAYCKGLLEPYKDSCRNPINFYYYTISCAFARCMGGDERASHVLLDYRETCAAPETRGTCVLSGHTFYDTFDKARYQFQGPCKEILMAADCFWNTWDVKVSHRNVDSYTEVEKVRIRKQSTVVELIVDGKQILVGGEAVSIP…	2527	1	1	1	490.221	1467.64	3	1467.64	0.0014	303	314	1	57.44	0.00042	L	AIST-2	DYRETCAAPETR		G
194	1	AIST-2	AIST_CLUC luciferase-recombinant_sw73 OS=Vargula hilgendorfii GN=NA	63350	553	MKTLILAVALVYCATVHCQDCPYEPDPPNTVPTSCEAKEGECIDSSCGTCTRDILSDGLCENKPGKTCCRMCQYVIECRVEAAGWFRTFYGKRFQFQEPGTYVLGQGTKGGDWKVSITLENLDGTKGAVLTKTRLEVAGDIIDIAQATENPITVNGGADPIIANPYTIGEVTIAVVEMPGFNIAVIEFFKLIVIDILGGRSVRIAPDTANKGMISGLCGDLKMMEDTDFTSDPEQLAIQPKINQEFDGCPLYGNPDDVAYCKGLLEPYKDSCRNPINFYYYTISCAFARCMGGDERASHVLLDYRETCAAPETRGTCVLSGHTFYDTFDKARYQFQGPCKEILMAADCFWNTWDVKVSHRNVDSYTEVEKVRIRKQSTVVELIVDGKQILVGGEAVSIP…	4117	1	1	1	893.878	1785.74	2	1785.74	0.0002	303	317	1	71.01	4.3e-05	L	AIST-2	DYRETCAAPETRGTC		V
194	1	AIST-2	AIST_CLUC luciferase-recombinant_sw73 OS=Vargula hilgendorfii GN=NA	63350	553	MKTLILAVALVYCATVHCQDCPYEPDPPNTVPTSCEAKEGECIDSSCGTCTRDILSDGLCENKPGKTCCRMCQYVIECRVEAAGWFRTFYGKRFQFQEPGTYVLGQGTKGGDWKVSITLENLDGTKGAVLTKTRLEVAGDIIDIAQATENPITVNGGADPIIANPYTIGEVTIAVVEMPGFNIAVIEFFKLIVIDILGGRSVRIAPDTANKGMISGLCGDLKMMEDTDFTSDPEQLAIQPKINQEFDGCPLYGNPDDVAYCKGLLEPYKDSCRNPINFYYYTISCAFARCMGGDERASHVLLDYRETCAAPETRGTCVLSGHTFYDTFDKARYQFQGPCKEILMAADCFWNTWDVKVSHRNVDSYTEVEKVRIRKQSTVVELIVDGKQILVGGEAVSIP…	4717	1	1	1	999.955	1997.89	2	1997.89	0.0012	303	319	1	56.89	0.0013	L	AIST-2	DYRETCAAPETRGTCVL		S
194	1	AIST-2	AIST_CLUC luciferase-recombinant_sw73 OS=Vargula hilgendorfii GN=NA	63350	553	MKTLILAVALVYCATVHCQDCPYEPDPPNTVPTSCEAKEGECIDSSCGTCTRDILSDGLCENKPGKTCCRMCQYVIECRVEAAGWFRTFYGKRFQFQEPGTYVLGQGTKGGDWKVSITLENLDGTKGAVLTKTRLEVAGDIIDIAQATENPITVNGGADPIIANPYTIGEVTIAVVEMPGFNIAVIEFFKLIVIDILGGRSVRIAPDTANKGMISGLCGDLKMMEDTDFTSDPEQLAIQPKINQEFDGCPLYGNPDDVAYCKGLLEPYKDSCRNPINFYYYTISCAFARCMGGDERASHVLLDYRETCAAPETRGTCVLSGHTFYDTFDKARYQFQGPCKEILMAADCFWNTWDVKVSHRNVDSYTEVEKVRIRKQSTVVELIVDGKQILVGGEAVSIP…	5433	1	1	1	843.381	2527.12	3	2527.12	0.0001	303	324	2	73.03	4.5e-05	L	AIST-2	DYRETCAAPETRGTCVLSGHTF		Y
194	1	AIST-2	AIST_CLUC luciferase-recombinant_sw73 OS=Vargula hilgendorfii GN=NA	63350	553	MKTLILAVALVYCATVHCQDCPYEPDPPNTVPTSCEAKEGECIDSSCGTCTRDILSDGLCENKPGKTCCRMCQYVIECRVEAAGWFRTFYGKRFQFQEPGTYVLGQGTKGGDWKVSITLENLDGTKGAVLTKTRLEVAGDIIDIAQATENPITVNGGADPIIANPYTIGEVTIAVVEMPGFNIAVIEFFKLIVIDILGGRSVRIAPDTANKGMISGLCGDLKMMEDTDFTSDPEQLAIQPKINQEFDGCPLYGNPDDVAYCKGLLEPYKDSCRNPINFYYYTISCAFARCMGGDERASHVLLDYRETCAAPETRGTCVLSGHTFYDTFDKARYQFQGPCKEILMAADCFWNTWDVKVSHRNVDSYTEVEKVRIRKQSTVVELIVDGKQILVGGEAVSIP…	5634	1	1	1	897.736	2690.19	3	2690.19	-0.0003	303	325	3	75.02	2.7e-05	L	AIST-2	DYRETCAAPETRGTCVLSGHTFY		D
194	1	AIST-2	AIST_CLUC luciferase-recombinant_sw73 OS=Vargula hilgendorfii GN=NA	63350	553	MKTLILAVALVYCATVHCQDCPYEPDPPNTVPTSCEAKEGECIDSSCGTCTRDILSDGLCENKPGKTCCRMCQYVIECRVEAAGWFRTFYGKRFQFQEPGTYVLGQGTKGGDWKVSITLENLDGTKGAVLTKTRLEVAGDIIDIAQATENPITVNGGADPIIANPYTIGEVTIAVVEMPGFNIAVIEFFKLIVIDILGGRSVRIAPDTANKGMISGLCGDLKMMEDTDFTSDPEQLAIQPKINQEFDGCPLYGNPDDVAYCKGLLEPYKDSCRNPINFYYYTISCAFARCMGGDERASHVLLDYRETCAAPETRGTCVLSGHTFYDTFDKARYQFQGPCKEILMAADCFWNTWDVKVSHRNVDSYTEVEKVRIRKQSTVVELIVDGKQILVGGEAVSIP…	6089	1	1	1	764.34	3053.33	4	3053.33	0.0017	303	328	4	70.34	9.6e-05	L	AIST-2	DYRETCAAPETRGTCVLSGHTFYDTF		D
194	1	AIST-2	AIST_CLUC luciferase-recombinant_sw73 OS=Vargula hilgendorfii GN=NA	63350	553	MKTLILAVALVYCATVHCQDCPYEPDPPNTVPTSCEAKEGECIDSSCGTCTRDILSDGLCENKPGKTCCRMCQYVIECRVEAAGWFRTFYGKRFQFQEPGTYVLGQGTKGGDWKVSITLENLDGTKGAVLTKTRLEVAGDIIDIAQATENPITVNGGADPIIANPYTIGEVTIAVVEMPGFNIAVIEFFKLIVIDILGGRSVRIAPDTANKGMISGLCGDLKMMEDTDFTSDPEQLAIQPKINQEFDGCPLYGNPDDVAYCKGLLEPYKDSCRNPINFYYYTISCAFARCMGGDERASHVLLDYRETCAAPETRGTCVLSGHTFYDTFDKARYQFQGPCKEILMAADCFWNTWDVKVSHRNVDSYTEVEKVRIRKQSTVVELIVDGKQILVGGEAVSIP…	2593	1	1	1	503.557	1507.65	3	1507.65	-0.0006	305	317	0	55.67	0.00049	Y	AIST-2	RETCAAPETRGTC		V
194	1	AIST-2	AIST_CLUC luciferase-recombinant_sw73 OS=Vargula hilgendorfii GN=NA	63350	553	MKTLILAVALVYCATVHCQDCPYEPDPPNTVPTSCEAKEGECIDSSCGTCTRDILSDGLCENKPGKTCCRMCQYVIECRVEAAGWFRTFYGKRFQFQEPGTYVLGQGTKGGDWKVSITLENLDGTKGAVLTKTRLEVAGDIIDIAQATENPITVNGGADPIIANPYTIGEVTIAVVEMPGFNIAVIEFFKLIVIDILGGRSVRIAPDTANKGMISGLCGDLKMMEDTDFTSDPEQLAIQPKINQEFDGCPLYGNPDDVAYCKGLLEPYKDSCRNPINFYYYTISCAFARCMGGDERASHVLLDYRETCAAPETRGTCVLSGHTFYDTFDKARYQFQGPCKEILMAADCFWNTWDVKVSHRNVDSYTEVEKVRIRKQSTVVELIVDGKQILVGGEAVSIP…	3744	1	1	1	574.275	1719.8	3	1719.8	-0.0011	305	319	0	41.98	0.04	Y	AIST-2	RETCAAPETRGTCVL		S
194	1	AIST-2	AIST_CLUC luciferase-recombinant_sw73 OS=Vargula hilgendorfii GN=NA	63350	553	MKTLILAVALVYCATVHCQDCPYEPDPPNTVPTSCEAKEGECIDSSCGTCTRDILSDGLCENKPGKTCCRMCQYVIECRVEAAGWFRTFYGKRFQFQEPGTYVLGQGTKGGDWKVSITLENLDGTKGAVLTKTRLEVAGDIIDIAQATENPITVNGGADPIIANPYTIGEVTIAVVEMPGFNIAVIEFFKLIVIDILGGRSVRIAPDTANKGMISGLCGDLKMMEDTDFTSDPEQLAIQPKINQEFDGCPLYGNPDDVAYCKGLLEPYKDSCRNPINFYYYTISCAFARCMGGDERASHVLLDYRETCAAPETRGTCVLSGHTFYDTFDKARYQFQGPCKEILMAADCFWNTWDVKVSHRNVDSYTEVEKVRIRKQSTVVELIVDGKQILVGGEAVSIP…	5011	1	1	1	750.685	2249.03	3	2249.03	0.0017	305	324	1	62.85	0.00041	Y	AIST-2	RETCAAPETRGTCVLSGHTF		Y
194	1	AIST-2	AIST_CLUC luciferase-recombinant_sw73 OS=Vargula hilgendorfii GN=NA	63350	553	MKTLILAVALVYCATVHCQDCPYEPDPPNTVPTSCEAKEGECIDSSCGTCTRDILSDGLCENKPGKTCCRMCQYVIECRVEAAGWFRTFYGKRFQFQEPGTYVLGQGTKGGDWKVSITLENLDGTKGAVLTKTRLEVAGDIIDIAQATENPITVNGGADPIIANPYTIGEVTIAVVEMPGFNIAVIEFFKLIVIDILGGRSVRIAPDTANKGMISGLCGDLKMMEDTDFTSDPEQLAIQPKINQEFDGCPLYGNPDDVAYCKGLLEPYKDSCRNPINFYYYTISCAFARCMGGDERASHVLLDYRETCAAPETRGTCVLSGHTFYDTFDKARYQFQGPCKEILMAADCFWNTWDVKVSHRNVDSYTEVEKVRIRKQSTVVELIVDGKQILVGGEAVSIP…	5248	1	1	1	805.039	2412.1	3	2412.1	0.0007	305	325	2	71.58	6e-05	Y	AIST-2	RETCAAPETRGTCVLSGHTFY		D
194	1	AIST-2	AIST_CLUC luciferase-recombinant_sw73 OS=Vargula hilgendorfii GN=NA	63350	553	MKTLILAVALVYCATVHCQDCPYEPDPPNTVPTSCEAKEGECIDSSCGTCTRDILSDGLCENKPGKTCCRMCQYVIECRVEAAGWFRTFYGKRFQFQEPGTYVLGQGTKGGDWKVSITLENLDGTKGAVLTKTRLEVAGDIIDIAQATENPITVNGGADPIIANPYTIGEVTIAVVEMPGFNIAVIEFFKLIVIDILGGRSVRIAPDTANKGMISGLCGDLKMMEDTDFTSDPEQLAIQPKINQEFDGCPLYGNPDDVAYCKGLLEPYKDSCRNPINFYYYTISCAFARCMGGDERASHVLLDYRETCAAPETRGTCVLSGHTFYDTFDKARYQFQGPCKEILMAADCFWNTWDVKVSHRNVDSYTEVEKVRIRKQSTVVELIVDGKQILVGGEAVSIP…	5706	1	1	1	694.817	2775.24	4	2775.24	0.0003	305	328	3	104.78	3.1e-08	Y	AIST-2	RETCAAPETRGTCVLSGHTFYDTF		D
194	1	AIST-2	AIST_CLUC luciferase-recombinant_sw73 OS=Vargula hilgendorfii GN=NA	63350	553	MKTLILAVALVYCATVHCQDCPYEPDPPNTVPTSCEAKEGECIDSSCGTCTRDILSDGLCENKPGKTCCRMCQYVIECRVEAAGWFRTFYGKRFQFQEPGTYVLGQGTKGGDWKVSITLENLDGTKGAVLTKTRLEVAGDIIDIAQATENPITVNGGADPIIANPYTIGEVTIAVVEMPGFNIAVIEFFKLIVIDILGGRSVRIAPDTANKGMISGLCGDLKMMEDTDFTSDPEQLAIQPKINQEFDGCPLYGNPDDVAYCKGLLEPYKDSCRNPINFYYYTISCAFARCMGGDERASHVLLDYRETCAAPETRGTCVLSGHTFYDTFDKARYQFQGPCKEILMAADCFWNTWDVKVSHRNVDSYTEVEKVRIRKQSTVVELIVDGKQILVGGEAVSIP…	4357	1	1	1	621.954	1862.84	3	1862.84	0.0005	308	324	1	63.13	0.00032	T	AIST-2	CAAPETRGTCVLSGHTF		Y
194	1	AIST-2	AIST_CLUC luciferase-recombinant_sw73 OS=Vargula hilgendorfii GN=NA	63350	553	MKTLILAVALVYCATVHCQDCPYEPDPPNTVPTSCEAKEGECIDSSCGTCTRDILSDGLCENKPGKTCCRMCQYVIECRVEAAGWFRTFYGKRFQFQEPGTYVLGQGTKGGDWKVSITLENLDGTKGAVLTKTRLEVAGDIIDIAQATENPITVNGGADPIIANPYTIGEVTIAVVEMPGFNIAVIEFFKLIVIDILGGRSVRIAPDTANKGMISGLCGDLKMMEDTDFTSDPEQLAIQPKINQEFDGCPLYGNPDDVAYCKGLLEPYKDSCRNPINFYYYTISCAFARCMGGDERASHVLLDYRETCAAPETRGTCVLSGHTFYDTFDKARYQFQGPCKEILMAADCFWNTWDVKVSHRNVDSYTEVEKVRIRKQSTVVELIVDGKQILVGGEAVSIP…	4772	1	1	1	676.308	2025.9	3	2025.9	-0.0001	308	325	2	49.66	0.0066	T	AIST-2	CAAPETRGTCVLSGHTFY		D
194	1	AIST-2	AIST_CLUC luciferase-recombinant_sw73 OS=Vargula hilgendorfii GN=NA	63350	553	MKTLILAVALVYCATVHCQDCPYEPDPPNTVPTSCEAKEGECIDSSCGTCTRDILSDGLCENKPGKTCCRMCQYVIECRVEAAGWFRTFYGKRFQFQEPGTYVLGQGTKGGDWKVSITLENLDGTKGAVLTKTRLEVAGDIIDIAQATENPITVNGGADPIIANPYTIGEVTIAVVEMPGFNIAVIEFFKLIVIDILGGRSVRIAPDTANKGMISGLCGDLKMMEDTDFTSDPEQLAIQPKINQEFDGCPLYGNPDDVAYCKGLLEPYKDSCRNPINFYYYTISCAFARCMGGDERASHVLLDYRETCAAPETRGTCVLSGHTFYDTFDKARYQFQGPCKEILMAADCFWNTWDVKVSHRNVDSYTEVEKVRIRKQSTVVELIVDGKQILVGGEAVSIP…	1813	1	1	1	621.285	1240.56	2	1240.55	0.0004	315	325	2	39.28	0.029	R	AIST-2	GTCVLSGHTFY		D
194	1	AIST-2	AIST_CLUC luciferase-recombinant_sw73 OS=Vargula hilgendorfii GN=NA	63350	553	MKTLILAVALVYCATVHCQDCPYEPDPPNTVPTSCEAKEGECIDSSCGTCTRDILSDGLCENKPGKTCCRMCQYVIECRVEAAGWFRTFYGKRFQFQEPGTYVLGQGTKGGDWKVSITLENLDGTKGAVLTKTRLEVAGDIIDIAQATENPITVNGGADPIIANPYTIGEVTIAVVEMPGFNIAVIEFFKLIVIDILGGRSVRIAPDTANKGMISGLCGDLKMMEDTDFTSDPEQLAIQPKINQEFDGCPLYGNPDDVAYCKGLLEPYKDSCRNPINFYYYTISCAFARCMGGDERASHVLLDYRETCAAPETRGTCVLSGHTFYDTFDKARYQFQGPCKEILMAADCFWNTWDVKVSHRNVDSYTEVEKVRIRKQSTVVELIVDGKQILVGGEAVSIP…	2015	1	1	1	643.807	1285.6	2	1285.6	0.0008	318	328	3	45.8	0.0086	C	AIST-2	VLSGHTFYDTF		D
194	1	AIST-2	AIST_CLUC luciferase-recombinant_sw73 OS=Vargula hilgendorfii GN=NA	63350	553	MKTLILAVALVYCATVHCQDCPYEPDPPNTVPTSCEAKEGECIDSSCGTCTRDILSDGLCENKPGKTCCRMCQYVIECRVEAAGWFRTFYGKRFQFQEPGTYVLGQGTKGGDWKVSITLENLDGTKGAVLTKTRLEVAGDIIDIAQATENPITVNGGADPIIANPYTIGEVTIAVVEMPGFNIAVIEFFKLIVIDILGGRSVRIAPDTANKGMISGLCGDLKMMEDTDFTSDPEQLAIQPKINQEFDGCPLYGNPDDVAYCKGLLEPYKDSCRNPINFYYYTISCAFARCMGGDERASHVLLDYRETCAAPETRGTCVLSGHTFYDTFDKARYQFQGPCKEILMAADCFWNTWDVKVSHRNVDSYTEVEKVRIRKQSTVVELIVDGKQILVGGEAVSIP…	1218	1	1	1	537.73	1073.45	2	1073.45	0.0003	320	328	2	45.88	0.0034	L	AIST-2	SGHTFYDTF		D
194	1	AIST-2	AIST_CLUC luciferase-recombinant_sw73 OS=Vargula hilgendorfii GN=NA	63350	553	MKTLILAVALVYCATVHCQDCPYEPDPPNTVPTSCEAKEGECIDSSCGTCTRDILSDGLCENKPGKTCCRMCQYVIECRVEAAGWFRTFYGKRFQFQEPGTYVLGQGTKGGDWKVSITLENLDGTKGAVLTKTRLEVAGDIIDIAQATENPITVNGGADPIIANPYTIGEVTIAVVEMPGFNIAVIEFFKLIVIDILGGRSVRIAPDTANKGMISGLCGDLKMMEDTDFTSDPEQLAIQPKINQEFDGCPLYGNPDDVAYCKGLLEPYKDSCRNPINFYYYTISCAFARCMGGDERASHVLLDYRETCAAPETRGTCVLSGHTFYDTFDKARYQFQGPCKEILMAADCFWNTWDVKVSHRNVDSYTEVEKVRIRKQSTVVELIVDGKQILVGGEAVSIP…	3715	1	1	1	569.93	1706.77	3	1706.77	0.0005	320	333	3	101.81	3.4e-08	L	AIST-2	SGHTFYDTFDKARY		Q
194	1	AIST-2	AIST_CLUC luciferase-recombinant_sw73 OS=Vargula hilgendorfii GN=NA	63350	553	MKTLILAVALVYCATVHCQDCPYEPDPPNTVPTSCEAKEGECIDSSCGTCTRDILSDGLCENKPGKTCCRMCQYVIECRVEAAGWFRTFYGKRFQFQEPGTYVLGQGTKGGDWKVSITLENLDGTKGAVLTKTRLEVAGDIIDIAQATENPITVNGGADPIIANPYTIGEVTIAVVEMPGFNIAVIEFFKLIVIDILGGRSVRIAPDTANKGMISGLCGDLKMMEDTDFTSDPEQLAIQPKINQEFDGCPLYGNPDDVAYCKGLLEPYKDSCRNPINFYYYTISCAFARCMGGDERASHVLLDYRETCAAPETRGTCVLSGHTFYDTFDKARYQFQGPCKEILMAADCFWNTWDVKVSHRNVDSYTEVEKVRIRKQSTVVELIVDGKQILVGGEAVSIP…	1567	1	1	1	589.778	1177.54	2	1177.54	0.0002	325	333	2	42.33	0.02	F	AIST-2	YDTFDKARY		Q
194	1	AIST-2	AIST_CLUC luciferase-recombinant_sw73 OS=Vargula hilgendorfii GN=NA	63350	553	MKTLILAVALVYCATVHCQDCPYEPDPPNTVPTSCEAKEGECIDSSCGTCTRDILSDGLCENKPGKTCCRMCQYVIECRVEAAGWFRTFYGKRFQFQEPGTYVLGQGTKGGDWKVSITLENLDGTKGAVLTKTRLEVAGDIIDIAQATENPITVNGGADPIIANPYTIGEVTIAVVEMPGFNIAVIEFFKLIVIDILGGRSVRIAPDTANKGMISGLCGDLKMMEDTDFTSDPEQLAIQPKINQEFDGCPLYGNPDDVAYCKGLLEPYKDSCRNPINFYYYTISCAFARCMGGDERASHVLLDYRETCAAPETRGTCVLSGHTFYDTFDKARYQFQGPCKEILMAADCFWNTWDVKVSHRNVDSYTEVEKVRIRKQSTVVELIVDGKQILVGGEAVSIP…	1000	1	1	1	508.246	1014.48	2	1014.48	0.0002	326	333	1	40.89	0.02	Y	AIST-2	DTFDKARY		Q
194	1	AIST-2	AIST_CLUC luciferase-recombinant_sw73 OS=Vargula hilgendorfii GN=NA	63350	553	MKTLILAVALVYCATVHCQDCPYEPDPPNTVPTSCEAKEGECIDSSCGTCTRDILSDGLCENKPGKTCCRMCQYVIECRVEAAGWFRTFYGKRFQFQEPGTYVLGQGTKGGDWKVSITLENLDGTKGAVLTKTRLEVAGDIIDIAQATENPITVNGGADPIIANPYTIGEVTIAVVEMPGFNIAVIEFFKLIVIDILGGRSVRIAPDTANKGMISGLCGDLKMMEDTDFTSDPEQLAIQPKINQEFDGCPLYGNPDDVAYCKGLLEPYKDSCRNPINFYYYTISCAFARCMGGDERASHVLLDYRETCAAPETRGTCVLSGHTFYDTFDKARYQFQGPCKEILMAADCFWNTWDVKVSHRNVDSYTEVEKVRIRKQSTVVELIVDGKQILVGGEAVSIP…	6389	1	1	1	875.399	3497.57	4	3497.56	0.002	326	353	6	75.42	3.4e-05	Y	AIST-2	DTFDKARYQFQGPCKEILMAADCFWNTW		D
194	1	AIST-2	AIST_CLUC luciferase-recombinant_sw73 OS=Vargula hilgendorfii GN=NA	63350	553	MKTLILAVALVYCATVHCQDCPYEPDPPNTVPTSCEAKEGECIDSSCGTCTRDILSDGLCENKPGKTCCRMCQYVIECRVEAAGWFRTFYGKRFQFQEPGTYVLGQGTKGGDWKVSITLENLDGTKGAVLTKTRLEVAGDIIDIAQATENPITVNGGADPIIANPYTIGEVTIAVVEMPGFNIAVIEFFKLIVIDILGGRSVRIAPDTANKGMISGLCGDLKMMEDTDFTSDPEQLAIQPKINQEFDGCPLYGNPDDVAYCKGLLEPYKDSCRNPINFYYYTISCAFARCMGGDERASHVLLDYRETCAAPETRGTCVLSGHTFYDTFDKARYQFQGPCKEILMAADCFWNTWDVKVSHRNVDSYTEVEKVRIRKQSTVVELIVDGKQILVGGEAVSIP…	4316	1	1	1	618.318	1851.93	3	1851.93	0.002	329	343	2	44.4	0.019	F	AIST-2	DKARYQFQGPCKEIL		M
194	1	AIST-2	AIST_CLUC luciferase-recombinant_sw73 OS=Vargula hilgendorfii GN=NA	63350	553	MKTLILAVALVYCATVHCQDCPYEPDPPNTVPTSCEAKEGECIDSSCGTCTRDILSDGLCENKPGKTCCRMCQYVIECRVEAAGWFRTFYGKRFQFQEPGTYVLGQGTKGGDWKVSITLENLDGTKGAVLTKTRLEVAGDIIDIAQATENPITVNGGADPIIANPYTIGEVTIAVVEMPGFNIAVIEFFKLIVIDILGGRSVRIAPDTANKGMISGLCGDLKMMEDTDFTSDPEQLAIQPKINQEFDGCPLYGNPDDVAYCKGLLEPYKDSCRNPINFYYYTISCAFARCMGGDERASHVLLDYRETCAAPETRGTCVLSGHTFYDTFDKARYQFQGPCKEILMAADCFWNTWDVKVSHRNVDSYTEVEKVRIRKQSTVVELIVDGKQILVGGEAVSIP…	6158	1	1	1	784.613	3134.42	4	3134.42	0.0026	329	353	5	53.01	0.0055	F	AIST-2	DKARYQFQGPCKEILMAADCFWNTW		D
194	1	AIST-2	AIST_CLUC luciferase-recombinant_sw73 OS=Vargula hilgendorfii GN=NA	63350	553	MKTLILAVALVYCATVHCQDCPYEPDPPNTVPTSCEAKEGECIDSSCGTCTRDILSDGLCENKPGKTCCRMCQYVIECRVEAAGWFRTFYGKRFQFQEPGTYVLGQGTKGGDWKVSITLENLDGTKGAVLTKTRLEVAGDIIDIAQATENPITVNGGADPIIANPYTIGEVTIAVVEMPGFNIAVIEFFKLIVIDILGGRSVRIAPDTANKGMISGLCGDLKMMEDTDFTSDPEQLAIQPKINQEFDGCPLYGNPDDVAYCKGLLEPYKDSCRNPINFYYYTISCAFARCMGGDERASHVLLDYRETCAAPETRGTCVLSGHTFYDTFDKARYQFQGPCKEILMAADCFWNTWDVKVSHRNVDSYTEVEKVRIRKQSTVVELIVDGKQILVGGEAVSIP…	6858	1	1	1	907.828	4534.11	5	4534.1	0.0015	329	365	6	49.52	0.016	F	AIST-2	DKARYQFQGPCKEILMAADCFWNTWDVKVSHRNVDSY		T
194	1	AIST-2	AIST_CLUC luciferase-recombinant_sw73 OS=Vargula hilgendorfii GN=NA	63350	553	MKTLILAVALVYCATVHCQDCPYEPDPPNTVPTSCEAKEGECIDSSCGTCTRDILSDGLCENKPGKTCCRMCQYVIECRVEAAGWFRTFYGKRFQFQEPGTYVLGQGTKGGDWKVSITLENLDGTKGAVLTKTRLEVAGDIIDIAQATENPITVNGGADPIIANPYTIGEVTIAVVEMPGFNIAVIEFFKLIVIDILGGRSVRIAPDTANKGMISGLCGDLKMMEDTDFTSDPEQLAIQPKINQEFDGCPLYGNPDDVAYCKGLLEPYKDSCRNPINFYYYTISCAFARCMGGDERASHVLLDYRETCAAPETRGTCVLSGHTFYDTFDKARYQFQGPCKEILMAADCFWNTWDVKVSHRNVDSYTEVEKVRIRKQSTVVELIVDGKQILVGGEAVSIP…	865	1	1	1	497.227	992.439	2	992.439	0.0004	334	341	1	53.96	0.00091	Y	AIST-2	QFQGPCKE		I
194	1	AIST-2	AIST_CLUC luciferase-recombinant_sw73 OS=Vargula hilgendorfii GN=NA	63350	553	MKTLILAVALVYCATVHCQDCPYEPDPPNTVPTSCEAKEGECIDSSCGTCTRDILSDGLCENKPGKTCCRMCQYVIECRVEAAGWFRTFYGKRFQFQEPGTYVLGQGTKGGDWKVSITLENLDGTKGAVLTKTRLEVAGDIIDIAQATENPITVNGGADPIIANPYTIGEVTIAVVEMPGFNIAVIEFFKLIVIDILGGRSVRIAPDTANKGMISGLCGDLKMMEDTDFTSDPEQLAIQPKINQEFDGCPLYGNPDDVAYCKGLLEPYKDSCRNPINFYYYTISCAFARCMGGDERASHVLLDYRETCAAPETRGTCVLSGHTFYDTFDKARYQFQGPCKEILMAADCFWNTWDVKVSHRNVDSYTEVEKVRIRKQSTVVELIVDGKQILVGGEAVSIP…	1621	1	1	1	601.798	1201.58	2	1201.58	0.0004	334	343	1	40.29	0.04	Y	AIST-2	QFQGPCKEIL	2.0000000000.0	M	Gln->pyro-Glu (N-term Q)
194	1	AIST-2	AIST_CLUC luciferase-recombinant_sw73 OS=Vargula hilgendorfii GN=NA	63350	553	MKTLILAVALVYCATVHCQDCPYEPDPPNTVPTSCEAKEGECIDSSCGTCTRDILSDGLCENKPGKTCCRMCQYVIECRVEAAGWFRTFYGKRFQFQEPGTYVLGQGTKGGDWKVSITLENLDGTKGAVLTKTRLEVAGDIIDIAQATENPITVNGGADPIIANPYTIGEVTIAVVEMPGFNIAVIEFFKLIVIDILGGRSVRIAPDTANKGMISGLCGDLKMMEDTDFTSDPEQLAIQPKINQEFDGCPLYGNPDDVAYCKGLLEPYKDSCRNPINFYYYTISCAFARCMGGDERASHVLLDYRETCAAPETRGTCVLSGHTFYDTFDKARYQFQGPCKEILMAADCFWNTWDVKVSHRNVDSYTEVEKVRIRKQSTVVELIVDGKQILVGGEAVSIP…	2190	1	1	1	675.83	1349.65	2	1349.65	-0.0016	334	344	2	42.23	0.024	Y	AIST-2	QFQGPCKEILM		A
194	1	AIST-2	AIST_CLUC luciferase-recombinant_sw73 OS=Vargula hilgendorfii GN=NA	63350	553	MKTLILAVALVYCATVHCQDCPYEPDPPNTVPTSCEAKEGECIDSSCGTCTRDILSDGLCENKPGKTCCRMCQYVIECRVEAAGWFRTFYGKRFQFQEPGTYVLGQGTKGGDWKVSITLENLDGTKGAVLTKTRLEVAGDIIDIAQATENPITVNGGADPIIANPYTIGEVTIAVVEMPGFNIAVIEFFKLIVIDILGGRSVRIAPDTANKGMISGLCGDLKMMEDTDFTSDPEQLAIQPKINQEFDGCPLYGNPDDVAYCKGLLEPYKDSCRNPINFYYYTISCAFARCMGGDERASHVLLDYRETCAAPETRGTCVLSGHTFYDTFDKARYQFQGPCKEILMAADCFWNTWDVKVSHRNVDSYTEVEKVRIRKQSTVVELIVDGKQILVGGEAVSIP…	2233	1	1	1	683.828	1365.64	2	1365.64	0.0001	334	344	2	39.04	0.043	Y	AIST-2	QFQGPCKEILM	0.00000000003.0	A	Oxidation (M)
194	1	AIST-2	AIST_CLUC luciferase-recombinant_sw73 OS=Vargula hilgendorfii GN=NA	63350	553	MKTLILAVALVYCATVHCQDCPYEPDPPNTVPTSCEAKEGECIDSSCGTCTRDILSDGLCENKPGKTCCRMCQYVIECRVEAAGWFRTFYGKRFQFQEPGTYVLGQGTKGGDWKVSITLENLDGTKGAVLTKTRLEVAGDIIDIAQATENPITVNGGADPIIANPYTIGEVTIAVVEMPGFNIAVIEFFKLIVIDILGGRSVRIAPDTANKGMISGLCGDLKMMEDTDFTSDPEQLAIQPKINQEFDGCPLYGNPDDVAYCKGLLEPYKDSCRNPINFYYYTISCAFARCMGGDERASHVLLDYRETCAAPETRGTCVLSGHTFYDTFDKARYQFQGPCKEILMAADCFWNTWDVKVSHRNVDSYTEVEKVRIRKQSTVVELIVDGKQILVGGEAVSIP…	3015	1	1	1	812.379	1622.74	2	1622.74	0.001	334	347	2	80.66	3.1e-06	Y	AIST-2	QFQGPCKEILMAAD	0.00000000003000.0	C	Oxidation (M)
194	1	AIST-2	AIST_CLUC luciferase-recombinant_sw73 OS=Vargula hilgendorfii GN=NA	63350	553	MKTLILAVALVYCATVHCQDCPYEPDPPNTVPTSCEAKEGECIDSSCGTCTRDILSDGLCENKPGKTCCRMCQYVIECRVEAAGWFRTFYGKRFQFQEPGTYVLGQGTKGGDWKVSITLENLDGTKGAVLTKTRLEVAGDIIDIAQATENPITVNGGADPIIANPYTIGEVTIAVVEMPGFNIAVIEFFKLIVIDILGGRSVRIAPDTANKGMISGLCGDLKMMEDTDFTSDPEQLAIQPKINQEFDGCPLYGNPDDVAYCKGLLEPYKDSCRNPINFYYYTISCAFARCMGGDERASHVLLDYRETCAAPETRGTCVLSGHTFYDTFDKARYQFQGPCKEILMAADCFWNTWDVKVSHRNVDSYTEVEKVRIRKQSTVVELIVDGKQILVGGEAVSIP…	2915	1	1	1	804.382	1606.75	2	1606.75	0.0011	334	347	2	60.97	0.0003	Y	AIST-2	QFQGPCKEILMAAD		C
194	1	AIST-2	AIST_CLUC luciferase-recombinant_sw73 OS=Vargula hilgendorfii GN=NA	63350	553	MKTLILAVALVYCATVHCQDCPYEPDPPNTVPTSCEAKEGECIDSSCGTCTRDILSDGLCENKPGKTCCRMCQYVIECRVEAAGWFRTFYGKRFQFQEPGTYVLGQGTKGGDWKVSITLENLDGTKGAVLTKTRLEVAGDIIDIAQATENPITVNGGADPIIANPYTIGEVTIAVVEMPGFNIAVIEFFKLIVIDILGGRSVRIAPDTANKGMISGLCGDLKMMEDTDFTSDPEQLAIQPKINQEFDGCPLYGNPDDVAYCKGLLEPYKDSCRNPINFYYYTISCAFARCMGGDERASHVLLDYRETCAAPETRGTCVLSGHTFYDTFDKARYQFQGPCKEILMAADCFWNTWDVKVSHRNVDSYTEVEKVRIRKQSTVVELIVDGKQILVGGEAVSIP…	2868	1	1	1	795.87	1589.73	2	1589.72	0.0045	334	347	2	55.97	0.00083	Y	AIST-2	QFQGPCKEILMAAD	2.00000000000000.0	C	Gln->pyro-Glu (N-term Q)
194	1	AIST-2	AIST_CLUC luciferase-recombinant_sw73 OS=Vargula hilgendorfii GN=NA	63350	553	MKTLILAVALVYCATVHCQDCPYEPDPPNTVPTSCEAKEGECIDSSCGTCTRDILSDGLCENKPGKTCCRMCQYVIECRVEAAGWFRTFYGKRFQFQEPGTYVLGQGTKGGDWKVSITLENLDGTKGAVLTKTRLEVAGDIIDIAQATENPITVNGGADPIIANPYTIGEVTIAVVEMPGFNIAVIEFFKLIVIDILGGRSVRIAPDTANKGMISGLCGDLKMMEDTDFTSDPEQLAIQPKINQEFDGCPLYGNPDDVAYCKGLLEPYKDSCRNPINFYYYTISCAFARCMGGDERASHVLLDYRETCAAPETRGTCVLSGHTFYDTFDKARYQFQGPCKEILMAADCFWNTWDVKVSHRNVDSYTEVEKVRIRKQSTVVELIVDGKQILVGGEAVSIP…	4068	1	1	1	884.398	1766.78	2	1766.78	0.0025	334	348	2	65.29	0.00015	Y	AIST-2	QFQGPCKEILMAADC		F
194	1	AIST-2	AIST_CLUC luciferase-recombinant_sw73 OS=Vargula hilgendorfii GN=NA	63350	553	MKTLILAVALVYCATVHCQDCPYEPDPPNTVPTSCEAKEGECIDSSCGTCTRDILSDGLCENKPGKTCCRMCQYVIECRVEAAGWFRTFYGKRFQFQEPGTYVLGQGTKGGDWKVSITLENLDGTKGAVLTKTRLEVAGDIIDIAQATENPITVNGGADPIIANPYTIGEVTIAVVEMPGFNIAVIEFFKLIVIDILGGRSVRIAPDTANKGMISGLCGDLKMMEDTDFTSDPEQLAIQPKINQEFDGCPLYGNPDDVAYCKGLLEPYKDSCRNPINFYYYTISCAFARCMGGDERASHVLLDYRETCAAPETRGTCVLSGHTFYDTFDKARYQFQGPCKEILMAADCFWNTWDVKVSHRNVDSYTEVEKVRIRKQSTVVELIVDGKQILVGGEAVSIP…	4503	1	1	1	957.932	1913.85	2	1913.85	0.0015	334	349	2	45.16	0.018	Y	AIST-2	QFQGPCKEILMAADCF		W
194	1	AIST-2	AIST_CLUC luciferase-recombinant_sw73 OS=Vargula hilgendorfii GN=NA	63350	553	MKTLILAVALVYCATVHCQDCPYEPDPPNTVPTSCEAKEGECIDSSCGTCTRDILSDGLCENKPGKTCCRMCQYVIECRVEAAGWFRTFYGKRFQFQEPGTYVLGQGTKGGDWKVSITLENLDGTKGAVLTKTRLEVAGDIIDIAQATENPITVNGGADPIIANPYTIGEVTIAVVEMPGFNIAVIEFFKLIVIDILGGRSVRIAPDTANKGMISGLCGDLKMMEDTDFTSDPEQLAIQPKINQEFDGCPLYGNPDDVAYCKGLLEPYKDSCRNPINFYYYTISCAFARCMGGDERASHVLLDYRETCAAPETRGTCVLSGHTFYDTFDKARYQFQGPCKEILMAADCFWNTWDVKVSHRNVDSYTEVEKVRIRKQSTVVELIVDGKQILVGGEAVSIP…	4862	1	1	1	1050.97	2099.93	2	2099.93	0.0023	334	350	3	56.4	0.0014	Y	AIST-2	QFQGPCKEILMAADCFW		N
194	1	AIST-2	AIST_CLUC luciferase-recombinant_sw73 OS=Vargula hilgendorfii GN=NA	63350	553	MKTLILAVALVYCATVHCQDCPYEPDPPNTVPTSCEAKEGECIDSSCGTCTRDILSDGLCENKPGKTCCRMCQYVIECRVEAAGWFRTFYGKRFQFQEPGTYVLGQGTKGGDWKVSITLENLDGTKGAVLTKTRLEVAGDIIDIAQATENPITVNGGADPIIANPYTIGEVTIAVVEMPGFNIAVIEFFKLIVIDILGGRSVRIAPDTANKGMISGLCGDLKMMEDTDFTSDPEQLAIQPKINQEFDGCPLYGNPDDVAYCKGLLEPYKDSCRNPINFYYYTISCAFARCMGGDERASHVLLDYRETCAAPETRGTCVLSGHTFYDTFDKARYQFQGPCKEILMAADCFWNTWDVKVSHRNVDSYTEVEKVRIRKQSTVVELIVDGKQILVGGEAVSIP…	6579	1	1	1	781.164	3900.78	5	3900.78	0.0022	334	365	5	82.44	7.4e-06	Y	AIST-2	QFQGPCKEILMAADCFWNTWDVKVSHRNVDSY		T
194	1	AIST-2	AIST_CLUC luciferase-recombinant_sw73 OS=Vargula hilgendorfii GN=NA	63350	553	MKTLILAVALVYCATVHCQDCPYEPDPPNTVPTSCEAKEGECIDSSCGTCTRDILSDGLCENKPGKTCCRMCQYVIECRVEAAGWFRTFYGKRFQFQEPGTYVLGQGTKGGDWKVSITLENLDGTKGAVLTKTRLEVAGDIIDIAQATENPITVNGGADPIIANPYTIGEVTIAVVEMPGFNIAVIEFFKLIVIDILGGRSVRIAPDTANKGMISGLCGDLKMMEDTDFTSDPEQLAIQPKINQEFDGCPLYGNPDDVAYCKGLLEPYKDSCRNPINFYYYTISCAFARCMGGDERASHVLLDYRETCAAPETRGTCVLSGHTFYDTFDKARYQFQGPCKEILMAADCFWNTWDVKVSHRNVDSYTEVEKVRIRKQSTVVELIVDGKQILVGGEAVSIP…	336	1	1	1	916.334	915.327	1	915.326	0.0013	344	350	1	34.81	0.0098	L	AIST-2	MAADCFW	0.3000000.0	N	Oxidation (M)
194	1	AIST-2	AIST_CLUC luciferase-recombinant_sw73 OS=Vargula hilgendorfii GN=NA	63350	553	MKTLILAVALVYCATVHCQDCPYEPDPPNTVPTSCEAKEGECIDSSCGTCTRDILSDGLCENKPGKTCCRMCQYVIECRVEAAGWFRTFYGKRFQFQEPGTYVLGQGTKGGDWKVSITLENLDGTKGAVLTKTRLEVAGDIIDIAQATENPITVNGGADPIIANPYTIGEVTIAVVEMPGFNIAVIEFFKLIVIDILGGRSVRIAPDTANKGMISGLCGDLKMMEDTDFTSDPEQLAIQPKINQEFDGCPLYGNPDDVAYCKGLLEPYKDSCRNPINFYYYTISCAFARCMGGDERASHVLLDYRETCAAPETRGTCVLSGHTFYDTFDKARYQFQGPCKEILMAADCFWNTWDVKVSHRNVDSYTEVEKVRIRKQSTVVELIVDGKQILVGGEAVSIP…	1541	1	1	1	585.738	1169.46	2	1169.46	0.0009	345	353	2	39.03	0.0086	M	AIST-2	AADCFWNTW		D
194	1	AIST-2	AIST_CLUC luciferase-recombinant_sw73 OS=Vargula hilgendorfii GN=NA	63350	553	MKTLILAVALVYCATVHCQDCPYEPDPPNTVPTSCEAKEGECIDSSCGTCTRDILSDGLCENKPGKTCCRMCQYVIECRVEAAGWFRTFYGKRFQFQEPGTYVLGQGTKGGDWKVSITLENLDGTKGAVLTKTRLEVAGDIIDIAQATENPITVNGGADPIIANPYTIGEVTIAVVEMPGFNIAVIEFFKLIVIDILGGRSVRIAPDTANKGMISGLCGDLKMMEDTDFTSDPEQLAIQPKINQEFDGCPLYGNPDDVAYCKGLLEPYKDSCRNPINFYYYTISCAFARCMGGDERASHVLLDYRETCAAPETRGTCVLSGHTFYDTFDKARYQFQGPCKEILMAADCFWNTWDVKVSHRNVDSYTEVEKVRIRKQSTVVELIVDGKQILVGGEAVSIP…	1536	1	1	1	584.807	1167.6	2	1167.6	0.0002	354	363	0	46.03	0.01	W	AIST-2	DVKVSHRNVD		S
194	1	AIST-2	AIST_CLUC luciferase-recombinant_sw73 OS=Vargula hilgendorfii GN=NA	63350	553	MKTLILAVALVYCATVHCQDCPYEPDPPNTVPTSCEAKEGECIDSSCGTCTRDILSDGLCENKPGKTCCRMCQYVIECRVEAAGWFRTFYGKRFQFQEPGTYVLGQGTKGGDWKVSITLENLDGTKGAVLTKTRLEVAGDIIDIAQATENPITVNGGADPIIANPYTIGEVTIAVVEMPGFNIAVIEFFKLIVIDILGGRSVRIAPDTANKGMISGLCGDLKMMEDTDFTSDPEQLAIQPKINQEFDGCPLYGNPDDVAYCKGLLEPYKDSCRNPINFYYYTISCAFARCMGGDERASHVLLDYRETCAAPETRGTCVLSGHTFYDTFDKARYQFQGPCKEILMAADCFWNTWDVKVSHRNVDSYTEVEKVRIRKQSTVVELIVDGKQILVGGEAVSIP…	2376	1	1	1	709.855	1417.7	2	1417.69	0.0012	354	365	0	71.51	3.3e-05	W	AIST-2	DVKVSHRNVDSY		T
194	1	AIST-2	AIST_CLUC luciferase-recombinant_sw73 OS=Vargula hilgendorfii GN=NA	63350	553	MKTLILAVALVYCATVHCQDCPYEPDPPNTVPTSCEAKEGECIDSSCGTCTRDILSDGLCENKPGKTCCRMCQYVIECRVEAAGWFRTFYGKRFQFQEPGTYVLGQGTKGGDWKVSITLENLDGTKGAVLTKTRLEVAGDIIDIAQATENPITVNGGADPIIANPYTIGEVTIAVVEMPGFNIAVIEFFKLIVIDILGGRSVRIAPDTANKGMISGLCGDLKMMEDTDFTSDPEQLAIQPKINQEFDGCPLYGNPDDVAYCKGLLEPYKDSCRNPINFYYYTISCAFARCMGGDERASHVLLDYRETCAAPETRGTCVLSGHTFYDTFDKARYQFQGPCKEILMAADCFWNTWDVKVSHRNVDSYTEVEKVRIRKQSTVVELIVDGKQILVGGEAVSIP…	4398	1	1	1	626.306	1875.9	3	1875.9	0.0011	354	369	1	45.42	0.017	W	AIST-2	DVKVSHRNVDSYTEVE		K
194	1	AIST-2	AIST_CLUC luciferase-recombinant_sw73 OS=Vargula hilgendorfii GN=NA	63350	553	MKTLILAVALVYCATVHCQDCPYEPDPPNTVPTSCEAKEGECIDSSCGTCTRDILSDGLCENKPGKTCCRMCQYVIECRVEAAGWFRTFYGKRFQFQEPGTYVLGQGTKGGDWKVSITLENLDGTKGAVLTKTRLEVAGDIIDIAQATENPITVNGGADPIIANPYTIGEVTIAVVEMPGFNIAVIEFFKLIVIDILGGRSVRIAPDTANKGMISGLCGDLKMMEDTDFTSDPEQLAIQPKINQEFDGCPLYGNPDDVAYCKGLLEPYKDSCRNPINFYYYTISCAFARCMGGDERASHVLLDYRETCAAPETRGTCVLSGHTFYDTFDKARYQFQGPCKEILMAADCFWNTWDVKVSHRNVDSYTEVEKVRIRKQSTVVELIVDGKQILVGGEAVSIP…	7111	1	1	1	1051.38	5251.86	5	5251.86	0.0043	354	400	3	136.85	3.2e-12	W	AIST-2	DVKVSHRNVDSYTEVEKVRIRKQSTVVELIVDGKQILVGGEAVSIPY		S
194	1	AIST-2	AIST_CLUC luciferase-recombinant_sw73 OS=Vargula hilgendorfii GN=NA	63350	553	MKTLILAVALVYCATVHCQDCPYEPDPPNTVPTSCEAKEGECIDSSCGTCTRDILSDGLCENKPGKTCCRMCQYVIECRVEAAGWFRTFYGKRFQFQEPGTYVLGQGTKGGDWKVSITLENLDGTKGAVLTKTRLEVAGDIIDIAQATENPITVNGGADPIIANPYTIGEVTIAVVEMPGFNIAVIEFFKLIVIDILGGRSVRIAPDTANKGMISGLCGDLKMMEDTDFTSDPEQLAIQPKINQEFDGCPLYGNPDDVAYCKGLLEPYKDSCRNPINFYYYTISCAFARCMGGDERASHVLLDYRETCAAPETRGTCVLSGHTFYDTFDKARYQFQGPCKEILMAADCFWNTWDVKVSHRNVDSYTEVEKVRIRKQSTVVELIVDGKQILVGGEAVSIP…	7405	1	1	1	1023.21	6133.24	6	6133.23	0.0056	354	408	4	77.46	5.9e-06	W	AIST-2	DVKVSHRNVDSYTEVEKVRIRKQSTVVELIVDGKQILVGGEAVSIPYSSQDTSIY		W
194	1	AIST-2	AIST_CLUC luciferase-recombinant_sw73 OS=Vargula hilgendorfii GN=NA	63350	553	MKTLILAVALVYCATVHCQDCPYEPDPPNTVPTSCEAKEGECIDSSCGTCTRDILSDGLCENKPGKTCCRMCQYVIECRVEAAGWFRTFYGKRFQFQEPGTYVLGQGTKGGDWKVSITLENLDGTKGAVLTKTRLEVAGDIIDIAQATENPITVNGGADPIIANPYTIGEVTIAVVEMPGFNIAVIEFFKLIVIDILGGRSVRIAPDTANKGMISGLCGDLKMMEDTDFTSDPEQLAIQPKINQEFDGCPLYGNPDDVAYCKGLLEPYKDSCRNPINFYYYTISCAFARCMGGDERASHVLLDYRETCAAPETRGTCVLSGHTFYDTFDKARYQFQGPCKEILMAADCFWNTWDVKVSHRNVDSYTEVEKVRIRKQSTVVELIVDGKQILVGGEAVSIP…	6677	1	1	1	1026.58	4102.27	4	4102.27	0.0051	364	400	3	132.5	7.5e-12	D	AIST-2	SYTEVEKVRIRKQSTVVELIVDGKQILVGGEAVSIPY		S
194	1	AIST-2	AIST_CLUC luciferase-recombinant_sw73 OS=Vargula hilgendorfii GN=NA	63350	553	MKTLILAVALVYCATVHCQDCPYEPDPPNTVPTSCEAKEGECIDSSCGTCTRDILSDGLCENKPGKTCCRMCQYVIECRVEAAGWFRTFYGKRFQFQEPGTYVLGQGTKGGDWKVSITLENLDGTKGAVLTKTRLEVAGDIIDIAQATENPITVNGGADPIIANPYTIGEVTIAVVEMPGFNIAVIEFFKLIVIDILGGRSVRIAPDTANKGMISGLCGDLKMMEDTDFTSDPEQLAIQPKINQEFDGCPLYGNPDDVAYCKGLLEPYKDSCRNPINFYYYTISCAFARCMGGDERASHVLLDYRETCAAPETRGTCVLSGHTFYDTFDKARYQFQGPCKEILMAADCFWNTWDVKVSHRNVDSYTEVEKVRIRKQSTVVELIVDGKQILVGGEAVSIP…	2271	1	1	1	462.613	1384.82	3	1384.82	0.0015	366	376	0	41.63	0.0086	Y	AIST-2	TEVEKVRIRKQ		S
194	1	AIST-2	AIST_CLUC luciferase-recombinant_sw73 OS=Vargula hilgendorfii GN=NA	63350	553	MKTLILAVALVYCATVHCQDCPYEPDPPNTVPTSCEAKEGECIDSSCGTCTRDILSDGLCENKPGKTCCRMCQYVIECRVEAAGWFRTFYGKRFQFQEPGTYVLGQGTKGGDWKVSITLENLDGTKGAVLTKTRLEVAGDIIDIAQATENPITVNGGADPIIANPYTIGEVTIAVVEMPGFNIAVIEFFKLIVIDILGGRSVRIAPDTANKGMISGLCGDLKMMEDTDFTSDPEQLAIQPKINQEFDGCPLYGNPDDVAYCKGLLEPYKDSCRNPINFYYYTISCAFARCMGGDERASHVLLDYRETCAAPETRGTCVLSGHTFYDTFDKARYQFQGPCKEILMAADCFWNTWDVKVSHRNVDSYTEVEKVRIRKQSTVVELIVDGKQILVGGEAVSIP…	6555	1	1	1	964.051	3852.18	4	3852.17	0.0034	366	400	2	152.48	4.5e-14	Y	AIST-2	TEVEKVRIRKQSTVVELIVDGKQILVGGEAVSIPY		S
194	1	AIST-2	AIST_CLUC luciferase-recombinant_sw73 OS=Vargula hilgendorfii GN=NA	63350	553	MKTLILAVALVYCATVHCQDCPYEPDPPNTVPTSCEAKEGECIDSSCGTCTRDILSDGLCENKPGKTCCRMCQYVIECRVEAAGWFRTFYGKRFQFQEPGTYVLGQGTKGGDWKVSITLENLDGTKGAVLTKTRLEVAGDIIDIAQATENPITVNGGADPIIANPYTIGEVTIAVVEMPGFNIAVIEFFKLIVIDILGGRSVRIAPDTANKGMISGLCGDLKMMEDTDFTSDPEQLAIQPKINQEFDGCPLYGNPDDVAYCKGLLEPYKDSCRNPINFYYYTISCAFARCMGGDERASHVLLDYRETCAAPETRGTCVLSGHTFYDTFDKARYQFQGPCKEILMAADCFWNTWDVKVSHRNVDSYTEVEKVRIRKQSTVVELIVDGKQILVGGEAVSIP…	6912	1	1	1	947.718	4733.56	5	4733.55	0.0072	366	408	3	136.6	4.5e-12	Y	AIST-2	TEVEKVRIRKQSTVVELIVDGKQILVGGEAVSIPYSSQDTSIY		W
194	1	AIST-2	AIST_CLUC luciferase-recombinant_sw73 OS=Vargula hilgendorfii GN=NA	63350	553	MKTLILAVALVYCATVHCQDCPYEPDPPNTVPTSCEAKEGECIDSSCGTCTRDILSDGLCENKPGKTCCRMCQYVIECRVEAAGWFRTFYGKRFQFQEPGTYVLGQGTKGGDWKVSITLENLDGTKGAVLTKTRLEVAGDIIDIAQATENPITVNGGADPIIANPYTIGEVTIAVVEMPGFNIAVIEFFKLIVIDILGGRSVRIAPDTANKGMISGLCGDLKMMEDTDFTSDPEQLAIQPKINQEFDGCPLYGNPDDVAYCKGLLEPYKDSCRNPINFYYYTISCAFARCMGGDERASHVLLDYRETCAAPETRGTCVLSGHTFYDTFDKARYQFQGPCKEILMAADCFWNTWDVKVSHRNVDSYTEVEKVRIRKQSTVVELIVDGKQILVGGEAVSIP…	6329	1	1	1	849.501	3393.97	4	3393.97	0.0037	370	400	2	114.92	1.2e-10	E	AIST-2	KVRIRKQSTVVELIVDGKQILVGGEAVSIPY		S
194	1	AIST-2	AIST_CLUC luciferase-recombinant_sw73 OS=Vargula hilgendorfii GN=NA	63350	553	MKTLILAVALVYCATVHCQDCPYEPDPPNTVPTSCEAKEGECIDSSCGTCTRDILSDGLCENKPGKTCCRMCQYVIECRVEAAGWFRTFYGKRFQFQEPGTYVLGQGTKGGDWKVSITLENLDGTKGAVLTKTRLEVAGDIIDIAQATENPITVNGGADPIIANPYTIGEVTIAVVEMPGFNIAVIEFFKLIVIDILGGRSVRIAPDTANKGMISGLCGDLKMMEDTDFTSDPEQLAIQPKINQEFDGCPLYGNPDDVAYCKGLLEPYKDSCRNPINFYYYTISCAFARCMGGDERASHVLLDYRETCAAPETRGTCVLSGHTFYDTFDKARYQFQGPCKEILMAADCFWNTWDVKVSHRNVDSYTEVEKVRIRKQSTVVELIVDGKQILVGGEAVSIP…	6035	1	1	1	753.685	3010.71	4	3010.71	0.0039	373	400	2	93.2	5.5e-08	R	AIST-2	IRKQSTVVELIVDGKQILVGGEAVSIPY		S
194	1	AIST-2	AIST_CLUC luciferase-recombinant_sw73 OS=Vargula hilgendorfii GN=NA	63350	553	MKTLILAVALVYCATVHCQDCPYEPDPPNTVPTSCEAKEGECIDSSCGTCTRDILSDGLCENKPGKTCCRMCQYVIECRVEAAGWFRTFYGKRFQFQEPGTYVLGQGTKGGDWKVSITLENLDGTKGAVLTKTRLEVAGDIIDIAQATENPITVNGGADPIIANPYTIGEVTIAVVEMPGFNIAVIEFFKLIVIDILGGRSVRIAPDTANKGMISGLCGDLKMMEDTDFTSDPEQLAIQPKINQEFDGCPLYGNPDDVAYCKGLLEPYKDSCRNPINFYYYTISCAFARCMGGDERASHVLLDYRETCAAPETRGTCVLSGHTFYDTFDKARYQFQGPCKEILMAADCFWNTWDVKVSHRNVDSYTEVEKVRIRKQSTVVELIVDGKQILVGGEAVSIP…	4335	1	1	1	929.521	1857.03	2	1857.02	0.0019	383	400	1	66.54	6.9e-05	L	AIST-2	IVDGKQILVGGEAVSIPY		S
194	1	AIST-2	AIST_CLUC luciferase-recombinant_sw73 OS=Vargula hilgendorfii GN=NA	63350	553	MKTLILAVALVYCATVHCQDCPYEPDPPNTVPTSCEAKEGECIDSSCGTCTRDILSDGLCENKPGKTCCRMCQYVIECRVEAAGWFRTFYGKRFQFQEPGTYVLGQGTKGGDWKVSITLENLDGTKGAVLTKTRLEVAGDIIDIAQATENPITVNGGADPIIANPYTIGEVTIAVVEMPGFNIAVIEFFKLIVIDILGGRSVRIAPDTANKGMISGLCGDLKMMEDTDFTSDPEQLAIQPKINQEFDGCPLYGNPDDVAYCKGLLEPYKDSCRNPINFYYYTISCAFARCMGGDERASHVLLDYRETCAAPETRGTCVLSGHTFYDTFDKARYQFQGPCKEILMAADCFWNTWDVKVSHRNVDSYTEVEKVRIRKQSTVVELIVDGKQILVGGEAVSIP…	1607	1	1	1	600.374	1198.73	2	1198.73	0.0008	418	428	1	42.3	0.0068	T	AIST-2	AILPEALVVKF		N
194	1	AIST-2	AIST_CLUC luciferase-recombinant_sw73 OS=Vargula hilgendorfii GN=NA	63350	553	MKTLILAVALVYCATVHCQDCPYEPDPPNTVPTSCEAKEGECIDSSCGTCTRDILSDGLCENKPGKTCCRMCQYVIECRVEAAGWFRTFYGKRFQFQEPGTYVLGQGTKGGDWKVSITLENLDGTKGAVLTKTRLEVAGDIIDIAQATENPITVNGGADPIIANPYTIGEVTIAVVEMPGFNIAVIEFFKLIVIDILGGRSVRIAPDTANKGMISGLCGDLKMMEDTDFTSDPEQLAIQPKINQEFDGCPLYGNPDDVAYCKGLLEPYKDSCRNPINFYYYTISCAFARCMGGDERASHVLLDYRETCAAPETRGTCVLSGHTFYDTFDKARYQFQGPCKEILMAADCFWNTWDVKVSHRNVDSYTEVEKVRIRKQSTVVELIVDGKQILVGGEAVSIP…	3778	1	1	1	575.998	1724.97	3	1724.97	0.0007	429	442	3	89.42	2.5e-07	F	AIST-2	NFKQLLVVHIRDPF		D
194	1	AIST-2	AIST_CLUC luciferase-recombinant_sw73 OS=Vargula hilgendorfii GN=NA	63350	553	MKTLILAVALVYCATVHCQDCPYEPDPPNTVPTSCEAKEGECIDSSCGTCTRDILSDGLCENKPGKTCCRMCQYVIECRVEAAGWFRTFYGKRFQFQEPGTYVLGQGTKGGDWKVSITLENLDGTKGAVLTKTRLEVAGDIIDIAQATENPITVNGGADPIIANPYTIGEVTIAVVEMPGFNIAVIEFFKLIVIDILGGRSVRIAPDTANKGMISGLCGDLKMMEDTDFTSDPEQLAIQPKINQEFDGCPLYGNPDDVAYCKGLLEPYKDSCRNPINFYYYTISCAFARCMGGDERASHVLLDYRETCAAPETRGTCVLSGHTFYDTFDKARYQFQGPCKEILMAADCFWNTWDVKVSHRNVDSYTEVEKVRIRKQSTVVELIVDGKQILVGGEAVSIP…	1306	1	1	1	548.319	1094.62	2	1094.62	0.0003	434	442	1	45.85	0.0037	L	AIST-2	LVVHIRDPF		D
194	1	AIST-2	AIST_CLUC luciferase-recombinant_sw73 OS=Vargula hilgendorfii GN=NA	63350	553	MKTLILAVALVYCATVHCQDCPYEPDPPNTVPTSCEAKEGECIDSSCGTCTRDILSDGLCENKPGKTCCRMCQYVIECRVEAAGWFRTFYGKRFQFQEPGTYVLGQGTKGGDWKVSITLENLDGTKGAVLTKTRLEVAGDIIDIAQATENPITVNGGADPIIANPYTIGEVTIAVVEMPGFNIAVIEFFKLIVIDILGGRSVRIAPDTANKGMISGLCGDLKMMEDTDFTSDPEQLAIQPKINQEFDGCPLYGNPDDVAYCKGLLEPYKDSCRNPINFYYYTISCAFARCMGGDERASHVLLDYRETCAAPETRGTCVLSGHTFYDTFDKARYQFQGPCKEILMAADCFWNTWDVKVSHRNVDSYTEVEKVRIRKQSTVVELIVDGKQILVGGEAVSIP…	2909	1	1	1	802.33	1602.65	2	1602.64	0.0012	440	453	1	47.22	0.0022	R	AIST-2	DPFDGKTCGICGNY		N
194	1	AIST-2	AIST_CLUC luciferase-recombinant_sw73 OS=Vargula hilgendorfii GN=NA	63350	553	MKTLILAVALVYCATVHCQDCPYEPDPPNTVPTSCEAKEGECIDSSCGTCTRDILSDGLCENKPGKTCCRMCQYVIECRVEAAGWFRTFYGKRFQFQEPGTYVLGQGTKGGDWKVSITLENLDGTKGAVLTKTRLEVAGDIIDIAQATENPITVNGGADPIIANPYTIGEVTIAVVEMPGFNIAVIEFFKLIVIDILGGRSVRIAPDTANKGMISGLCGDLKMMEDTDFTSDPEQLAIQPKINQEFDGCPLYGNPDDVAYCKGLLEPYKDSCRNPINFYYYTISCAFARCMGGDERASHVLLDYRETCAAPETRGTCVLSGHTFYDTFDKARYQFQGPCKEILMAADCFWNTWDVKVSHRNVDSYTEVEKVRIRKQSTVVELIVDGKQILVGGEAVSIP…	2556	1	1	1	744.816	1487.62	2	1487.62	0.0009	441	453	1	70.98	1e-05	D	AIST-2	PFDGKTCGICGNY		N
194	1	AIST-2	AIST_CLUC luciferase-recombinant_sw73 OS=Vargula hilgendorfii GN=NA	63350	553	MKTLILAVALVYCATVHCQDCPYEPDPPNTVPTSCEAKEGECIDSSCGTCTRDILSDGLCENKPGKTCCRMCQYVIECRVEAAGWFRTFYGKRFQFQEPGTYVLGQGTKGGDWKVSITLENLDGTKGAVLTKTRLEVAGDIIDIAQATENPITVNGGADPIIANPYTIGEVTIAVVEMPGFNIAVIEFFKLIVIDILGGRSVRIAPDTANKGMISGLCGDLKMMEDTDFTSDPEQLAIQPKINQEFDGCPLYGNPDDVAYCKGLLEPYKDSCRNPINFYYYTISCAFARCMGGDERASHVLLDYRETCAAPETRGTCVLSGHTFYDTFDKARYQFQGPCKEILMAADCFWNTWDVKVSHRNVDSYTEVEKVRIRKQSTVVELIVDGKQILVGGEAVSIP…	1827	1	1	1	622.756	1243.5	2	1243.5	0.0006	443	453	0	37.68	0.015	F	AIST-2	DGKTCGICGNY		N
194	1	AIST-2	AIST_CLUC luciferase-recombinant_sw73 OS=Vargula hilgendorfii GN=NA	63350	553	MKTLILAVALVYCATVHCQDCPYEPDPPNTVPTSCEAKEGECIDSSCGTCTRDILSDGLCENKPGKTCCRMCQYVIECRVEAAGWFRTFYGKRFQFQEPGTYVLGQGTKGGDWKVSITLENLDGTKGAVLTKTRLEVAGDIIDIAQATENPITVNGGADPIIANPYTIGEVTIAVVEMPGFNIAVIEFFKLIVIDILGGRSVRIAPDTANKGMISGLCGDLKMMEDTDFTSDPEQLAIQPKINQEFDGCPLYGNPDDVAYCKGLLEPYKDSCRNPINFYYYTISCAFARCMGGDERASHVLLDYRETCAAPETRGTCVLSGHTFYDTFDKARYQFQGPCKEILMAADCFWNTWDVKVSHRNVDSYTEVEKVRIRKQSTVVELIVDGKQILVGGEAVSIP…	3857	1	1	1	874.855	1747.69	2	1747.69	0.0015	443	457	1	62.5	0.00016	F	AIST-2	DGKTCGICGNYNQDF		S
194	1	AIST-2	AIST_CLUC luciferase-recombinant_sw73 OS=Vargula hilgendorfii GN=NA	63350	553	MKTLILAVALVYCATVHCQDCPYEPDPPNTVPTSCEAKEGECIDSSCGTCTRDILSDGLCENKPGKTCCRMCQYVIECRVEAAGWFRTFYGKRFQFQEPGTYVLGQGTKGGDWKVSITLENLDGTKGAVLTKTRLEVAGDIIDIAQATENPITVNGGADPIIANPYTIGEVTIAVVEMPGFNIAVIEFFKLIVIDILGGRSVRIAPDTANKGMISGLCGDLKMMEDTDFTSDPEQLAIQPKINQEFDGCPLYGNPDDVAYCKGLLEPYKDSCRNPINFYYYTISCAFARCMGGDERASHVLLDYRETCAAPETRGTCVLSGHTFYDTFDKARYQFQGPCKEILMAADCFWNTWDVKVSHRNVDSYTEVEKVRIRKQSTVVELIVDGKQILVGGEAVSIP…	1210	1	1	1	537.704	1073.39	2	1073.39	0.0001	454	462	1	65.61	9.7e-06	Y	AIST-2	NQDFSDDSF		D
194	1	AIST-2	AIST_CLUC luciferase-recombinant_sw73 OS=Vargula hilgendorfii GN=NA	63350	553	MKTLILAVALVYCATVHCQDCPYEPDPPNTVPTSCEAKEGECIDSSCGTCTRDILSDGLCENKPGKTCCRMCQYVIECRVEAAGWFRTFYGKRFQFQEPGTYVLGQGTKGGDWKVSITLENLDGTKGAVLTKTRLEVAGDIIDIAQATENPITVNGGADPIIANPYTIGEVTIAVVEMPGFNIAVIEFFKLIVIDILGGRSVRIAPDTANKGMISGLCGDLKMMEDTDFTSDPEQLAIQPKINQEFDGCPLYGNPDDVAYCKGLLEPYKDSCRNPINFYYYTISCAFARCMGGDERASHVLLDYRETCAAPETRGTCVLSGHTFYDTFDKARYQFQGPCKEILMAADCFWNTWDVKVSHRNVDSYTEVEKVRIRKQSTVVELIVDGKQILVGGEAVSIP…	6596	1	1	1	1313.89	3938.65	3	3938.65	0.0032	454	488	3	186.22	2.5e-16	Y	AIST-2	NQDFSDDSFDAEGACDLTPNPPGCTEEQKPEAERL		C
194	1	AIST-2	AIST_CLUC luciferase-recombinant_sw73 OS=Vargula hilgendorfii GN=NA	63350	553	MKTLILAVALVYCATVHCQDCPYEPDPPNTVPTSCEAKEGECIDSSCGTCTRDILSDGLCENKPGKTCCRMCQYVIECRVEAAGWFRTFYGKRFQFQEPGTYVLGQGTKGGDWKVSITLENLDGTKGAVLTKTRLEVAGDIIDIAQATENPITVNGGADPIIANPYTIGEVTIAVVEMPGFNIAVIEFFKLIVIDILGGRSVRIAPDTANKGMISGLCGDLKMMEDTDFTSDPEQLAIQPKINQEFDGCPLYGNPDDVAYCKGLLEPYKDSCRNPINFYYYTISCAFARCMGGDERASHVLLDYRETCAAPETRGTCVLSGHTFYDTFDKARYQFQGPCKEILMAADCFWNTWDVKVSHRNVDSYTEVEKVRIRKQSTVVELIVDGKQILVGGEAVSIP…	6175	1	1	1	1056.1	3165.27	3	3165.27	0.0023	458	486	2	48.39	0.0091	F	AIST-2	SDDSFDAEGACDLTPNPPGCTEEQKPEAE		R
194	1	AIST-2	AIST_CLUC luciferase-recombinant_sw73 OS=Vargula hilgendorfii GN=NA	63350	553	MKTLILAVALVYCATVHCQDCPYEPDPPNTVPTSCEAKEGECIDSSCGTCTRDILSDGLCENKPGKTCCRMCQYVIECRVEAAGWFRTFYGKRFQFQEPGTYVLGQGTKGGDWKVSITLENLDGTKGAVLTKTRLEVAGDIIDIAQATENPITVNGGADPIIANPYTIGEVTIAVVEMPGFNIAVIEFFKLIVIDILGGRSVRIAPDTANKGMISGLCGDLKMMEDTDFTSDPEQLAIQPKINQEFDGCPLYGNPDDVAYCKGLLEPYKDSCRNPINFYYYTISCAFARCMGGDERASHVLLDYRETCAAPETRGTCVLSGHTFYDTFDKARYQFQGPCKEILMAADCFWNTWDVKVSHRNVDSYTEVEKVRIRKQSTVVELIVDGKQILVGGEAVSIP…	6354	1	1	1	1145.83	3434.46	3	3434.45	0.0053	458	488	2	124.83	3.5e-10	F	AIST-2	SDDSFDAEGACDLTPNPPGCTEEQKPEAERL		C
194	1	AIST-2	AIST_CLUC luciferase-recombinant_sw73 OS=Vargula hilgendorfii GN=NA	63350	553	MKTLILAVALVYCATVHCQDCPYEPDPPNTVPTSCEAKEGECIDSSCGTCTRDILSDGLCENKPGKTCCRMCQYVIECRVEAAGWFRTFYGKRFQFQEPGTYVLGQGTKGGDWKVSITLENLDGTKGAVLTKTRLEVAGDIIDIAQATENPITVNGGADPIIANPYTIGEVTIAVVEMPGFNIAVIEFFKLIVIDILGGRSVRIAPDTANKGMISGLCGDLKMMEDTDFTSDPEQLAIQPKINQEFDGCPLYGNPDDVAYCKGLLEPYKDSCRNPINFYYYTISCAFARCMGGDERASHVLLDYRETCAAPETRGTCVLSGHTFYDTFDKARYQFQGPCKEILMAADCFWNTWDVKVSHRNVDSYTEVEKVRIRKQSTVVELIVDGKQILVGGEAVSIP…	6072	1	1	1	1011.12	3030.33	3	3030.33	0.0011	462	488	2	162.9	4.8e-14	S	AIST-2	FDAEGACDLTPNPPGCTEEQKPEAERL		C
194	1	AIST-2	AIST_CLUC luciferase-recombinant_sw73 OS=Vargula hilgendorfii GN=NA	63350	553	MKTLILAVALVYCATVHCQDCPYEPDPPNTVPTSCEAKEGECIDSSCGTCTRDILSDGLCENKPGKTCCRMCQYVIECRVEAAGWFRTFYGKRFQFQEPGTYVLGQGTKGGDWKVSITLENLDGTKGAVLTKTRLEVAGDIIDIAQATENPITVNGGADPIIANPYTIGEVTIAVVEMPGFNIAVIEFFKLIVIDILGGRSVRIAPDTANKGMISGLCGDLKMMEDTDFTSDPEQLAIQPKINQEFDGCPLYGNPDDVAYCKGLLEPYKDSCRNPINFYYYTISCAFARCMGGDERASHVLLDYRETCAAPETRGTCVLSGHTFYDTFDKARYQFQGPCKEILMAADCFWNTWDVKVSHRNVDSYTEVEKVRIRKQSTVVELIVDGKQILVGGEAVSIP…	5252	1	1	1	805.675	2414	3	2414	0.0019	463	484	1	75.85	1.4e-05	F	AIST-2	DAEGACDLTPNPPGCTEEQKPE		A
194	1	AIST-2	AIST_CLUC luciferase-recombinant_sw73 OS=Vargula hilgendorfii GN=NA	63350	553	MKTLILAVALVYCATVHCQDCPYEPDPPNTVPTSCEAKEGECIDSSCGTCTRDILSDGLCENKPGKTCCRMCQYVIECRVEAAGWFRTFYGKRFQFQEPGTYVLGQGTKGGDWKVSITLENLDGTKGAVLTKTRLEVAGDIIDIAQATENPITVNGGADPIIANPYTIGEVTIAVVEMPGFNIAVIEFFKLIVIDILGGRSVRIAPDTANKGMISGLCGDLKMMEDTDFTSDPEQLAIQPKINQEFDGCPLYGNPDDVAYCKGLLEPYKDSCRNPINFYYYTISCAFARCMGGDERASHVLLDYRETCAAPETRGTCVLSGHTFYDTFDKARYQFQGPCKEILMAADCFWNTWDVKVSHRNVDSYTEVEKVRIRKQSTVVELIVDGKQILVGGEAVSIP…	5535	1	1	1	872.368	2614.08	3	2614.08	0.002	463	486	1	82.11	3.1e-06	F	AIST-2	DAEGACDLTPNPPGCTEEQKPEAE		R
194	1	AIST-2	AIST_CLUC luciferase-recombinant_sw73 OS=Vargula hilgendorfii GN=NA	63350	553	MKTLILAVALVYCATVHCQDCPYEPDPPNTVPTSCEAKEGECIDSSCGTCTRDILSDGLCENKPGKTCCRMCQYVIECRVEAAGWFRTFYGKRFQFQEPGTYVLGQGTKGGDWKVSITLENLDGTKGAVLTKTRLEVAGDIIDIAQATENPITVNGGADPIIANPYTIGEVTIAVVEMPGFNIAVIEFFKLIVIDILGGRSVRIAPDTANKGMISGLCGDLKMMEDTDFTSDPEQLAIQPKINQEFDGCPLYGNPDDVAYCKGLLEPYKDSCRNPINFYYYTISCAFARCMGGDERASHVLLDYRETCAAPETRGTCVLSGHTFYDTFDKARYQFQGPCKEILMAADCFWNTWDVKVSHRNVDSYTEVEKVRIRKQSTVVELIVDGKQILVGGEAVSIP…	5826	1	1	1	962.096	2883.27	3	2883.27	0.0015	463	488	1	117.18	1.8e-09	F	AIST-2	DAEGACDLTPNPPGCTEEQKPEAERL		C
194	1	AIST-2	AIST_CLUC luciferase-recombinant_sw73 OS=Vargula hilgendorfii GN=NA	63350	553	MKTLILAVALVYCATVHCQDCPYEPDPPNTVPTSCEAKEGECIDSSCGTCTRDILSDGLCENKPGKTCCRMCQYVIECRVEAAGWFRTFYGKRFQFQEPGTYVLGQGTKGGDWKVSITLENLDGTKGAVLTKTRLEVAGDIIDIAQATENPITVNGGADPIIANPYTIGEVTIAVVEMPGFNIAVIEFFKLIVIDILGGRSVRIAPDTANKGMISGLCGDLKMMEDTDFTSDPEQLAIQPKINQEFDGCPLYGNPDDVAYCKGLLEPYKDSCRNPINFYYYTISCAFARCMGGDERASHVLLDYRETCAAPETRGTCVLSGHTFYDTFDKARYQFQGPCKEILMAADCFWNTWDVKVSHRNVDSYTEVEKVRIRKQSTVVELIVDGKQILVGGEAVSIP…	6401	1	1	1	1169.18	3504.53	3	3504.52	0.0052	463	493	3	49.08	0.013	F	AIST-2	DAEGACDLTPNPPGCTEEQKPEAERLCNSLF		A
194	1	AIST-2	AIST_CLUC luciferase-recombinant_sw73 OS=Vargula hilgendorfii GN=NA	63350	553	MKTLILAVALVYCATVHCQDCPYEPDPPNTVPTSCEAKEGECIDSSCGTCTRDILSDGLCENKPGKTCCRMCQYVIECRVEAAGWFRTFYGKRFQFQEPGTYVLGQGTKGGDWKVSITLENLDGTKGAVLTKTRLEVAGDIIDIAQATENPITVNGGADPIIANPYTIGEVTIAVVEMPGFNIAVIEFFKLIVIDILGGRSVRIAPDTANKGMISGLCGDLKMMEDTDFTSDPEQLAIQPKINQEFDGCPLYGNPDDVAYCKGLLEPYKDSCRNPINFYYYTISCAFARCMGGDERASHVLLDYRETCAAPETRGTCVLSGHTFYDTFDKARYQFQGPCKEILMAADCFWNTWDVKVSHRNVDSYTEVEKVRIRKQSTVVELIVDGKQILVGGEAVSIP…	5699	1	1	1	923.754	2768.24	3	2768.24	0.0032	464	488	1	61.2	0.00073	D	AIST-2	AEGACDLTPNPPGCTEEQKPEAERL		C
194	1	AIST-2	AIST_CLUC luciferase-recombinant_sw73 OS=Vargula hilgendorfii GN=NA	63350	553	MKTLILAVALVYCATVHCQDCPYEPDPPNTVPTSCEAKEGECIDSSCGTCTRDILSDGLCENKPGKTCCRMCQYVIECRVEAAGWFRTFYGKRFQFQEPGTYVLGQGTKGGDWKVSITLENLDGTKGAVLTKTRLEVAGDIIDIAQATENPITVNGGADPIIANPYTIGEVTIAVVEMPGFNIAVIEFFKLIVIDILGGRSVRIAPDTANKGMISGLCGDLKMMEDTDFTSDPEQLAIQPKINQEFDGCPLYGNPDDVAYCKGLLEPYKDSCRNPINFYYYTISCAFARCMGGDERASHVLLDYRETCAAPETRGTCVLSGHTFYDTFDKARYQFQGPCKEILMAADCFWNTWDVKVSHRNVDSYTEVEKVRIRKQSTVVELIVDGKQILVGGEAVSIP…	5482	1	1	1	857.061	2568.16	3	2568.16	0.0019	466	488	1	76.51	2.1e-05	E	AIST-2	GACDLTPNPPGCTEEQKPEAERL		C
194	1	AIST-2	AIST_CLUC luciferase-recombinant_sw73 OS=Vargula hilgendorfii GN=NA	63350	553	MKTLILAVALVYCATVHCQDCPYEPDPPNTVPTSCEAKEGECIDSSCGTCTRDILSDGLCENKPGKTCCRMCQYVIECRVEAAGWFRTFYGKRFQFQEPGTYVLGQGTKGGDWKVSITLENLDGTKGAVLTKTRLEVAGDIIDIAQATENPITVNGGADPIIANPYTIGEVTIAVVEMPGFNIAVIEFFKLIVIDILGGRSVRIAPDTANKGMISGLCGDLKMMEDTDFTSDPEQLAIQPKINQEFDGCPLYGNPDDVAYCKGLLEPYKDSCRNPINFYYYTISCAFARCMGGDERASHVLLDYRETCAAPETRGTCVLSGHTFYDTFDKARYQFQGPCKEILMAADCFWNTWDVKVSHRNVDSYTEVEKVRIRKQSTVVELIVDGKQILVGGEAVSIP…	4104	1	1	1	892.395	1782.77	2	1782.77	0.0017	471	486	0	85.69	1.6e-06	L	AIST-2	TPNPPGCTEEQKPEAE		R
194	1	AIST-2	AIST_CLUC luciferase-recombinant_sw73 OS=Vargula hilgendorfii GN=NA	63350	553	MKTLILAVALVYCATVHCQDCPYEPDPPNTVPTSCEAKEGECIDSSCGTCTRDILSDGLCENKPGKTCCRMCQYVIECRVEAAGWFRTFYGKRFQFQEPGTYVLGQGTKGGDWKVSITLENLDGTKGAVLTKTRLEVAGDIIDIAQATENPITVNGGADPIIANPYTIGEVTIAVVEMPGFNIAVIEFFKLIVIDILGGRSVRIAPDTANKGMISGLCGDLKMMEDTDFTSDPEQLAIQPKINQEFDGCPLYGNPDDVAYCKGLLEPYKDSCRNPINFYYYTISCAFARCMGGDERASHVLLDYRETCAAPETRGTCVLSGHTFYDTFDKARYQFQGPCKEILMAADCFWNTWDVKVSHRNVDSYTEVEKVRIRKQSTVVELIVDGKQILVGGEAVSIP…	3751	1	1	1	860.921	1719.83	2	1719.83	0.0016	480	493	2	45.32	0.014	E	AIST-2	EQKPEAERLCNSLF		A
194	1	AIST-2	AIST_CLUC luciferase-recombinant_sw73 OS=Vargula hilgendorfii GN=NA	63350	553	MKTLILAVALVYCATVHCQDCPYEPDPPNTVPTSCEAKEGECIDSSCGTCTRDILSDGLCENKPGKTCCRMCQYVIECRVEAAGWFRTFYGKRFQFQEPGTYVLGQGTKGGDWKVSITLENLDGTKGAVLTKTRLEVAGDIIDIAQATENPITVNGGADPIIANPYTIGEVTIAVVEMPGFNIAVIEFFKLIVIDILGGRSVRIAPDTANKGMISGLCGDLKMMEDTDFTSDPEQLAIQPKINQEFDGCPLYGNPDDVAYCKGLLEPYKDSCRNPINFYYYTISCAFARCMGGDERASHVLLDYRETCAAPETRGTCVLSGHTFYDTFDKARYQFQGPCKEILMAADCFWNTWDVKVSHRNVDSYTEVEKVRIRKQSTVVELIVDGKQILVGGEAVSIP…	1347	1	1	1	555.274	1108.53	2	1108.53	0.0002	485	493	2	63.36	0.00018	E	AIST-2	AERLCNSLF		A
194	1	AIST-2	AIST_CLUC luciferase-recombinant_sw73 OS=Vargula hilgendorfii GN=NA	63350	553	MKTLILAVALVYCATVHCQDCPYEPDPPNTVPTSCEAKEGECIDSSCGTCTRDILSDGLCENKPGKTCCRMCQYVIECRVEAAGWFRTFYGKRFQFQEPGTYVLGQGTKGGDWKVSITLENLDGTKGAVLTKTRLEVAGDIIDIAQATENPITVNGGADPIIANPYTIGEVTIAVVEMPGFNIAVIEFFKLIVIDILGGRSVRIAPDTANKGMISGLCGDLKMMEDTDFTSDPEQLAIQPKINQEFDGCPLYGNPDDVAYCKGLLEPYKDSCRNPINFYYYTISCAFARCMGGDERASHVLLDYRETCAAPETRGTCVLSGHTFYDTFDKARYQFQGPCKEILMAADCFWNTWDVKVSHRNVDSYTEVEKVRIRKQSTVVELIVDGKQILVGGEAVSIP…	283	1	1	1	455.234	908.454	2	908.454	-0.0001	487	493	2	51.69	0.0015	E	AIST-2	RLCNSLF		A
194	1	AIST-2	AIST_CLUC luciferase-recombinant_sw73 OS=Vargula hilgendorfii GN=NA	63350	553	MKTLILAVALVYCATVHCQDCPYEPDPPNTVPTSCEAKEGECIDSSCGTCTRDILSDGLCENKPGKTCCRMCQYVIECRVEAAGWFRTFYGKRFQFQEPGTYVLGQGTKGGDWKVSITLENLDGTKGAVLTKTRLEVAGDIIDIAQATENPITVNGGADPIIANPYTIGEVTIAVVEMPGFNIAVIEFFKLIVIDILGGRSVRIAPDTANKGMISGLCGDLKMMEDTDFTSDPEQLAIQPKINQEFDGCPLYGNPDDVAYCKGLLEPYKDSCRNPINFYYYTISCAFARCMGGDERASHVLLDYRETCAAPETRGTCVLSGHTFYDTFDKARYQFQGPCKEILMAADCFWNTWDVKVSHRNVDSYTEVEKVRIRKQSTVVELIVDGKQILVGGEAVSIP…	6564	1	1	1	772.157	3855.75	5	3855.75	0.0019	487	517	4	117.47	2.3e-09	E	AIST-2	RLCNSLFAGQSDLDQKCNVCHKPDRVERCMY		E
194	1	AIST-2	AIST_CLUC luciferase-recombinant_sw73 OS=Vargula hilgendorfii GN=NA	63350	553	MKTLILAVALVYCATVHCQDCPYEPDPPNTVPTSCEAKEGECIDSSCGTCTRDILSDGLCENKPGKTCCRMCQYVIECRVEAAGWFRTFYGKRFQFQEPGTYVLGQGTKGGDWKVSITLENLDGTKGAVLTKTRLEVAGDIIDIAQATENPITVNGGADPIIANPYTIGEVTIAVVEMPGFNIAVIEFFKLIVIDILGGRSVRIAPDTANKGMISGLCGDLKMMEDTDFTSDPEQLAIQPKINQEFDGCPLYGNPDDVAYCKGLLEPYKDSCRNPINFYYYTISCAFARCMGGDERASHVLLDYRETCAAPETRGTCVLSGHTFYDTFDKARYQFQGPCKEILMAADCFWNTWDVKVSHRNVDSYTEVEKVRIRKQSTVVELIVDGKQILVGGEAVSIP…	1647	1	1	1	606.272	1210.53	2	1210.53	0.0002	489	499	2	77.46	4.5e-06	L	AIST-2	CNSLFAGQSDL		D
194	1	AIST-2	AIST_CLUC luciferase-recombinant_sw73 OS=Vargula hilgendorfii GN=NA	63350	553	MKTLILAVALVYCATVHCQDCPYEPDPPNTVPTSCEAKEGECIDSSCGTCTRDILSDGLCENKPGKTCCRMCQYVIECRVEAAGWFRTFYGKRFQFQEPGTYVLGQGTKGGDWKVSITLENLDGTKGAVLTKTRLEVAGDIIDIAQATENPITVNGGADPIIANPYTIGEVTIAVVEMPGFNIAVIEFFKLIVIDILGGRSVRIAPDTANKGMISGLCGDLKMMEDTDFTSDPEQLAIQPKINQEFDGCPLYGNPDDVAYCKGLLEPYKDSCRNPINFYYYTISCAFARCMGGDERASHVLLDYRETCAAPETRGTCVLSGHTFYDTFDKARYQFQGPCKEILMAADCFWNTWDVKVSHRNVDSYTEVEKVRIRKQSTVVELIVDGKQILVGGEAVSIP…	2145	1	1	1	663.785	1325.56	2	1325.56	0.0005	489	500	3	69.87	1.5e-05	L	AIST-2	CNSLFAGQSDLD		Q
194	1	AIST-2	AIST_CLUC luciferase-recombinant_sw73 OS=Vargula hilgendorfii GN=NA	63350	553	MKTLILAVALVYCATVHCQDCPYEPDPPNTVPTSCEAKEGECIDSSCGTCTRDILSDGLCENKPGKTCCRMCQYVIECRVEAAGWFRTFYGKRFQFQEPGTYVLGQGTKGGDWKVSITLENLDGTKGAVLTKTRLEVAGDIIDIAQATENPITVNGGADPIIANPYTIGEVTIAVVEMPGFNIAVIEFFKLIVIDILGGRSVRIAPDTANKGMISGLCGDLKMMEDTDFTSDPEQLAIQPKINQEFDGCPLYGNPDDVAYCKGLLEPYKDSCRNPINFYYYTISCAFARCMGGDERASHVLLDYRETCAAPETRGTCVLSGHTFYDTFDKARYQFQGPCKEILMAADCFWNTWDVKVSHRNVDSYTEVEKVRIRKQSTVVELIVDGKQILVGGEAVSIP…	4329	1	1	1	928.899	1855.78	2	1855.78	0.001	489	504	3	110.01	6.1e-09	L	AIST-2	CNSLFAGQSDLDQKCN		V
194	1	AIST-2	AIST_CLUC luciferase-recombinant_sw73 OS=Vargula hilgendorfii GN=NA	63350	553	MKTLILAVALVYCATVHCQDCPYEPDPPNTVPTSCEAKEGECIDSSCGTCTRDILSDGLCENKPGKTCCRMCQYVIECRVEAAGWFRTFYGKRFQFQEPGTYVLGQGTKGGDWKVSITLENLDGTKGAVLTKTRLEVAGDIIDIAQATENPITVNGGADPIIANPYTIGEVTIAVVEMPGFNIAVIEFFKLIVIDILGGRSVRIAPDTANKGMISGLCGDLKMMEDTDFTSDPEQLAIQPKINQEFDGCPLYGNPDDVAYCKGLLEPYKDSCRNPINFYYYTISCAFARCMGGDERASHVLLDYRETCAAPETRGTCVLSGHTFYDTFDKARYQFQGPCKEILMAADCFWNTWDVKVSHRNVDSYTEVEKVRIRKQSTVVELIVDGKQILVGGEAVSIP…	4279	1	1	1	920.386	1838.76	2	1838.76	0.0021	489	504	3	80.72	4.6e-06	L	AIST-2	CNSLFAGQSDLDQKCN	1.0000000000000000.0	V	Ammonia-loss (N-term C)
194	1	AIST-2	AIST_CLUC luciferase-recombinant_sw73 OS=Vargula hilgendorfii GN=NA	63350	553	MKTLILAVALVYCATVHCQDCPYEPDPPNTVPTSCEAKEGECIDSSCGTCTRDILSDGLCENKPGKTCCRMCQYVIECRVEAAGWFRTFYGKRFQFQEPGTYVLGQGTKGGDWKVSITLENLDGTKGAVLTKTRLEVAGDIIDIAQATENPITVNGGADPIIANPYTIGEVTIAVVEMPGFNIAVIEFFKLIVIDILGGRSVRIAPDTANKGMISGLCGDLKMMEDTDFTSDPEQLAIQPKINQEFDGCPLYGNPDDVAYCKGLLEPYKDSCRNPINFYYYTISCAFARCMGGDERASHVLLDYRETCAAPETRGTCVLSGHTFYDTFDKARYQFQGPCKEILMAADCFWNTWDVKVSHRNVDSYTEVEKVRIRKQSTVVELIVDGKQILVGGEAVSIP…	5508	1	1	1	649.036	2592.12	4	2592.12	0.0003	489	510	3	139.72	7.9e-12	L	AIST-2	CNSLFAGQSDLDQKCNVCHKPD		R
194	1	AIST-2	AIST_CLUC luciferase-recombinant_sw73 OS=Vargula hilgendorfii GN=NA	63350	553	MKTLILAVALVYCATVHCQDCPYEPDPPNTVPTSCEAKEGECIDSSCGTCTRDILSDGLCENKPGKTCCRMCQYVIECRVEAAGWFRTFYGKRFQFQEPGTYVLGQGTKGGDWKVSITLENLDGTKGAVLTKTRLEVAGDIIDIAQATENPITVNGGADPIIANPYTIGEVTIAVVEMPGFNIAVIEFFKLIVIDILGGRSVRIAPDTANKGMISGLCGDLKMMEDTDFTSDPEQLAIQPKINQEFDGCPLYGNPDDVAYCKGLLEPYKDSCRNPINFYYYTISCAFARCMGGDERASHVLLDYRETCAAPETRGTCVLSGHTFYDTFDKARYQFQGPCKEILMAADCFWNTWDVKVSHRNVDSYTEVEKVRIRKQSTVVELIVDGKQILVGGEAVSIP…	5969	1	1	1	745.089	2976.33	4	2976.33	0.0007	489	513	3	158.66	1.3e-13	L	AIST-2	CNSLFAGQSDLDQKCNVCHKPDRVE		R
194	1	AIST-2	AIST_CLUC luciferase-recombinant_sw73 OS=Vargula hilgendorfii GN=NA	63350	553	MKTLILAVALVYCATVHCQDCPYEPDPPNTVPTSCEAKEGECIDSSCGTCTRDILSDGLCENKPGKTCCRMCQYVIECRVEAAGWFRTFYGKRFQFQEPGTYVLGQGTKGGDWKVSITLENLDGTKGAVLTKTRLEVAGDIIDIAQATENPITVNGGADPIIANPYTIGEVTIAVVEMPGFNIAVIEFFKLIVIDILGGRSVRIAPDTANKGMISGLCGDLKMMEDTDFTSDPEQLAIQPKINQEFDGCPLYGNPDDVAYCKGLLEPYKDSCRNPINFYYYTISCAFARCMGGDERASHVLLDYRETCAAPETRGTCVLSGHTFYDTFDKARYQFQGPCKEILMAADCFWNTWDVKVSHRNVDSYTEVEKVRIRKQSTVVELIVDGKQILVGGEAVSIP…	6156	1	1	1	627.493	3132.43	5	3132.43	0.0004	489	514	3	139.68	1.2e-11	L	AIST-2	CNSLFAGQSDLDQKCNVCHKPDRVER		C
194	1	AIST-2	AIST_CLUC luciferase-recombinant_sw73 OS=Vargula hilgendorfii GN=NA	63350	553	MKTLILAVALVYCATVHCQDCPYEPDPPNTVPTSCEAKEGECIDSSCGTCTRDILSDGLCENKPGKTCCRMCQYVIECRVEAAGWFRTFYGKRFQFQEPGTYVLGQGTKGGDWKVSITLENLDGTKGAVLTKTRLEVAGDIIDIAQATENPITVNGGADPIIANPYTIGEVTIAVVEMPGFNIAVIEFFKLIVIDILGGRSVRIAPDTANKGMISGLCGDLKMMEDTDFTSDPEQLAIQPKINQEFDGCPLYGNPDDVAYCKGLLEPYKDSCRNPINFYYYTISCAFARCMGGDERASHVLLDYRETCAAPETRGTCVLSGHTFYDTFDKARYQFQGPCKEILMAADCFWNTWDVKVSHRNVDSYTEVEKVRIRKQSTVVELIVDGKQILVGGEAVSIP…	6430	1	1	1	897.648	3586.56	4	3586.56	-0.0006	489	517	3	110.67	9.6e-09	L	AIST-2	CNSLFAGQSDLDQKCNVCHKPDRVERCMY		E
194	1	AIST-2	AIST_CLUC luciferase-recombinant_sw73 OS=Vargula hilgendorfii GN=NA	63350	553	MKTLILAVALVYCATVHCQDCPYEPDPPNTVPTSCEAKEGECIDSSCGTCTRDILSDGLCENKPGKTCCRMCQYVIECRVEAAGWFRTFYGKRFQFQEPGTYVLGQGTKGGDWKVSITLENLDGTKGAVLTKTRLEVAGDIIDIAQATENPITVNGGADPIIANPYTIGEVTIAVVEMPGFNIAVIEFFKLIVIDILGGRSVRIAPDTANKGMISGLCGDLKMMEDTDFTSDPEQLAIQPKINQEFDGCPLYGNPDDVAYCKGLLEPYKDSCRNPINFYYYTISCAFARCMGGDERASHVLLDYRETCAAPETRGTCVLSGHTFYDTFDKARYQFQGPCKEILMAADCFWNTWDVKVSHRNVDSYTEVEKVRIRKQSTVVELIVDGKQILVGGEAVSIP…	6441	1	1	1	721.519	3602.56	5	3602.56	0.001	489	517	3	49.43	0.012	L	AIST-2	CNSLFAGQSDLDQKCNVCHKPDRVERCMY	0.00000000000000000000000000030.0	E	Oxidation (M)
194	1	AIST-2	AIST_CLUC luciferase-recombinant_sw73 OS=Vargula hilgendorfii GN=NA	63350	553	MKTLILAVALVYCATVHCQDCPYEPDPPNTVPTSCEAKEGECIDSSCGTCTRDILSDGLCENKPGKTCCRMCQYVIECRVEAAGWFRTFYGKRFQFQEPGTYVLGQGTKGGDWKVSITLENLDGTKGAVLTKTRLEVAGDIIDIAQATENPITVNGGADPIIANPYTIGEVTIAVVEMPGFNIAVIEFFKLIVIDILGGRSVRIAPDTANKGMISGLCGDLKMMEDTDFTSDPEQLAIQPKINQEFDGCPLYGNPDDVAYCKGLLEPYKDSCRNPINFYYYTISCAFARCMGGDERASHVLLDYRETCAAPETRGTCVLSGHTFYDTFDKARYQFQGPCKEILMAADCFWNTWDVKVSHRNVDSYTEVEKVRIRKQSTVVELIVDGKQILVGGEAVSIP…	6272	1	1	1	663.505	3312.49	5	3312.49	0.0001	491	517	3	117.32	2.1e-09	N	AIST-2	SLFAGQSDLDQKCNVCHKPDRVERCMY		E
194	1	AIST-2	AIST_CLUC luciferase-recombinant_sw73 OS=Vargula hilgendorfii GN=NA	63350	553	MKTLILAVALVYCATVHCQDCPYEPDPPNTVPTSCEAKEGECIDSSCGTCTRDILSDGLCENKPGKTCCRMCQYVIECRVEAAGWFRTFYGKRFQFQEPGTYVLGQGTKGGDWKVSITLENLDGTKGAVLTKTRLEVAGDIIDIAQATENPITVNGGADPIIANPYTIGEVTIAVVEMPGFNIAVIEFFKLIVIDILGGRSVRIAPDTANKGMISGLCGDLKMMEDTDFTSDPEQLAIQPKINQEFDGCPLYGNPDDVAYCKGLLEPYKDSCRNPINFYYYTISCAFARCMGGDERASHVLLDYRETCAAPETRGTCVLSGHTFYDTFDKARYQFQGPCKEILMAADCFWNTWDVKVSHRNVDSYTEVEKVRIRKQSTVVELIVDGKQILVGGEAVSIP…	2267	1	1	1	691.804	1381.59	2	1381.59	0.001	493	504	2	73.79	7.9e-06	L	AIST-2	FAGQSDLDQKCN		V
194	1	AIST-2	AIST_CLUC luciferase-recombinant_sw73 OS=Vargula hilgendorfii GN=NA	63350	553	MKTLILAVALVYCATVHCQDCPYEPDPPNTVPTSCEAKEGECIDSSCGTCTRDILSDGLCENKPGKTCCRMCQYVIECRVEAAGWFRTFYGKRFQFQEPGTYVLGQGTKGGDWKVSITLENLDGTKGAVLTKTRLEVAGDIIDIAQATENPITVNGGADPIIANPYTIGEVTIAVVEMPGFNIAVIEFFKLIVIDILGGRSVRIAPDTANKGMISGLCGDLKMMEDTDFTSDPEQLAIQPKINQEFDGCPLYGNPDDVAYCKGLLEPYKDSCRNPINFYYYTISCAFARCMGGDERASHVLLDYRETCAAPETRGTCVLSGHTFYDTFDKARYQFQGPCKEILMAADCFWNTWDVKVSHRNVDSYTEVEKVRIRKQSTVVELIVDGKQILVGGEAVSIP…	4888	1	1	1	706.983	2117.93	3	2117.93	0.001	493	510	2	111.62	4.5e-09	L	AIST-2	FAGQSDLDQKCNVCHKPD		R
194	1	AIST-2	AIST_CLUC luciferase-recombinant_sw73 OS=Vargula hilgendorfii GN=NA	63350	553	MKTLILAVALVYCATVHCQDCPYEPDPPNTVPTSCEAKEGECIDSSCGTCTRDILSDGLCENKPGKTCCRMCQYVIECRVEAAGWFRTFYGKRFQFQEPGTYVLGQGTKGGDWKVSITLENLDGTKGAVLTKTRLEVAGDIIDIAQATENPITVNGGADPIIANPYTIGEVTIAVVEMPGFNIAVIEFFKLIVIDILGGRSVRIAPDTANKGMISGLCGDLKMMEDTDFTSDPEQLAIQPKINQEFDGCPLYGNPDDVAYCKGLLEPYKDSCRNPINFYYYTISCAFARCMGGDERASHVLLDYRETCAAPETRGTCVLSGHTFYDTFDKARYQFQGPCKEILMAADCFWNTWDVKVSHRNVDSYTEVEKVRIRKQSTVVELIVDGKQILVGGEAVSIP…	6131	1	1	1	623.482	3112.37	5	3112.37	0.0002	493	517	2	179.4	1.1e-15	L	AIST-2	FAGQSDLDQKCNVCHKPDRVERCMY		E
194	1	AIST-2	AIST_CLUC luciferase-recombinant_sw73 OS=Vargula hilgendorfii GN=NA	63350	553	MKTLILAVALVYCATVHCQDCPYEPDPPNTVPTSCEAKEGECIDSSCGTCTRDILSDGLCENKPGKTCCRMCQYVIECRVEAAGWFRTFYGKRFQFQEPGTYVLGQGTKGGDWKVSITLENLDGTKGAVLTKTRLEVAGDIIDIAQATENPITVNGGADPIIANPYTIGEVTIAVVEMPGFNIAVIEFFKLIVIDILGGRSVRIAPDTANKGMISGLCGDLKMMEDTDFTSDPEQLAIQPKINQEFDGCPLYGNPDDVAYCKGLLEPYKDSCRNPINFYYYTISCAFARCMGGDERASHVLLDYRETCAAPETRGTCVLSGHTFYDTFDKARYQFQGPCKEILMAADCFWNTWDVKVSHRNVDSYTEVEKVRIRKQSTVVELIVDGKQILVGGEAVSIP…	1395	1	1	1	561.248	1120.48	2	1120.48	0.0003	494	503	1	82	1.5e-06	F	AIST-2	AGQSDLDQKC		N
194	1	AIST-2	AIST_CLUC luciferase-recombinant_sw73 OS=Vargula hilgendorfii GN=NA	63350	553	MKTLILAVALVYCATVHCQDCPYEPDPPNTVPTSCEAKEGECIDSSCGTCTRDILSDGLCENKPGKTCCRMCQYVIECRVEAAGWFRTFYGKRFQFQEPGTYVLGQGTKGGDWKVSITLENLDGTKGAVLTKTRLEVAGDIIDIAQATENPITVNGGADPIIANPYTIGEVTIAVVEMPGFNIAVIEFFKLIVIDILGGRSVRIAPDTANKGMISGLCGDLKMMEDTDFTSDPEQLAIQPKINQEFDGCPLYGNPDDVAYCKGLLEPYKDSCRNPINFYYYTISCAFARCMGGDERASHVLLDYRETCAAPETRGTCVLSGHTFYDTFDKARYQFQGPCKEILMAADCFWNTWDVKVSHRNVDSYTEVEKVRIRKQSTVVELIVDGKQILVGGEAVSIP…	1788	1	1	1	618.27	1234.53	2	1234.52	0.0011	494	504	1	75.37	5.4e-06	F	AIST-2	AGQSDLDQKCN		V
194	1	AIST-2	AIST_CLUC luciferase-recombinant_sw73 OS=Vargula hilgendorfii GN=NA	63350	553	MKTLILAVALVYCATVHCQDCPYEPDPPNTVPTSCEAKEGECIDSSCGTCTRDILSDGLCENKPGKTCCRMCQYVIECRVEAAGWFRTFYGKRFQFQEPGTYVLGQGTKGGDWKVSITLENLDGTKGAVLTKTRLEVAGDIIDIAQATENPITVNGGADPIIANPYTIGEVTIAVVEMPGFNIAVIEFFKLIVIDILGGRSVRIAPDTANKGMISGLCGDLKMMEDTDFTSDPEQLAIQPKINQEFDGCPLYGNPDDVAYCKGLLEPYKDSCRNPINFYYYTISCAFARCMGGDERASHVLLDYRETCAAPETRGTCVLSGHTFYDTFDKARYQFQGPCKEILMAADCFWNTWDVKVSHRNVDSYTEVEKVRIRKQSTVVELIVDGKQILVGGEAVSIP…	2575	1	1	1	747.819	1493.62	2	1493.62	0.0001	494	506	1	75.76	3.6e-06	F	AIST-2	AGQSDLDQKCNVC		H
194	1	AIST-2	AIST_CLUC luciferase-recombinant_sw73 OS=Vargula hilgendorfii GN=NA	63350	553	MKTLILAVALVYCATVHCQDCPYEPDPPNTVPTSCEAKEGECIDSSCGTCTRDILSDGLCENKPGKTCCRMCQYVIECRVEAAGWFRTFYGKRFQFQEPGTYVLGQGTKGGDWKVSITLENLDGTKGAVLTKTRLEVAGDIIDIAQATENPITVNGGADPIIANPYTIGEVTIAVVEMPGFNIAVIEFFKLIVIDILGGRSVRIAPDTANKGMISGLCGDLKMMEDTDFTSDPEQLAIQPKINQEFDGCPLYGNPDDVAYCKGLLEPYKDSCRNPINFYYYTISCAFARCMGGDERASHVLLDYRETCAAPETRGTCVLSGHTFYDTFDKARYQFQGPCKEILMAADCFWNTWDVKVSHRNVDSYTEVEKVRIRKQSTVVELIVDGKQILVGGEAVSIP…	4649	1	1	1	657.96	1970.86	3	1970.86	0.0002	494	510	1	113.18	3e-09	F	AIST-2	AGQSDLDQKCNVCHKPD		R
194	1	AIST-2	AIST_CLUC luciferase-recombinant_sw73 OS=Vargula hilgendorfii GN=NA	63350	553	MKTLILAVALVYCATVHCQDCPYEPDPPNTVPTSCEAKEGECIDSSCGTCTRDILSDGLCENKPGKTCCRMCQYVIECRVEAAGWFRTFYGKRFQFQEPGTYVLGQGTKGGDWKVSITLENLDGTKGAVLTKTRLEVAGDIIDIAQATENPITVNGGADPIIANPYTIGEVTIAVVEMPGFNIAVIEFFKLIVIDILGGRSVRIAPDTANKGMISGLCGDLKMMEDTDFTSDPEQLAIQPKINQEFDGCPLYGNPDDVAYCKGLLEPYKDSCRNPINFYYYTISCAFARCMGGDERASHVLLDYRETCAAPETRGTCVLSGHTFYDTFDKARYQFQGPCKEILMAADCFWNTWDVKVSHRNVDSYTEVEKVRIRKQSTVVELIVDGKQILVGGEAVSIP…	5177	1	1	1	786.031	2355.07	3	2355.07	0.001	494	513	1	148.12	1.2e-12	F	AIST-2	AGQSDLDQKCNVCHKPDRVE		R
194	1	AIST-2	AIST_CLUC luciferase-recombinant_sw73 OS=Vargula hilgendorfii GN=NA	63350	553	MKTLILAVALVYCATVHCQDCPYEPDPPNTVPTSCEAKEGECIDSSCGTCTRDILSDGLCENKPGKTCCRMCQYVIECRVEAAGWFRTFYGKRFQFQEPGTYVLGQGTKGGDWKVSITLENLDGTKGAVLTKTRLEVAGDIIDIAQATENPITVNGGADPIIANPYTIGEVTIAVVEMPGFNIAVIEFFKLIVIDILGGRSVRIAPDTANKGMISGLCGDLKMMEDTDFTSDPEQLAIQPKINQEFDGCPLYGNPDDVAYCKGLLEPYKDSCRNPINFYYYTISCAFARCMGGDERASHVLLDYRETCAAPETRGTCVLSGHTFYDTFDKARYQFQGPCKEILMAADCFWNTWDVKVSHRNVDSYTEVEKVRIRKQSTVVELIVDGKQILVGGEAVSIP…	5402	1	1	1	628.8	2511.17	4	2511.17	0.0007	494	514	1	145.93	2.2e-12	F	AIST-2	AGQSDLDQKCNVCHKPDRVER		C
194	1	AIST-2	AIST_CLUC luciferase-recombinant_sw73 OS=Vargula hilgendorfii GN=NA	63350	553	MKTLILAVALVYCATVHCQDCPYEPDPPNTVPTSCEAKEGECIDSSCGTCTRDILSDGLCENKPGKTCCRMCQYVIECRVEAAGWFRTFYGKRFQFQEPGTYVLGQGTKGGDWKVSITLENLDGTKGAVLTKTRLEVAGDIIDIAQATENPITVNGGADPIIANPYTIGEVTIAVVEMPGFNIAVIEFFKLIVIDILGGRSVRIAPDTANKGMISGLCGDLKMMEDTDFTSDPEQLAIQPKINQEFDGCPLYGNPDDVAYCKGLLEPYKDSCRNPINFYYYTISCAFARCMGGDERASHVLLDYRETCAAPETRGTCVLSGHTFYDTFDKARYQFQGPCKEILMAADCFWNTWDVKVSHRNVDSYTEVEKVRIRKQSTVVELIVDGKQILVGGEAVSIP…	5613	1	1	1	668.808	2671.2	4	2671.2	0.0001	494	515	1	151.19	7.1e-13	F	AIST-2	AGQSDLDQKCNVCHKPDRVERC		M
194	1	AIST-2	AIST_CLUC luciferase-recombinant_sw73 OS=Vargula hilgendorfii GN=NA	63350	553	MKTLILAVALVYCATVHCQDCPYEPDPPNTVPTSCEAKEGECIDSSCGTCTRDILSDGLCENKPGKTCCRMCQYVIECRVEAAGWFRTFYGKRFQFQEPGTYVLGQGTKGGDWKVSITLENLDGTKGAVLTKTRLEVAGDIIDIAQATENPITVNGGADPIIANPYTIGEVTIAVVEMPGFNIAVIEFFKLIVIDILGGRSVRIAPDTANKGMISGLCGDLKMMEDTDFTSDPEQLAIQPKINQEFDGCPLYGNPDDVAYCKGLLEPYKDSCRNPINFYYYTISCAFARCMGGDERASHVLLDYRETCAAPETRGTCVLSGHTFYDTFDKARYQFQGPCKEILMAADCFWNTWDVKVSHRNVDSYTEVEKVRIRKQSTVVELIVDGKQILVGGEAVSIP…	5735	1	1	1	701.568	2802.24	4	2802.24	-0.0002	494	516	1	128.51	1.3e-10	F	AIST-2	AGQSDLDQKCNVCHKPDRVERCM		Y
194	1	AIST-2	AIST_CLUC luciferase-recombinant_sw73 OS=Vargula hilgendorfii GN=NA	63350	553	MKTLILAVALVYCATVHCQDCPYEPDPPNTVPTSCEAKEGECIDSSCGTCTRDILSDGLCENKPGKTCCRMCQYVIECRVEAAGWFRTFYGKRFQFQEPGTYVLGQGTKGGDWKVSITLENLDGTKGAVLTKTRLEVAGDIIDIAQATENPITVNGGADPIIANPYTIGEVTIAVVEMPGFNIAVIEFFKLIVIDILGGRSVRIAPDTANKGMISGLCGDLKMMEDTDFTSDPEQLAIQPKINQEFDGCPLYGNPDDVAYCKGLLEPYKDSCRNPINFYYYTISCAFARCMGGDERASHVLLDYRETCAAPETRGTCVLSGHTFYDTFDKARYQFQGPCKEILMAADCFWNTWDVKVSHRNVDSYTEVEKVRIRKQSTVVELIVDGKQILVGGEAVSIP…	5932	1	1	1	989.442	2965.3	3	2965.31	-0.0006	494	517	1	151.98	5.9e-13	F	AIST-2	AGQSDLDQKCNVCHKPDRVERCMY		E
194	1	AIST-2	AIST_CLUC luciferase-recombinant_sw73 OS=Vargula hilgendorfii GN=NA	63350	553	MKTLILAVALVYCATVHCQDCPYEPDPPNTVPTSCEAKEGECIDSSCGTCTRDILSDGLCENKPGKTCCRMCQYVIECRVEAAGWFRTFYGKRFQFQEPGTYVLGQGTKGGDWKVSITLENLDGTKGAVLTKTRLEVAGDIIDIAQATENPITVNGGADPIIANPYTIGEVTIAVVEMPGFNIAVIEFFKLIVIDILGGRSVRIAPDTANKGMISGLCGDLKMMEDTDFTSDPEQLAIQPKINQEFDGCPLYGNPDDVAYCKGLLEPYKDSCRNPINFYYYTISCAFARCMGGDERASHVLLDYRETCAAPETRGTCVLSGHTFYDTFDKARYQFQGPCKEILMAADCFWNTWDVKVSHRNVDSYTEVEKVRIRKQSTVVELIVDGKQILVGGEAVSIP…	5994	1	1	1	746.333	2981.3	4	2981.3	0.0011	494	517	1	136.31	2.2e-11	F	AIST-2	AGQSDLDQKCNVCHKPDRVERCMY	0.000000000000000000000030.0	E	Oxidation (M)
194	1	AIST-2	AIST_CLUC luciferase-recombinant_sw73 OS=Vargula hilgendorfii GN=NA	63350	553	MKTLILAVALVYCATVHCQDCPYEPDPPNTVPTSCEAKEGECIDSSCGTCTRDILSDGLCENKPGKTCCRMCQYVIECRVEAAGWFRTFYGKRFQFQEPGTYVLGQGTKGGDWKVSITLENLDGTKGAVLTKTRLEVAGDIIDIAQATENPITVNGGADPIIANPYTIGEVTIAVVEMPGFNIAVIEFFKLIVIDILGGRSVRIAPDTANKGMISGLCGDLKMMEDTDFTSDPEQLAIQPKINQEFDGCPLYGNPDDVAYCKGLLEPYKDSCRNPINFYYYTISCAFARCMGGDERASHVLLDYRETCAAPETRGTCVLSGHTFYDTFDKARYQFQGPCKEILMAADCFWNTWDVKVSHRNVDSYTEVEKVRIRKQSTVVELIVDGKQILVGGEAVSIP…	5383	1	1	1	627.789	2507.13	4	2507.13	-0.0003	499	517	1	84.13	3.5e-06	D	AIST-2	LDQKCNVCHKPDRVERCMY		E
194	1	AIST-2	AIST_CLUC luciferase-recombinant_sw73 OS=Vargula hilgendorfii GN=NA	63350	553	MKTLILAVALVYCATVHCQDCPYEPDPPNTVPTSCEAKEGECIDSSCGTCTRDILSDGLCENKPGKTCCRMCQYVIECRVEAAGWFRTFYGKRFQFQEPGTYVLGQGTKGGDWKVSITLENLDGTKGAVLTKTRLEVAGDIIDIAQATENPITVNGGADPIIANPYTIGEVTIAVVEMPGFNIAVIEFFKLIVIDILGGRSVRIAPDTANKGMISGLCGDLKMMEDTDFTSDPEQLAIQPKINQEFDGCPLYGNPDDVAYCKGLLEPYKDSCRNPINFYYYTISCAFARCMGGDERASHVLLDYRETCAAPETRGTCVLSGHTFYDTFDKARYQFQGPCKEILMAADCFWNTWDVKVSHRNVDSYTEVEKVRIRKQSTVVELIVDGKQILVGGEAVSIP…	4106	1	1	1	595.611	1783.81	3	1783.81	0.0001	500	513	0	52.81	0.0021	L	AIST-2	DQKCNVCHKPDRVE		R
194	1	AIST-2	AIST_CLUC luciferase-recombinant_sw73 OS=Vargula hilgendorfii GN=NA	63350	553	MKTLILAVALVYCATVHCQDCPYEPDPPNTVPTSCEAKEGECIDSSCGTCTRDILSDGLCENKPGKTCCRMCQYVIECRVEAAGWFRTFYGKRFQFQEPGTYVLGQGTKGGDWKVSITLENLDGTKGAVLTKTRLEVAGDIIDIAQATENPITVNGGADPIIANPYTIGEVTIAVVEMPGFNIAVIEFFKLIVIDILGGRSVRIAPDTANKGMISGLCGDLKMMEDTDFTSDPEQLAIQPKINQEFDGCPLYGNPDDVAYCKGLLEPYKDSCRNPINFYYYTISCAFARCMGGDERASHVLLDYRETCAAPETRGTCVLSGHTFYDTFDKARYQFQGPCKEILMAADCFWNTWDVKVSHRNVDSYTEVEKVRIRKQSTVVELIVDGKQILVGGEAVSIP…	4552	1	1	1	485.985	1939.91	4	1939.91	0.0015	500	514	0	79.25	6.5e-06	L	AIST-2	DQKCNVCHKPDRVER		C
194	1	AIST-2	AIST_CLUC luciferase-recombinant_sw73 OS=Vargula hilgendorfii GN=NA	63350	553	MKTLILAVALVYCATVHCQDCPYEPDPPNTVPTSCEAKEGECIDSSCGTCTRDILSDGLCENKPGKTCCRMCQYVIECRVEAAGWFRTFYGKRFQFQEPGTYVLGQGTKGGDWKVSITLENLDGTKGAVLTKTRLEVAGDIIDIAQATENPITVNGGADPIIANPYTIGEVTIAVVEMPGFNIAVIEFFKLIVIDILGGRSVRIAPDTANKGMISGLCGDLKMMEDTDFTSDPEQLAIQPKINQEFDGCPLYGNPDDVAYCKGLLEPYKDSCRNPINFYYYTISCAFARCMGGDERASHVLLDYRETCAAPETRGTCVLSGHTFYDTFDKARYQFQGPCKEILMAADCFWNTWDVKVSHRNVDSYTEVEKVRIRKQSTVVELIVDGKQILVGGEAVSIP…	4864	1	1	1	525.992	2099.94	4	2099.94	-0.0006	500	515	0	58.58	0.00085	L	AIST-2	DQKCNVCHKPDRVERC		M
194	1	AIST-2	AIST_CLUC luciferase-recombinant_sw73 OS=Vargula hilgendorfii GN=NA	63350	553	MKTLILAVALVYCATVHCQDCPYEPDPPNTVPTSCEAKEGECIDSSCGTCTRDILSDGLCENKPGKTCCRMCQYVIECRVEAAGWFRTFYGKRFQFQEPGTYVLGQGTKGGDWKVSITLENLDGTKGAVLTKTRLEVAGDIIDIAQATENPITVNGGADPIIANPYTIGEVTIAVVEMPGFNIAVIEFFKLIVIDILGGRSVRIAPDTANKGMISGLCGDLKMMEDTDFTSDPEQLAIQPKINQEFDGCPLYGNPDDVAYCKGLLEPYKDSCRNPINFYYYTISCAFARCMGGDERASHVLLDYRETCAAPETRGTCVLSGHTFYDTFDKARYQFQGPCKEILMAADCFWNTWDVKVSHRNVDSYTEVEKVRIRKQSTVVELIVDGKQILVGGEAVSIP…	5227	1	1	1	599.519	2394.04	4	2394.05	-0.0001	500	517	0	93.59	3.5e-07	L	AIST-2	DQKCNVCHKPDRVERCMY		E
194	1	AIST-2	AIST_CLUC luciferase-recombinant_sw73 OS=Vargula hilgendorfii GN=NA	63350	553	MKTLILAVALVYCATVHCQDCPYEPDPPNTVPTSCEAKEGECIDSSCGTCTRDILSDGLCENKPGKTCCRMCQYVIECRVEAAGWFRTFYGKRFQFQEPGTYVLGQGTKGGDWKVSITLENLDGTKGAVLTKTRLEVAGDIIDIAQATENPITVNGGADPIIANPYTIGEVTIAVVEMPGFNIAVIEFFKLIVIDILGGRSVRIAPDTANKGMISGLCGDLKMMEDTDFTSDPEQLAIQPKINQEFDGCPLYGNPDDVAYCKGLLEPYKDSCRNPINFYYYTISCAFARCMGGDERASHVLLDYRETCAAPETRGTCVLSGHTFYDTFDKARYQFQGPCKEILMAADCFWNTWDVKVSHRNVDSYTEVEKVRIRKQSTVVELIVDGKQILVGGEAVSIP…	5045	1	1	1	570.762	2279.02	4	2279.02	-0.0006	501	517	0	66.26	0.0002	D	AIST-2	QKCNVCHKPDRVERCMY		E
194	1	AIST-2	AIST_CLUC luciferase-recombinant_sw73 OS=Vargula hilgendorfii GN=NA	63350	553	MKTLILAVALVYCATVHCQDCPYEPDPPNTVPTSCEAKEGECIDSSCGTCTRDILSDGLCENKPGKTCCRMCQYVIECRVEAAGWFRTFYGKRFQFQEPGTYVLGQGTKGGDWKVSITLENLDGTKGAVLTKTRLEVAGDIIDIAQATENPITVNGGADPIIANPYTIGEVTIAVVEMPGFNIAVIEFFKLIVIDILGGRSVRIAPDTANKGMISGLCGDLKMMEDTDFTSDPEQLAIQPKINQEFDGCPLYGNPDDVAYCKGLLEPYKDSCRNPINFYYYTISCAFARCMGGDERASHVLLDYRETCAAPETRGTCVLSGHTFYDTFDKARYQFQGPCKEILMAADCFWNTWDVKVSHRNVDSYTEVEKVRIRKQSTVVELIVDGKQILVGGEAVSIP…	4919	1	1	1	538.747	2150.96	4	2150.96	-0.0007	502	517	0	48.06	0.013	Q	AIST-2	KCNVCHKPDRVERCMY		E
194	1	AIST-2	AIST_CLUC luciferase-recombinant_sw73 OS=Vargula hilgendorfii GN=NA	63350	553	MKTLILAVALVYCATVHCQDCPYEPDPPNTVPTSCEAKEGECIDSSCGTCTRDILSDGLCENKPGKTCCRMCQYVIECRVEAAGWFRTFYGKRFQFQEPGTYVLGQGTKGGDWKVSITLENLDGTKGAVLTKTRLEVAGDIIDIAQATENPITVNGGADPIIANPYTIGEVTIAVVEMPGFNIAVIEFFKLIVIDILGGRSVRIAPDTANKGMISGLCGDLKMMEDTDFTSDPEQLAIQPKINQEFDGCPLYGNPDDVAYCKGLLEPYKDSCRNPINFYYYTISCAFARCMGGDERASHVLLDYRETCAAPETRGTCVLSGHTFYDTFDKARYQFQGPCKEILMAADCFWNTWDVKVSHRNVDSYTEVEKVRIRKQSTVVELIVDGKQILVGGEAVSIP…	4762	1	1	1	506.723	2022.86	4	2022.86	-0.0003	503	517	0	55.56	0.002	K	AIST-2	CNVCHKPDRVERCMY		E
194	1	AIST-2	AIST_CLUC luciferase-recombinant_sw73 OS=Vargula hilgendorfii GN=NA	63350	553	MKTLILAVALVYCATVHCQDCPYEPDPPNTVPTSCEAKEGECIDSSCGTCTRDILSDGLCENKPGKTCCRMCQYVIECRVEAAGWFRTFYGKRFQFQEPGTYVLGQGTKGGDWKVSITLENLDGTKGAVLTKTRLEVAGDIIDIAQATENPITVNGGADPIIANPYTIGEVTIAVVEMPGFNIAVIEFFKLIVIDILGGRSVRIAPDTANKGMISGLCGDLKMMEDTDFTSDPEQLAIQPKINQEFDGCPLYGNPDDVAYCKGLLEPYKDSCRNPINFYYYTISCAFARCMGGDERASHVLLDYRETCAAPETRGTCVLSGHTFYDTFDKARYQFQGPCKEILMAADCFWNTWDVKVSHRNVDSYTEVEKVRIRKQSTVVELIVDGKQILVGGEAVSIP…	4353	1	1	1	466.716	1862.83	4	1862.83	0.0001	504	517	0	58.78	0.00095	C	AIST-2	NVCHKPDRVERCMY		E
194	1	AIST-2	AIST_CLUC luciferase-recombinant_sw73 OS=Vargula hilgendorfii GN=NA	63350	553	MKTLILAVALVYCATVHCQDCPYEPDPPNTVPTSCEAKEGECIDSSCGTCTRDILSDGLCENKPGKTCCRMCQYVIECRVEAAGWFRTFYGKRFQFQEPGTYVLGQGTKGGDWKVSITLENLDGTKGAVLTKTRLEVAGDIIDIAQATENPITVNGGADPIIANPYTIGEVTIAVVEMPGFNIAVIEFFKLIVIDILGGRSVRIAPDTANKGMISGLCGDLKMMEDTDFTSDPEQLAIQPKINQEFDGCPLYGNPDDVAYCKGLLEPYKDSCRNPINFYYYTISCAFARCMGGDERASHVLLDYRETCAAPETRGTCVLSGHTFYDTFDKARYQFQGPCKEILMAADCFWNTWDVKVSHRNVDSYTEVEKVRIRKQSTVVELIVDGKQILVGGEAVSIP…	3925	1	1	1	438.205	1748.79	4	1748.79	0.0001	505	517	0	64.26	0.00027	N	AIST-2	VCHKPDRVERCMY		E
194	1	AIST-2	AIST_CLUC luciferase-recombinant_sw73 OS=Vargula hilgendorfii GN=NA	63350	553	MKTLILAVALVYCATVHCQDCPYEPDPPNTVPTSCEAKEGECIDSSCGTCTRDILSDGLCENKPGKTCCRMCQYVIECRVEAAGWFRTFYGKRFQFQEPGTYVLGQGTKGGDWKVSITLENLDGTKGAVLTKTRLEVAGDIIDIAQATENPITVNGGADPIIANPYTIGEVTIAVVEMPGFNIAVIEFFKLIVIDILGGRSVRIAPDTANKGMISGLCGDLKMMEDTDFTSDPEQLAIQPKINQEFDGCPLYGNPDDVAYCKGLLEPYKDSCRNPINFYYYTISCAFARCMGGDERASHVLLDYRETCAAPETRGTCVLSGHTFYDTFDKARYQFQGPCKEILMAADCFWNTWDVKVSHRNVDSYTEVEKVRIRKQSTVVELIVDGKQILVGGEAVSIP…	4044	1	1	1	442.204	1764.79	4	1764.79	0.0001	505	517	0	42.2	0.036	N	AIST-2	VCHKPDRVERCMY	0.0000000000030.0	E	Oxidation (M)
194	1	AIST-2	AIST_CLUC luciferase-recombinant_sw73 OS=Vargula hilgendorfii GN=NA	63350	553	MKTLILAVALVYCATVHCQDCPYEPDPPNTVPTSCEAKEGECIDSSCGTCTRDILSDGLCENKPGKTCCRMCQYVIECRVEAAGWFRTFYGKRFQFQEPGTYVLGQGTKGGDWKVSITLENLDGTKGAVLTKTRLEVAGDIIDIAQATENPITVNGGADPIIANPYTIGEVTIAVVEMPGFNIAVIEFFKLIVIDILGGRSVRIAPDTANKGMISGLCGDLKMMEDTDFTSDPEQLAIQPKINQEFDGCPLYGNPDDVAYCKGLLEPYKDSCRNPINFYYYTISCAFARCMGGDERASHVLLDYRETCAAPETRGTCVLSGHTFYDTFDKARYQFQGPCKEILMAADCFWNTWDVKVSHRNVDSYTEVEKVRIRKQSTVVELIVDGKQILVGGEAVSIP…	1892	1	1	1	629.288	1256.56	2	1256.56	0.0001	518	527	2	44.5	0.0087	Y	AIST-2	EYCLRGQQGF		C
194	1	AIST-2	AIST_CLUC luciferase-recombinant_sw73 OS=Vargula hilgendorfii GN=NA	63350	553	MKTLILAVALVYCATVHCQDCPYEPDPPNTVPTSCEAKEGECIDSSCGTCTRDILSDGLCENKPGKTCCRMCQYVIECRVEAAGWFRTFYGKRFQFQEPGTYVLGQGTKGGDWKVSITLENLDGTKGAVLTKTRLEVAGDIIDIAQATENPITVNGGADPIIANPYTIGEVTIAVVEMPGFNIAVIEFFKLIVIDILGGRSVRIAPDTANKGMISGLCGDLKMMEDTDFTSDPEQLAIQPKINQEFDGCPLYGNPDDVAYCKGLLEPYKDSCRNPINFYYYTISCAFARCMGGDERASHVLLDYRETCAAPETRGTCVLSGHTFYDTFDKARYQFQGPCKEILMAADCFWNTWDVKVSHRNVDSYTEVEKVRIRKQSTVVELIVDGKQILVGGEAVSIP…	4528	1	1	1	963.905	1925.8	2	1925.79	0.0022	518	532	3	74.15	2.4e-05	Y	AIST-2	EYCLRGQQGFCDHAW		E
194	1	AIST-2	AIST_CLUC luciferase-recombinant_sw73 OS=Vargula hilgendorfii GN=NA	63350	553	MKTLILAVALVYCATVHCQDCPYEPDPPNTVPTSCEAKEGECIDSSCGTCTRDILSDGLCENKPGKTCCRMCQYVIECRVEAAGWFRTFYGKRFQFQEPGTYVLGQGTKGGDWKVSITLENLDGTKGAVLTKTRLEVAGDIIDIAQATENPITVNGGADPIIANPYTIGEVTIAVVEMPGFNIAVIEFFKLIVIDILGGRSVRIAPDTANKGMISGLCGDLKMMEDTDFTSDPEQLAIQPKINQEFDGCPLYGNPDDVAYCKGLLEPYKDSCRNPINFYYYTISCAFARCMGGDERASHVLLDYRETCAAPETRGTCVLSGHTFYDTFDKARYQFQGPCKEILMAADCFWNTWDVKVSHRNVDSYTEVEKVRIRKQSTVVELIVDGKQILVGGEAVSIP…	586	1	1	1	483.235	964.455	2	964.455	0.0002	520	527	1	47.65	0.0071	Y	AIST-2	CLRGQQGF		C
194	1	AIST-2	AIST_CLUC luciferase-recombinant_sw73 OS=Vargula hilgendorfii GN=NA	63350	553	MKTLILAVALVYCATVHCQDCPYEPDPPNTVPTSCEAKEGECIDSSCGTCTRDILSDGLCENKPGKTCCRMCQYVIECRVEAAGWFRTFYGKRFQFQEPGTYVLGQGTKGGDWKVSITLENLDGTKGAVLTKTRLEVAGDIIDIAQATENPITVNGGADPIIANPYTIGEVTIAVVEMPGFNIAVIEFFKLIVIDILGGRSVRIAPDTANKGMISGLCGDLKMMEDTDFTSDPEQLAIQPKINQEFDGCPLYGNPDDVAYCKGLLEPYKDSCRNPINFYYYTISCAFARCMGGDERASHVLLDYRETCAAPETRGTCVLSGHTFYDTFDKARYQFQGPCKEILMAADCFWNTWDVKVSHRNVDSYTEVEKVRIRKQSTVVELIVDGKQILVGGEAVSIP…	1804	1	1	1	620.763	1239.51	2	1239.51	-0.0004	520	529	2	46.45	0.003	Y	AIST-2	CLRGQQGFCD		H
194	1	AIST-2	AIST_CLUC luciferase-recombinant_sw73 OS=Vargula hilgendorfii GN=NA	63350	553	MKTLILAVALVYCATVHCQDCPYEPDPPNTVPTSCEAKEGECIDSSCGTCTRDILSDGLCENKPGKTCCRMCQYVIECRVEAAGWFRTFYGKRFQFQEPGTYVLGQGTKGGDWKVSITLENLDGTKGAVLTKTRLEVAGDIIDIAQATENPITVNGGADPIIANPYTIGEVTIAVVEMPGFNIAVIEFFKLIVIDILGGRSVRIAPDTANKGMISGLCGDLKMMEDTDFTSDPEQLAIQPKINQEFDGCPLYGNPDDVAYCKGLLEPYKDSCRNPINFYYYTISCAFARCMGGDERASHVLLDYRETCAAPETRGTCVLSGHTFYDTFDKARYQFQGPCKEILMAADCFWNTWDVKVSHRNVDSYTEVEKVRIRKQSTVVELIVDGKQILVGGEAVSIP…	2220	1	1	1	680.78	1359.55	2	1359.54	0.0008	520	530	2	37.78	0.013	Y	AIST-2	CLRGQQGFCDH	1.00000000000.0	A	Ammonia-loss (N-term C)
194	1	AIST-2	AIST_CLUC luciferase-recombinant_sw73 OS=Vargula hilgendorfii GN=NA	63350	553	MKTLILAVALVYCATVHCQDCPYEPDPPNTVPTSCEAKEGECIDSSCGTCTRDILSDGLCENKPGKTCCRMCQYVIECRVEAAGWFRTFYGKRFQFQEPGTYVLGQGTKGGDWKVSITLENLDGTKGAVLTKTRLEVAGDIIDIAQATENPITVNGGADPIIANPYTIGEVTIAVVEMPGFNIAVIEFFKLIVIDILGGRSVRIAPDTANKGMISGLCGDLKMMEDTDFTSDPEQLAIQPKINQEFDGCPLYGNPDDVAYCKGLLEPYKDSCRNPINFYYYTISCAFARCMGGDERASHVLLDYRETCAAPETRGTCVLSGHTFYDTFDKARYQFQGPCKEILMAADCFWNTWDVKVSHRNVDSYTEVEKVRIRKQSTVVELIVDGKQILVGGEAVSIP…	2981	1	1	1	809.339	1616.66	2	1616.66	0.0013	520	532	2	90.9	1.2e-07	Y	AIST-2	CLRGQQGFCDHAW	1.0000000000000.0	E	Ammonia-loss (N-term C)
194	1	AIST-2	AIST_CLUC luciferase-recombinant_sw73 OS=Vargula hilgendorfii GN=NA	63350	553	MKTLILAVALVYCATVHCQDCPYEPDPPNTVPTSCEAKEGECIDSSCGTCTRDILSDGLCENKPGKTCCRMCQYVIECRVEAAGWFRTFYGKRFQFQEPGTYVLGQGTKGGDWKVSITLENLDGTKGAVLTKTRLEVAGDIIDIAQATENPITVNGGADPIIANPYTIGEVTIAVVEMPGFNIAVIEFFKLIVIDILGGRSVRIAPDTANKGMISGLCGDLKMMEDTDFTSDPEQLAIQPKINQEFDGCPLYGNPDDVAYCKGLLEPYKDSCRNPINFYYYTISCAFARCMGGDERASHVLLDYRETCAAPETRGTCVLSGHTFYDTFDKARYQFQGPCKEILMAADCFWNTWDVKVSHRNVDSYTEVEKVRIRKQSTVVELIVDGKQILVGGEAVSIP…	3150	1	1	1	817.851	1633.69	2	1633.69	0.0004	520	532	2	75.51	7e-06	Y	AIST-2	CLRGQQGFCDHAW		E
194	1	AIST-2	AIST_CLUC luciferase-recombinant_sw73 OS=Vargula hilgendorfii GN=NA	63350	553	MKTLILAVALVYCATVHCQDCPYEPDPPNTVPTSCEAKEGECIDSSCGTCTRDILSDGLCENKPGKTCCRMCQYVIECRVEAAGWFRTFYGKRFQFQEPGTYVLGQGTKGGDWKVSITLENLDGTKGAVLTKTRLEVAGDIIDIAQATENPITVNGGADPIIANPYTIGEVTIAVVEMPGFNIAVIEFFKLIVIDILGGRSVRIAPDTANKGMISGLCGDLKMMEDTDFTSDPEQLAIQPKINQEFDGCPLYGNPDDVAYCKGLLEPYKDSCRNPINFYYYTISCAFARCMGGDERASHVLLDYRETCAAPETRGTCVLSGHTFYDTFDKARYQFQGPCKEILMAADCFWNTWDVKVSHRNVDSYTEVEKVRIRKQSTVVELIVDGKQILVGGEAVSIP…	4487	1	1	1	637.607	1909.8	3	1909.8	0.0001	520	534	3	77.9	1.1e-05	Y	AIST-2	CLRGQQGFCDHAWEF		K
194	1	AIST-2	AIST_CLUC luciferase-recombinant_sw73 OS=Vargula hilgendorfii GN=NA	63350	553	MKTLILAVALVYCATVHCQDCPYEPDPPNTVPTSCEAKEGECIDSSCGTCTRDILSDGLCENKPGKTCCRMCQYVIECRVEAAGWFRTFYGKRFQFQEPGTYVLGQGTKGGDWKVSITLENLDGTKGAVLTKTRLEVAGDIIDIAQATENPITVNGGADPIIANPYTIGEVTIAVVEMPGFNIAVIEFFKLIVIDILGGRSVRIAPDTANKGMISGLCGDLKMMEDTDFTSDPEQLAIQPKINQEFDGCPLYGNPDDVAYCKGLLEPYKDSCRNPINFYYYTISCAFARCMGGDERASHVLLDYRETCAAPETRGTCVLSGHTFYDTFDKARYQFQGPCKEILMAADCFWNTWDVKVSHRNVDSYTEVEKVRIRKQSTVVELIVDGKQILVGGEAVSIP…	6721	1	1	1	845.583	4222.88	5	4222.88	0.0023	520	553	6	132.49	8.1e-11	Y	AIST-2	CLRGQQGFCDHAWEFKKECYIKHGDTLEVPDECK	1.0000000000000000000000000000000000.0	-	Ammonia-loss (N-term C)
194	1	AIST-2	AIST_CLUC luciferase-recombinant_sw73 OS=Vargula hilgendorfii GN=NA	63350	553	MKTLILAVALVYCATVHCQDCPYEPDPPNTVPTSCEAKEGECIDSSCGTCTRDILSDGLCENKPGKTCCRMCQYVIECRVEAAGWFRTFYGKRFQFQEPGTYVLGQGTKGGDWKVSITLENLDGTKGAVLTKTRLEVAGDIIDIAQATENPITVNGGADPIIANPYTIGEVTIAVVEMPGFNIAVIEFFKLIVIDILGGRSVRIAPDTANKGMISGLCGDLKMMEDTDFTSDPEQLAIQPKINQEFDGCPLYGNPDDVAYCKGLLEPYKDSCRNPINFYYYTISCAFARCMGGDERASHVLLDYRETCAAPETRGTCVLSGHTFYDTFDKARYQFQGPCKEILMAADCFWNTWDVKVSHRNVDSYTEVEKVRIRKQSTVVELIVDGKQILVGGEAVSIP…	6729	1	1	1	848.988	4239.9	5	4239.9	0.0016	520	553	6	120.22	1.4e-09	Y	AIST-2	CLRGQQGFCDHAWEFKKECYIKHGDTLEVPDECK		-
194	1	AIST-2	AIST_CLUC luciferase-recombinant_sw73 OS=Vargula hilgendorfii GN=NA	63350	553	MKTLILAVALVYCATVHCQDCPYEPDPPNTVPTSCEAKEGECIDSSCGTCTRDILSDGLCENKPGKTCCRMCQYVIECRVEAAGWFRTFYGKRFQFQEPGTYVLGQGTKGGDWKVSITLENLDGTKGAVLTKTRLEVAGDIIDIAQATENPITVNGGADPIIANPYTIGEVTIAVVEMPGFNIAVIEFFKLIVIDILGGRSVRIAPDTANKGMISGLCGDLKMMEDTDFTSDPEQLAIQPKINQEFDGCPLYGNPDDVAYCKGLLEPYKDSCRNPINFYYYTISCAFARCMGGDERASHVLLDYRETCAAPETRGTCVLSGHTFYDTFDKARYQFQGPCKEILMAADCFWNTWDVKVSHRNVDSYTEVEKVRIRKQSTVVELIVDGKQILVGGEAVSIP…	2227	1	1	1	681.294	1360.57	2	1360.57	0.0007	522	532	1	61.44	9.9e-05	L	AIST-2	RGQQGFCDHAW		E
194	1	AIST-2	AIST_CLUC luciferase-recombinant_sw73 OS=Vargula hilgendorfii GN=NA	63350	553	MKTLILAVALVYCATVHCQDCPYEPDPPNTVPTSCEAKEGECIDSSCGTCTRDILSDGLCENKPGKTCCRMCQYVIECRVEAAGWFRTFYGKRFQFQEPGTYVLGQGTKGGDWKVSITLENLDGTKGAVLTKTRLEVAGDIIDIAQATENPITVNGGADPIIANPYTIGEVTIAVVEMPGFNIAVIEFFKLIVIDILGGRSVRIAPDTANKGMISGLCGDLKMMEDTDFTSDPEQLAIQPKINQEFDGCPLYGNPDDVAYCKGLLEPYKDSCRNPINFYYYTISCAFARCMGGDERASHVLLDYRETCAAPETRGTCVLSGHTFYDTFDKARYQFQGPCKEILMAADCFWNTWDVKVSHRNVDSYTEVEKVRIRKQSTVVELIVDGKQILVGGEAVSIP…	508	1	1	1	482.685	963.354	2	963.355	-0.0001	528	534	1	34.97	0.012	F	AIST-2	CDHAWEF		K
194	1	AIST-2	AIST_CLUC luciferase-recombinant_sw73 OS=Vargula hilgendorfii GN=NA	63350	553	MKTLILAVALVYCATVHCQDCPYEPDPPNTVPTSCEAKEGECIDSSCGTCTRDILSDGLCENKPGKTCCRMCQYVIECRVEAAGWFRTFYGKRFQFQEPGTYVLGQGTKGGDWKVSITLENLDGTKGAVLTKTRLEVAGDIIDIAQATENPITVNGGADPIIANPYTIGEVTIAVVEMPGFNIAVIEFFKLIVIDILGGRSVRIAPDTANKGMISGLCGDLKMMEDTDFTSDPEQLAIQPKINQEFDGCPLYGNPDDVAYCKGLLEPYKDSCRNPINFYYYTISCAFARCMGGDERASHVLLDYRETCAAPETRGTCVLSGHTFYDTFDKARYQFQGPCKEILMAADCFWNTWDVKVSHRNVDSYTEVEKVRIRKQSTVVELIVDGKQILVGGEAVSIP…	5553	1	1	1	875.749	2624.23	3	2624.23	0.0009	533	553	3	121.91	6.3e-10	W	AIST-2	EFKKECYIKHGDTLEVPDECK		-
194	1	AIST-2	AIST_CLUC luciferase-recombinant_sw73 OS=Vargula hilgendorfii GN=NA	63350	553	MKTLILAVALVYCATVHCQDCPYEPDPPNTVPTSCEAKEGECIDSSCGTCTRDILSDGLCENKPGKTCCRMCQYVIECRVEAAGWFRTFYGKRFQFQEPGTYVLGQGTKGGDWKVSITLENLDGTKGAVLTKTRLEVAGDIIDIAQATENPITVNGGADPIIANPYTIGEVTIAVVEMPGFNIAVIEFFKLIVIDILGGRSVRIAPDTANKGMISGLCGDLKMMEDTDFTSDPEQLAIQPKINQEFDGCPLYGNPDDVAYCKGLLEPYKDSCRNPINFYYYTISCAFARCMGGDERASHVLLDYRETCAAPETRGTCVLSGHTFYDTFDKARYQFQGPCKEILMAADCFWNTWDVKVSHRNVDSYTEVEKVRIRKQSTVVELIVDGKQILVGGEAVSIP…	5171	1	1	1	783.712	2348.12	3	2348.11	0.0012	535	553	2	143.99	3.3e-12	F	AIST-2	KKECYIKHGDTLEVPDECK		-
194	1	AIST-2	AIST_CLUC luciferase-recombinant_sw73 OS=Vargula hilgendorfii GN=NA	63350	553	MKTLILAVALVYCATVHCQDCPYEPDPPNTVPTSCEAKEGECIDSSCGTCTRDILSDGLCENKPGKTCCRMCQYVIECRVEAAGWFRTFYGKRFQFQEPGTYVLGQGTKGGDWKVSITLENLDGTKGAVLTKTRLEVAGDIIDIAQATENPITVNGGADPIIANPYTIGEVTIAVVEMPGFNIAVIEFFKLIVIDILGGRSVRIAPDTANKGMISGLCGDLKMMEDTDFTSDPEQLAIQPKINQEFDGCPLYGNPDDVAYCKGLLEPYKDSCRNPINFYYYTISCAFARCMGGDERASHVLLDYRETCAAPETRGTCVLSGHTFYDTFDKARYQFQGPCKEILMAADCFWNTWDVKVSHRNVDSYTEVEKVRIRKQSTVVELIVDGKQILVGGEAVSIP…	4619	1	1	1	982.449	1962.88	2	1962.88	0.0027	538	553	2	62.7	0.0004	E	AIST-2	CYIKHGDTLEVPDECK		-
194	1	AIST-2	AIST_CLUC luciferase-recombinant_sw73 OS=Vargula hilgendorfii GN=NA	63350	553	MKTLILAVALVYCATVHCQDCPYEPDPPNTVPTSCEAKEGECIDSSCGTCTRDILSDGLCENKPGKTCCRMCQYVIECRVEAAGWFRTFYGKRFQFQEPGTYVLGQGTKGGDWKVSITLENLDGTKGAVLTKTRLEVAGDIIDIAQATENPITVNGGADPIIANPYTIGEVTIAVVEMPGFNIAVIEFFKLIVIDILGGRSVRIAPDTANKGMISGLCGDLKMMEDTDFTSDPEQLAIQPKINQEFDGCPLYGNPDDVAYCKGLLEPYKDSCRNPINFYYYTISCAFARCMGGDERASHVLLDYRETCAAPETRGTCVLSGHTFYDTFDKARYQFQGPCKEILMAADCFWNTWDVKVSHRNVDSYTEVEKVRIRKQSTVVELIVDGKQILVGGEAVSIP…	4582	1	1	1	649.626	1945.86	3	1945.86	0.0006	538	553	2	47.02	0.011	E	AIST-2	CYIKHGDTLEVPDECK	1.0000000000000000.0	-	Ammonia-loss (N-term C)
194	1	AIST-2	AIST_CLUC luciferase-recombinant_sw73 OS=Vargula hilgendorfii GN=NA	63350	553	MKTLILAVALVYCATVHCQDCPYEPDPPNTVPTSCEAKEGECIDSSCGTCTRDILSDGLCENKPGKTCCRMCQYVIECRVEAAGWFRTFYGKRFQFQEPGTYVLGQGTKGGDWKVSITLENLDGTKGAVLTKTRLEVAGDIIDIAQATENPITVNGGADPIIANPYTIGEVTIAVVEMPGFNIAVIEFFKLIVIDILGGRSVRIAPDTANKGMISGLCGDLKMMEDTDFTSDPEQLAIQPKINQEFDGCPLYGNPDDVAYCKGLLEPYKDSCRNPINFYYYTISCAFARCMGGDERASHVLLDYRETCAAPETRGTCVLSGHTFYDTFDKARYQFQGPCKEILMAADCFWNTWDVKVSHRNVDSYTEVEKVRIRKQSTVVELIVDGKQILVGGEAVSIP…	4172	1	1	1	601.958	1802.85	3	1802.85	0.0005	539	553	2	52.61	0.0026	C	AIST-2	YIKHGDTLEVPDECK		-
194	1	AIST-2	AIST_CLUC luciferase-recombinant_sw73 OS=Vargula hilgendorfii GN=NA	63350	553	MKTLILAVALVYCATVHCQDCPYEPDPPNTVPTSCEAKEGECIDSSCGTCTRDILSDGLCENKPGKTCCRMCQYVIECRVEAAGWFRTFYGKRFQFQEPGTYVLGQGTKGGDWKVSITLENLDGTKGAVLTKTRLEVAGDIIDIAQATENPITVNGGADPIIANPYTIGEVTIAVVEMPGFNIAVIEFFKLIVIDILGGRSVRIAPDTANKGMISGLCGDLKMMEDTDFTSDPEQLAIQPKINQEFDGCPLYGNPDDVAYCKGLLEPYKDSCRNPINFYYYTISCAFARCMGGDERASHVLLDYRETCAAPETRGTCVLSGHTFYDTFDKARYQFQGPCKEILMAADCFWNTWDVKVSHRNVDSYTEVEKVRIRKQSTVVELIVDGKQILVGGEAVSIP…	1699	1	1	1	612.317	1222.62	2	1222.62	-0.0002	540	550	1	42.84	0.02	Y	AIST-2	IKHGDTLEVPD		E
194	1	AIST-2	AIST_CLUC luciferase-recombinant_sw73 OS=Vargula hilgendorfii GN=NA	63350	553	MKTLILAVALVYCATVHCQDCPYEPDPPNTVPTSCEAKEGECIDSSCGTCTRDILSDGLCENKPGKTCCRMCQYVIECRVEAAGWFRTFYGKRFQFQEPGTYVLGQGTKGGDWKVSITLENLDGTKGAVLTKTRLEVAGDIIDIAQATENPITVNGGADPIIANPYTIGEVTIAVVEMPGFNIAVIEFFKLIVIDILGGRSVRIAPDTANKGMISGLCGDLKMMEDTDFTSDPEQLAIQPKINQEFDGCPLYGNPDDVAYCKGLLEPYKDSCRNPINFYYYTISCAFARCMGGDERASHVLLDYRETCAAPETRGTCVLSGHTFYDTFDKARYQFQGPCKEILMAADCFWNTWDVKVSHRNVDSYTEVEKVRIRKQSTVVELIVDGKQILVGGEAVSIP…	2607	1	1	1	504.905	1511.69	3	1511.69	0.0004	540	552	1	44.13	0.012	Y	AIST-2	IKHGDTLEVPDEC		K
194	1	AIST-2	AIST_CLUC luciferase-recombinant_sw73 OS=Vargula hilgendorfii GN=NA	63350	553	MKTLILAVALVYCATVHCQDCPYEPDPPNTVPTSCEAKEGECIDSSCGTCTRDILSDGLCENKPGKTCCRMCQYVIECRVEAAGWFRTFYGKRFQFQEPGTYVLGQGTKGGDWKVSITLENLDGTKGAVLTKTRLEVAGDIIDIAQATENPITVNGGADPIIANPYTIGEVTIAVVEMPGFNIAVIEFFKLIVIDILGGRSVRIAPDTANKGMISGLCGDLKMMEDTDFTSDPEQLAIQPKINQEFDGCPLYGNPDDVAYCKGLLEPYKDSCRNPINFYYYTISCAFARCMGGDERASHVLLDYRETCAAPETRGTCVLSGHTFYDTFDKARYQFQGPCKEILMAADCFWNTWDVKVSHRNVDSYTEVEKVRIRKQSTVVELIVDGKQILVGGEAVSIP…	3298	1	1	1	820.901	1639.79	2	1639.79	0.0004	540	553	1	98.73	6.3e-08	Y	AIST-2	IKHGDTLEVPDECK		-
194	1	AIST-2	AIST_CLUC luciferase-recombinant_sw73 OS=Vargula hilgendorfii GN=NA	63350	553	MKTLILAVALVYCATVHCQDCPYEPDPPNTVPTSCEAKEGECIDSSCGTCTRDILSDGLCENKPGKTCCRMCQYVIECRVEAAGWFRTFYGKRFQFQEPGTYVLGQGTKGGDWKVSITLENLDGTKGAVLTKTRLEVAGDIIDIAQATENPITVNGGADPIIANPYTIGEVTIAVVEMPGFNIAVIEFFKLIVIDILGGRSVRIAPDTANKGMISGLCGDLKMMEDTDFTSDPEQLAIQPKINQEFDGCPLYGNPDDVAYCKGLLEPYKDSCRNPINFYYYTISCAFARCMGGDERASHVLLDYRETCAAPETRGTCVLSGHTFYDTFDKARYQFQGPCKEILMAADCFWNTWDVKVSHRNVDSYTEVEKVRIRKQSTVVELIVDGKQILVGGEAVSIP…	2300	1	1	1	700.312	1398.61	2	1398.61	0.0003	542	553	1	126.63	4.3e-11	K	AIST-2	HGDTLEVPDECK		-
194	1	AIST-2	AIST_CLUC luciferase-recombinant_sw73 OS=Vargula hilgendorfii GN=NA	63350	553	MKTLILAVALVYCATVHCQDCPYEPDPPNTVPTSCEAKEGECIDSSCGTCTRDILSDGLCENKPGKTCCRMCQYVIECRVEAAGWFRTFYGKRFQFQEPGTYVLGQGTKGGDWKVSITLENLDGTKGAVLTKTRLEVAGDIIDIAQATENPITVNGGADPIIANPYTIGEVTIAVVEMPGFNIAVIEFFKLIVIDILGGRSVRIAPDTANKGMISGLCGDLKMMEDTDFTSDPEQLAIQPKINQEFDGCPLYGNPDDVAYCKGLLEPYKDSCRNPINFYYYTISCAFARCMGGDERASHVLLDYRETCAAPETRGTCVLSGHTFYDTFDKARYQFQGPCKEILMAADCFWNTWDVKVSHRNVDSYTEVEKVRIRKQSTVVELIVDGKQILVGGEAVSIP…	1296	1	1	1	545.758	1089.5	2	1089.5	0.0002	545	553	1	50	0.0032	D	AIST-2	TLEVPDECK		-

## Sheet: chymo-AT-semi
Supplementary table 4. Identification of Cluc-derived peptides by LC/MS followed by Mascot database search for acid-treated Chymotrypsin digest.
#pep/acc	prot_hit_num	prot_acc	prot_desc	prot_mass	prot_len	prot_seq	pep_query	pep_rank	pep_isbold	pep_isunique	pep_exp_mz	pep_exp_mr	pep_exp_z	pep_calc_mr	pep_delta	pep_start	pep_end	pep_miss	pep_score	pep_expect	pep_res_before	prot_acc	pep_seq	pep_var_mod_pos (1: ammonia-loss, 2: pyro-Glu, 3: oxidation (M), 4: H1HN1 (ST))	pep_res_after	pep_var_mod	pep_summed_mod_pos	pep_local_mod_pos
222	1	AIST-2	AIST_CLUC luciferase-recombinant_sw73 OS=Vargula hilgendorfii GN=NA	63350	553	MKTLILAVALVYCATVHCQDCPYEPDPPNTVPTSCEAKEGECIDSSCGTCTRDILSDGLCENKPGKTCCRMCQYVIECRVEAAGWFRTFYGKRFQFQEPGTYVLGQGTKGGDWKVSITLENLDGTKGAVLTKTRLEVAGDIIDIAQATENPITVNGGADPIIANPYTIGEVTIAVVEMPGFNIAVIEFFKLIVIDILGGRSVRIAPDTANKGMISGLCGDLKMMEDTDFTSDPEQLAIQPKINQEFDGCPLYGNPDDVAYCKGLLEPYKDSCRNPINFYYYTISCAFARCMGGDERASHVLLDYRETCAAPETRGTCVLSGHTFYDTFDKARYQFQGPCKEILMAADCFWNTWDVKVSHRNVDSYTEVEKVRIRKQSTVVELIVDGKQILVGGEAVSIP…	8246	1	1	1	1414.59	4240.73	3	4240.73	0.0056	19	55	1	70.37	4.6e-05	C	AIST-2	QDCPYEPDPPNTVPTSCEAKEGECIDSSCGTCTRDIL	2.0000000000000000000000000000000000000.0	S	Gln->pyro-Glu (N-term Q)
222	1	AIST-2	AIST_CLUC luciferase-recombinant_sw73 OS=Vargula hilgendorfii GN=NA	63350	553	MKTLILAVALVYCATVHCQDCPYEPDPPNTVPTSCEAKEGECIDSSCGTCTRDILSDGLCENKPGKTCCRMCQYVIECRVEAAGWFRTFYGKRFQFQEPGTYVLGQGTKGGDWKVSITLENLDGTKGAVLTKTRLEVAGDIIDIAQATENPITVNGGADPIIANPYTIGEVTIAVVEMPGFNIAVIEFFKLIVIDILGGRSVRIAPDTANKGMISGLCGDLKMMEDTDFTSDPEQLAIQPKINQEFDGCPLYGNPDDVAYCKGLLEPYKDSCRNPINFYYYTISCAFARCMGGDERASHVLLDYRETCAAPETRGTCVLSGHTFYDTFDKARYQFQGPCKEILMAADCFWNTWDVKVSHRNVDSYTEVEKVRIRKQSTVVELIVDGKQILVGGEAVSIP…	7598	1	1	1	1123.79	3368.36	3	3368.35	0.0031	24	53	0	42.14	0.021	Y	AIST-2	EPDPPNTVPTSCEAKEGECIDSSCGTCTRD		I
222	1	AIST-2	AIST_CLUC luciferase-recombinant_sw73 OS=Vargula hilgendorfii GN=NA	63350	553	MKTLILAVALVYCATVHCQDCPYEPDPPNTVPTSCEAKEGECIDSSCGTCTRDILSDGLCENKPGKTCCRMCQYVIECRVEAAGWFRTFYGKRFQFQEPGTYVLGQGTKGGDWKVSITLENLDGTKGAVLTKTRLEVAGDIIDIAQATENPITVNGGADPIIANPYTIGEVTIAVVEMPGFNIAVIEFFKLIVIDILGGRSVRIAPDTANKGMISGLCGDLKMMEDTDFTSDPEQLAIQPKINQEFDGCPLYGNPDDVAYCKGLLEPYKDSCRNPINFYYYTISCAFARCMGGDERASHVLLDYRETCAAPETRGTCVLSGHTFYDTFDKARYQFQGPCKEILMAADCFWNTWDVKVSHRNVDSYTEVEKVRIRKQSTVVELIVDGKQILVGGEAVSIP…	7478	1	1	1	814.358	3253.4	4	3253.4	0.0026	27	55	0	132	7e-11	D	AIST-2	PPNTVPTSCEAKEGECIDSSCGTCTRDIL		S
222	1	AIST-2	AIST_CLUC luciferase-recombinant_sw73 OS=Vargula hilgendorfii GN=NA	63350	553	MKTLILAVALVYCATVHCQDCPYEPDPPNTVPTSCEAKEGECIDSSCGTCTRDILSDGLCENKPGKTCCRMCQYVIECRVEAAGWFRTFYGKRFQFQEPGTYVLGQGTKGGDWKVSITLENLDGTKGAVLTKTRLEVAGDIIDIAQATENPITVNGGADPIIANPYTIGEVTIAVVEMPGFNIAVIEFFKLIVIDILGGRSVRIAPDTANKGMISGLCGDLKMMEDTDFTSDPEQLAIQPKINQEFDGCPLYGNPDDVAYCKGLLEPYKDSCRNPINFYYYTISCAFARCMGGDERASHVLLDYRETCAAPETRGTCVLSGHTFYDTFDKARYQFQGPCKEILMAADCFWNTWDVKVSHRNVDSYTEVEKVRIRKQSTVVELIVDGKQILVGGEAVSIP…	7850	1	1	1	907.399	3625.57	4	3625.56	0.0024	27	59	1	161.93	7.8e-14	D	AIST-2	PPNTVPTSCEAKEGECIDSSCGTCTRDILSDGL		C
222	1	AIST-2	AIST_CLUC luciferase-recombinant_sw73 OS=Vargula hilgendorfii GN=NA	63350	553	MKTLILAVALVYCATVHCQDCPYEPDPPNTVPTSCEAKEGECIDSSCGTCTRDILSDGLCENKPGKTCCRMCQYVIECRVEAAGWFRTFYGKRFQFQEPGTYVLGQGTKGGDWKVSITLENLDGTKGAVLTKTRLEVAGDIIDIAQATENPITVNGGADPIIANPYTIGEVTIAVVEMPGFNIAVIEFFKLIVIDILGGRSVRIAPDTANKGMISGLCGDLKMMEDTDFTSDPEQLAIQPKINQEFDGCPLYGNPDDVAYCKGLLEPYKDSCRNPINFYYYTISCAFARCMGGDERASHVLLDYRETCAAPETRGTCVLSGHTFYDTFDKARYQFQGPCKEILMAADCFWNTWDVKVSHRNVDSYTEVEKVRIRKQSTVVELIVDGKQILVGGEAVSIP…	8689	1	1	1	934.065	5598.35	6	5598.35	0.0013	27	74	2	115.58	2.4e-09	D	AIST-2	PPNTVPTSCEAKEGECIDSSCGTCTRDILSDGLCENKPGKTCCRMCQY		V
222	1	AIST-2	AIST_CLUC luciferase-recombinant_sw73 OS=Vargula hilgendorfii GN=NA	63350	553	MKTLILAVALVYCATVHCQDCPYEPDPPNTVPTSCEAKEGECIDSSCGTCTRDILSDGLCENKPGKTCCRMCQYVIECRVEAAGWFRTFYGKRFQFQEPGTYVLGQGTKGGDWKVSITLENLDGTKGAVLTKTRLEVAGDIIDIAQATENPITVNGGADPIIANPYTIGEVTIAVVEMPGFNIAVIEFFKLIVIDILGGRSVRIAPDTANKGMISGLCGDLKMMEDTDFTSDPEQLAIQPKINQEFDGCPLYGNPDDVAYCKGLLEPYKDSCRNPINFYYYTISCAFARCMGGDERASHVLLDYRETCAAPETRGTCVLSGHTFYDTFDKARYQFQGPCKEILMAADCFWNTWDVKVSHRNVDSYTEVEKVRIRKQSTVVELIVDGKQILVGGEAVSIP…	6164	1	1	1	850.019	2547.03	3	2547.03	0.0002	34	55	0	106.04	1.1e-08	T	AIST-2	SCEAKEGECIDSSCGTCTRDIL		S
222	1	AIST-2	AIST_CLUC luciferase-recombinant_sw73 OS=Vargula hilgendorfii GN=NA	63350	553	MKTLILAVALVYCATVHCQDCPYEPDPPNTVPTSCEAKEGECIDSSCGTCTRDILSDGLCENKPGKTCCRMCQYVIECRVEAAGWFRTFYGKRFQFQEPGTYVLGQGTKGGDWKVSITLENLDGTKGAVLTKTRLEVAGDIIDIAQATENPITVNGGADPIIANPYTIGEVTIAVVEMPGFNIAVIEFFKLIVIDILGGRSVRIAPDTANKGMISGLCGDLKMMEDTDFTSDPEQLAIQPKINQEFDGCPLYGNPDDVAYCKGLLEPYKDSCRNPINFYYYTISCAFARCMGGDERASHVLLDYRETCAAPETRGTCVLSGHTFYDTFDKARYQFQGPCKEILMAADCFWNTWDVKVSHRNVDSYTEVEKVRIRKQSTVVELIVDGKQILVGGEAVSIP…	5682	1	1	1	767.664	2299.97	3	2299.97	-0.0002	36	55	0	60.6	0.00061	C	AIST-2	EAKEGECIDSSCGTCTRDIL		S
222	1	AIST-2	AIST_CLUC luciferase-recombinant_sw73 OS=Vargula hilgendorfii GN=NA	63350	553	MKTLILAVALVYCATVHCQDCPYEPDPPNTVPTSCEAKEGECIDSSCGTCTRDILSDGLCENKPGKTCCRMCQYVIECRVEAAGWFRTFYGKRFQFQEPGTYVLGQGTKGGDWKVSITLENLDGTKGAVLTKTRLEVAGDIIDIAQATENPITVNGGADPIIANPYTIGEVTIAVVEMPGFNIAVIEFFKLIVIDILGGRSVRIAPDTANKGMISGLCGDLKMMEDTDFTSDPEQLAIQPKINQEFDGCPLYGNPDDVAYCKGLLEPYKDSCRNPINFYYYTISCAFARCMGGDERASHVLLDYRETCAAPETRGTCVLSGHTFYDTFDKARYQFQGPCKEILMAADCFWNTWDVKVSHRNVDSYTEVEKVRIRKQSTVVELIVDGKQILVGGEAVSIP…	3354	1	1	1	821.365	1640.71	2	1640.71	0.0014	45	59	1	76.74	1.4e-05	D	AIST-2	SSCGTCTRDILSDGL		C
222	1	AIST-2	AIST_CLUC luciferase-recombinant_sw73 OS=Vargula hilgendorfii GN=NA	63350	553	MKTLILAVALVYCATVHCQDCPYEPDPPNTVPTSCEAKEGECIDSSCGTCTRDILSDGLCENKPGKTCCRMCQYVIECRVEAAGWFRTFYGKRFQFQEPGTYVLGQGTKGGDWKVSITLENLDGTKGAVLTKTRLEVAGDIIDIAQATENPITVNGGADPIIANPYTIGEVTIAVVEMPGFNIAVIEFFKLIVIDILGGRSVRIAPDTANKGMISGLCGDLKMMEDTDFTSDPEQLAIQPKINQEFDGCPLYGNPDDVAYCKGLLEPYKDSCRNPINFYYYTISCAFARCMGGDERASHVLLDYRETCAAPETRGTCVLSGHTFYDTFDKARYQFQGPCKEILMAADCFWNTWDVKVSHRNVDSYTEVEKVRIRKQSTVVELIVDGKQILVGGEAVSIP…	7838	1	1	1	904.382	3613.5	4	3613.5	0.0016	45	74	2	59.8	0.00066	D	AIST-2	SSCGTCTRDILSDGLCENKPGKTCCRMCQY		V
222	1	AIST-2	AIST_CLUC luciferase-recombinant_sw73 OS=Vargula hilgendorfii GN=NA	63350	553	MKTLILAVALVYCATVHCQDCPYEPDPPNTVPTSCEAKEGECIDSSCGTCTRDILSDGLCENKPGKTCCRMCQYVIECRVEAAGWFRTFYGKRFQFQEPGTYVLGQGTKGGDWKVSITLENLDGTKGAVLTKTRLEVAGDIIDIAQATENPITVNGGADPIIANPYTIGEVTIAVVEMPGFNIAVIEFFKLIVIDILGGRSVRIAPDTANKGMISGLCGDLKMMEDTDFTSDPEQLAIQPKINQEFDGCPLYGNPDDVAYCKGLLEPYKDSCRNPINFYYYTISCAFARCMGGDERASHVLLDYRETCAAPETRGTCVLSGHTFYDTFDKARYQFQGPCKEILMAADCFWNTWDVKVSHRNVDSYTEVEKVRIRKQSTVVELIVDGKQILVGGEAVSIP…	1684	1	1	1	625.806	1249.6	2	1249.6	-0.0002	49	59	1	43.97	0.027	G	AIST-2	TCTRDILSDGL		C
222	1	AIST-2	AIST_CLUC luciferase-recombinant_sw73 OS=Vargula hilgendorfii GN=NA	63350	553	MKTLILAVALVYCATVHCQDCPYEPDPPNTVPTSCEAKEGECIDSSCGTCTRDILSDGLCENKPGKTCCRMCQYVIECRVEAAGWFRTFYGKRFQFQEPGTYVLGQGTKGGDWKVSITLENLDGTKGAVLTKTRLEVAGDIIDIAQATENPITVNGGADPIIANPYTIGEVTIAVVEMPGFNIAVIEFFKLIVIDILGGRSVRIAPDTANKGMISGLCGDLKMMEDTDFTSDPEQLAIQPKINQEFDGCPLYGNPDDVAYCKGLLEPYKDSCRNPINFYYYTISCAFARCMGGDERASHVLLDYRETCAAPETRGTCVLSGHTFYDTFDKARYQFQGPCKEILMAADCFWNTWDVKVSHRNVDSYTEVEKVRIRKQSTVVELIVDGKQILVGGEAVSIP…	655	1	1	1	495.267	988.519	2	988.519	0.0001	51	59	1	58.85	0.00052	C	AIST-2	TRDILSDGL		C
222	1	AIST-2	AIST_CLUC luciferase-recombinant_sw73 OS=Vargula hilgendorfii GN=NA	63350	553	MKTLILAVALVYCATVHCQDCPYEPDPPNTVPTSCEAKEGECIDSSCGTCTRDILSDGLCENKPGKTCCRMCQYVIECRVEAAGWFRTFYGKRFQFQEPGTYVLGQGTKGGDWKVSITLENLDGTKGAVLTKTRLEVAGDIIDIAQATENPITVNGGADPIIANPYTIGEVTIAVVEMPGFNIAVIEFFKLIVIDILGGRSVRIAPDTANKGMISGLCGDLKMMEDTDFTSDPEQLAIQPKINQEFDGCPLYGNPDDVAYCKGLLEPYKDSCRNPINFYYYTISCAFARCMGGDERASHVLLDYRETCAAPETRGTCVLSGHTFYDTFDKARYQFQGPCKEILMAADCFWNTWDVKVSHRNVDSYTEVEKVRIRKQSTVVELIVDGKQILVGGEAVSIP…	6263	1	1	1	648.288	2589.12	4	2589.13	-0.0024	54	74	2	82.15	6.3e-06	D	AIST-2	ILSDGLCENKPGKTCCRMCQY		V
222	1	AIST-2	AIST_CLUC luciferase-recombinant_sw73 OS=Vargula hilgendorfii GN=NA	63350	553	MKTLILAVALVYCATVHCQDCPYEPDPPNTVPTSCEAKEGECIDSSCGTCTRDILSDGLCENKPGKTCCRMCQYVIECRVEAAGWFRTFYGKRFQFQEPGTYVLGQGTKGGDWKVSITLENLDGTKGAVLTKTRLEVAGDIIDIAQATENPITVNGGADPIIANPYTIGEVTIAVVEMPGFNIAVIEFFKLIVIDILGGRSVRIAPDTANKGMISGLCGDLKMMEDTDFTSDPEQLAIQPKINQEFDGCPLYGNPDDVAYCKGLLEPYKDSCRNPINFYYYTISCAFARCMGGDERASHVLLDYRETCAAPETRGTCVLSGHTFYDTFDKARYQFQGPCKEILMAADCFWNTWDVKVSHRNVDSYTEVEKVRIRKQSTVVELIVDGKQILVGGEAVSIP…	1918	1	1	1	435.875	1304.6	3	1304.6	-0.0001	56	67	1	42.73	0.034	L	AIST-2	SDGLCENKPGKT		C
222	1	AIST-2	AIST_CLUC luciferase-recombinant_sw73 OS=Vargula hilgendorfii GN=NA	63350	553	MKTLILAVALVYCATVHCQDCPYEPDPPNTVPTSCEAKEGECIDSSCGTCTRDILSDGLCENKPGKTCCRMCQYVIECRVEAAGWFRTFYGKRFQFQEPGTYVLGQGTKGGDWKVSITLENLDGTKGAVLTKTRLEVAGDIIDIAQATENPITVNGGADPIIANPYTIGEVTIAVVEMPGFNIAVIEFFKLIVIDILGGRSVRIAPDTANKGMISGLCGDLKMMEDTDFTSDPEQLAIQPKINQEFDGCPLYGNPDDVAYCKGLLEPYKDSCRNPINFYYYTISCAFARCMGGDERASHVLLDYRETCAAPETRGTCVLSGHTFYDTFDKARYQFQGPCKEILMAADCFWNTWDVKVSHRNVDSYTEVEKVRIRKQSTVVELIVDGKQILVGGEAVSIP…	2511	1	1	1	733.325	1464.64	2	1464.63	0.0016	56	68	1	89.3	7.3e-07	L	AIST-2	SDGLCENKPGKTC		C
222	1	AIST-2	AIST_CLUC luciferase-recombinant_sw73 OS=Vargula hilgendorfii GN=NA	63350	553	MKTLILAVALVYCATVHCQDCPYEPDPPNTVPTSCEAKEGECIDSSCGTCTRDILSDGLCENKPGKTCCRMCQYVIECRVEAAGWFRTFYGKRFQFQEPGTYVLGQGTKGGDWKVSITLENLDGTKGAVLTKTRLEVAGDIIDIAQATENPITVNGGADPIIANPYTIGEVTIAVVEMPGFNIAVIEFFKLIVIDILGGRSVRIAPDTANKGMISGLCGDLKMMEDTDFTSDPEQLAIQPKINQEFDGCPLYGNPDDVAYCKGLLEPYKDSCRNPINFYYYTISCAFARCMGGDERASHVLLDYRETCAAPETRGTCVLSGHTFYDTFDKARYQFQGPCKEILMAADCFWNTWDVKVSHRNVDSYTEVEKVRIRKQSTVVELIVDGKQILVGGEAVSIP…	3183	1	1	1	813.34	1624.67	2	1624.66	0.0016	56	69	1	84.09	1.7e-06	L	AIST-2	SDGLCENKPGKTCC		R
222	1	AIST-2	AIST_CLUC luciferase-recombinant_sw73 OS=Vargula hilgendorfii GN=NA	63350	553	MKTLILAVALVYCATVHCQDCPYEPDPPNTVPTSCEAKEGECIDSSCGTCTRDILSDGLCENKPGKTCCRMCQYVIECRVEAAGWFRTFYGKRFQFQEPGTYVLGQGTKGGDWKVSITLENLDGTKGAVLTKTRLEVAGDIIDIAQATENPITVNGGADPIIANPYTIGEVTIAVVEMPGFNIAVIEFFKLIVIDILGGRSVRIAPDTANKGMISGLCGDLKMMEDTDFTSDPEQLAIQPKINQEFDGCPLYGNPDDVAYCKGLLEPYKDSCRNPINFYYYTISCAFARCMGGDERASHVLLDYRETCAAPETRGTCVLSGHTFYDTFDKARYQFQGPCKEILMAADCFWNTWDVKVSHRNVDSYTEVEKVRIRKQSTVVELIVDGKQILVGGEAVSIP…	5404	1	1	1	721.308	2160.9	3	2160.9	0.0011	58	74	1	57.62	0.001	D	AIST-2	GLCENKPGKTCCRMCQY		V
222	1	AIST-2	AIST_CLUC luciferase-recombinant_sw73 OS=Vargula hilgendorfii GN=NA	63350	553	MKTLILAVALVYCATVHCQDCPYEPDPPNTVPTSCEAKEGECIDSSCGTCTRDILSDGLCENKPGKTCCRMCQYVIECRVEAAGWFRTFYGKRFQFQEPGTYVLGQGTKGGDWKVSITLENLDGTKGAVLTKTRLEVAGDIIDIAQATENPITVNGGADPIIANPYTIGEVTIAVVEMPGFNIAVIEFFKLIVIDILGGRSVRIAPDTANKGMISGLCGDLKMMEDTDFTSDPEQLAIQPKINQEFDGCPLYGNPDDVAYCKGLLEPYKDSCRNPINFYYYTISCAFARCMGGDERASHVLLDYRETCAAPETRGTCVLSGHTFYDTFDKARYQFQGPCKEILMAADCFWNTWDVKVSHRNVDSYTEVEKVRIRKQSTVVELIVDGKQILVGGEAVSIP…	1836	1	1	1	645.319	1288.62	2	1288.62	0.0006	75	85	0	62.15	0.00032	Y	AIST-2	VIECRVEAAGW		F
222	1	AIST-2	AIST_CLUC luciferase-recombinant_sw73 OS=Vargula hilgendorfii GN=NA	63350	553	MKTLILAVALVYCATVHCQDCPYEPDPPNTVPTSCEAKEGECIDSSCGTCTRDILSDGLCENKPGKTCCRMCQYVIECRVEAAGWFRTFYGKRFQFQEPGTYVLGQGTKGGDWKVSITLENLDGTKGAVLTKTRLEVAGDIIDIAQATENPITVNGGADPIIANPYTIGEVTIAVVEMPGFNIAVIEFFKLIVIDILGGRSVRIAPDTANKGMISGLCGDLKMMEDTDFTSDPEQLAIQPKINQEFDGCPLYGNPDDVAYCKGLLEPYKDSCRNPINFYYYTISCAFARCMGGDERASHVLLDYRETCAAPETRGTCVLSGHTFYDTFDKARYQFQGPCKEILMAADCFWNTWDVKVSHRNVDSYTEVEKVRIRKQSTVVELIVDGKQILVGGEAVSIP…	2389	1	1	1	718.854	1435.69	2	1435.69	0.0006	75	86	1	53.46	0.0034	Y	AIST-2	VIECRVEAAGWF		R
222	1	AIST-2	AIST_CLUC luciferase-recombinant_sw73 OS=Vargula hilgendorfii GN=NA	63350	553	MKTLILAVALVYCATVHCQDCPYEPDPPNTVPTSCEAKEGECIDSSCGTCTRDILSDGLCENKPGKTCCRMCQYVIECRVEAAGWFRTFYGKRFQFQEPGTYVLGQGTKGGDWKVSITLENLDGTKGAVLTKTRLEVAGDIIDIAQATENPITVNGGADPIIANPYTIGEVTIAVVEMPGFNIAVIEFFKLIVIDILGGRSVRIAPDTANKGMISGLCGDLKMMEDTDFTSDPEQLAIQPKINQEFDGCPLYGNPDDVAYCKGLLEPYKDSCRNPINFYYYTISCAFARCMGGDERASHVLLDYRETCAAPETRGTCVLSGHTFYDTFDKARYQFQGPCKEILMAADCFWNTWDVKVSHRNVDSYTEVEKVRIRKQSTVVELIVDGKQILVGGEAVSIP…	7674	1	1	1	861.426	3441.68	4	3441.67	0.0044	75	102	6	59.56	0.0023	Y	AIST-2	VIECRVEAAGWFRTFYGKRFQFQEPGTY		V
222	1	AIST-2	AIST_CLUC luciferase-recombinant_sw73 OS=Vargula hilgendorfii GN=NA	63350	553	MKTLILAVALVYCATVHCQDCPYEPDPPNTVPTSCEAKEGECIDSSCGTCTRDILSDGLCENKPGKTCCRMCQYVIECRVEAAGWFRTFYGKRFQFQEPGTYVLGQGTKGGDWKVSITLENLDGTKGAVLTKTRLEVAGDIIDIAQATENPITVNGGADPIIANPYTIGEVTIAVVEMPGFNIAVIEFFKLIVIDILGGRSVRIAPDTANKGMISGLCGDLKMMEDTDFTSDPEQLAIQPKINQEFDGCPLYGNPDDVAYCKGLLEPYKDSCRNPINFYYYTISCAFARCMGGDERASHVLLDYRETCAAPETRGTCVLSGHTFYDTFDKARYQFQGPCKEILMAADCFWNTWDVKVSHRNVDSYTEVEKVRIRKQSTVVELIVDGKQILVGGEAVSIP…	5075	1	1	1	675.671	2023.99	3	2023.99	0.0002	87	102	4	45.57	0.032	F	AIST-2	RTFYGKRFQFQEPGTY		V
222	1	AIST-2	AIST_CLUC luciferase-recombinant_sw73 OS=Vargula hilgendorfii GN=NA	63350	553	MKTLILAVALVYCATVHCQDCPYEPDPPNTVPTSCEAKEGECIDSSCGTCTRDILSDGLCENKPGKTCCRMCQYVIECRVEAAGWFRTFYGKRFQFQEPGTYVLGQGTKGGDWKVSITLENLDGTKGAVLTKTRLEVAGDIIDIAQATENPITVNGGADPIIANPYTIGEVTIAVVEMPGFNIAVIEFFKLIVIDILGGRSVRIAPDTANKGMISGLCGDLKMMEDTDFTSDPEQLAIQPKINQEFDGCPLYGNPDDVAYCKGLLEPYKDSCRNPINFYYYTISCAFARCMGGDERASHVLLDYRETCAAPETRGTCVLSGHTFYDTFDKARYQFQGPCKEILMAADCFWNTWDVKVSHRNVDSYTEVEKVRIRKQSTVVELIVDGKQILVGGEAVSIP…	3144	1	1	1	810.895	1619.77	2	1619.77	0.0016	90	102	3	49.11	0.01	F	AIST-2	YGKRFQFQEPGTY		V
222	1	AIST-2	AIST_CLUC luciferase-recombinant_sw73 OS=Vargula hilgendorfii GN=NA	63350	553	MKTLILAVALVYCATVHCQDCPYEPDPPNTVPTSCEAKEGECIDSSCGTCTRDILSDGLCENKPGKTCCRMCQYVIECRVEAAGWFRTFYGKRFQFQEPGTYVLGQGTKGGDWKVSITLENLDGTKGAVLTKTRLEVAGDIIDIAQATENPITVNGGADPIIANPYTIGEVTIAVVEMPGFNIAVIEFFKLIVIDILGGRSVRIAPDTANKGMISGLCGDLKMMEDTDFTSDPEQLAIQPKINQEFDGCPLYGNPDDVAYCKGLLEPYKDSCRNPINFYYYTISCAFARCMGGDERASHVLLDYRETCAAPETRGTCVLSGHTFYDTFDKARYQFQGPCKEILMAADCFWNTWDVKVSHRNVDSYTEVEKVRIRKQSTVVELIVDGKQILVGGEAVSIP…	2482	1	1	1	729.363	1456.71	2	1456.71	0.0011	91	102	2	65.7	0.0002	Y	AIST-2	GKRFQFQEPGTY		V
222	1	AIST-2	AIST_CLUC luciferase-recombinant_sw73 OS=Vargula hilgendorfii GN=NA	63350	553	MKTLILAVALVYCATVHCQDCPYEPDPPNTVPTSCEAKEGECIDSSCGTCTRDILSDGLCENKPGKTCCRMCQYVIECRVEAAGWFRTFYGKRFQFQEPGTYVLGQGTKGGDWKVSITLENLDGTKGAVLTKTRLEVAGDIIDIAQATENPITVNGGADPIIANPYTIGEVTIAVVEMPGFNIAVIEFFKLIVIDILGGRSVRIAPDTANKGMISGLCGDLKMMEDTDFTSDPEQLAIQPKINQEFDGCPLYGNPDDVAYCKGLLEPYKDSCRNPINFYYYTISCAFARCMGGDERASHVLLDYRETCAAPETRGTCVLSGHTFYDTFDKARYQFQGPCKEILMAADCFWNTWDVKVSHRNVDSYTEVEKVRIRKQSTVVELIVDGKQILVGGEAVSIP…	1216	1	1	1	559.286	1116.56	2	1116.56	0.0015	103	113	1	46.91	0.0075	Y	AIST-2	VLGQGTKGGDW		K
222	1	AIST-2	AIST_CLUC luciferase-recombinant_sw73 OS=Vargula hilgendorfii GN=NA	63350	553	MKTLILAVALVYCATVHCQDCPYEPDPPNTVPTSCEAKEGECIDSSCGTCTRDILSDGLCENKPGKTCCRMCQYVIECRVEAAGWFRTFYGKRFQFQEPGTYVLGQGTKGGDWKVSITLENLDGTKGAVLTKTRLEVAGDIIDIAQATENPITVNGGADPIIANPYTIGEVTIAVVEMPGFNIAVIEFFKLIVIDILGGRSVRIAPDTANKGMISGLCGDLKMMEDTDFTSDPEQLAIQPKINQEFDGCPLYGNPDDVAYCKGLLEPYKDSCRNPINFYYYTISCAFARCMGGDERASHVLLDYRETCAAPETRGTCVLSGHTFYDTFDKARYQFQGPCKEILMAADCFWNTWDVKVSHRNVDSYTEVEKVRIRKQSTVVELIVDGKQILVGGEAVSIP…	4074	1	1	1	879.992	1757.97	2	1757.97	0.0013	103	119	2	66.45	7.9e-05	Y	AIST-2	VLGQGTKGGDWKVSITL		E
222	1	AIST-2	AIST_CLUC luciferase-recombinant_sw73 OS=Vargula hilgendorfii GN=NA	63350	553	MKTLILAVALVYCATVHCQDCPYEPDPPNTVPTSCEAKEGECIDSSCGTCTRDILSDGLCENKPGKTCCRMCQYVIECRVEAAGWFRTFYGKRFQFQEPGTYVLGQGTKGGDWKVSITLENLDGTKGAVLTKTRLEVAGDIIDIAQATENPITVNGGADPIIANPYTIGEVTIAVVEMPGFNIAVIEFFKLIVIDILGGRSVRIAPDTANKGMISGLCGDLKMMEDTDFTSDPEQLAIQPKINQEFDGCPLYGNPDDVAYCKGLLEPYKDSCRNPINFYYYTISCAFARCMGGDERASHVLLDYRETCAAPETRGTCVLSGHTFYDTFDKARYQFQGPCKEILMAADCFWNTWDVKVSHRNVDSYTEVEKVRIRKQSTVVELIVDGKQILVGGEAVSIP…	5532	1	1	1	744.062	2229.17	3	2229.16	0.0016	103	123	4	121.51	6.1e-10	Y	AIST-2	VLGQGTKGGDWKVSITLENLD		G
222	1	AIST-2	AIST_CLUC luciferase-recombinant_sw73 OS=Vargula hilgendorfii GN=NA	63350	553	MKTLILAVALVYCATVHCQDCPYEPDPPNTVPTSCEAKEGECIDSSCGTCTRDILSDGLCENKPGKTCCRMCQYVIECRVEAAGWFRTFYGKRFQFQEPGTYVLGQGTKGGDWKVSITLENLDGTKGAVLTKTRLEVAGDIIDIAQATENPITVNGGADPIIANPYTIGEVTIAVVEMPGFNIAVIEFFKLIVIDILGGRSVRIAPDTANKGMISGLCGDLKMMEDTDFTSDPEQLAIQPKINQEFDGCPLYGNPDDVAYCKGLLEPYKDSCRNPINFYYYTISCAFARCMGGDERASHVLLDYRETCAAPETRGTCVLSGHTFYDTFDKARYQFQGPCKEILMAADCFWNTWDVKVSHRNVDSYTEVEKVRIRKQSTVVELIVDGKQILVGGEAVSIP…	6757	1	1	1	952.855	2855.54	3	2855.54	0.0033	103	130	4	198.32	8.7e-18	Y	AIST-2	VLGQGTKGGDWKVSITLENLDGTKGAVL		T
222	1	AIST-2	AIST_CLUC luciferase-recombinant_sw73 OS=Vargula hilgendorfii GN=NA	63350	553	MKTLILAVALVYCATVHCQDCPYEPDPPNTVPTSCEAKEGECIDSSCGTCTRDILSDGLCENKPGKTCCRMCQYVIECRVEAAGWFRTFYGKRFQFQEPGTYVLGQGTKGGDWKVSITLENLDGTKGAVLTKTRLEVAGDIIDIAQATENPITVNGGADPIIANPYTIGEVTIAVVEMPGFNIAVIEFFKLIVIDILGGRSVRIAPDTANKGMISGLCGDLKMMEDTDFTSDPEQLAIQPKINQEFDGCPLYGNPDDVAYCKGLLEPYKDSCRNPINFYYYTISCAFARCMGGDERASHVLLDYRETCAAPETRGTCVLSGHTFYDTFDKARYQFQGPCKEILMAADCFWNTWDVKVSHRNVDSYTEVEKVRIRKQSTVVELIVDGKQILVGGEAVSIP…	8743	1	1	1	1164.82	5819.07	5	5819.06	0.0058	103	159	6	144.5	1.7e-12	Y	AIST-2	VLGQGTKGGDWKVSITLENLDGTKGAVLTKTRLEVAGDIIDIAQATENPITVNGGAD		P
222	1	AIST-2	AIST_CLUC luciferase-recombinant_sw73 OS=Vargula hilgendorfii GN=NA	63350	553	MKTLILAVALVYCATVHCQDCPYEPDPPNTVPTSCEAKEGECIDSSCGTCTRDILSDGLCENKPGKTCCRMCQYVIECRVEAAGWFRTFYGKRFQFQEPGTYVLGQGTKGGDWKVSITLENLDGTKGAVLTKTRLEVAGDIIDIAQATENPITVNGGADPIIANPYTIGEVTIAVVEMPGFNIAVIEFFKLIVIDILGGRSVRIAPDTANKGMISGLCGDLKMMEDTDFTSDPEQLAIQPKINQEFDGCPLYGNPDDVAYCKGLLEPYKDSCRNPINFYYYTISCAFARCMGGDERASHVLLDYRETCAAPETRGTCVLSGHTFYDTFDKARYQFQGPCKEILMAADCFWNTWDVKVSHRNVDSYTEVEKVRIRKQSTVVELIVDGKQILVGGEAVSIP…	4070	1	1	1	586.672	1756.99	3	1756.99	0.0009	114	130	2	91.43	1.8e-07	W	AIST-2	KVSITLENLDGTKGAVL		T
222	1	AIST-2	AIST_CLUC luciferase-recombinant_sw73 OS=Vargula hilgendorfii GN=NA	63350	553	MKTLILAVALVYCATVHCQDCPYEPDPPNTVPTSCEAKEGECIDSSCGTCTRDILSDGLCENKPGKTCCRMCQYVIECRVEAAGWFRTFYGKRFQFQEPGTYVLGQGTKGGDWKVSITLENLDGTKGAVLTKTRLEVAGDIIDIAQATENPITVNGGADPIIANPYTIGEVTIAVVEMPGFNIAVIEFFKLIVIDILGGRSVRIAPDTANKGMISGLCGDLKMMEDTDFTSDPEQLAIQPKINQEFDGCPLYGNPDDVAYCKGLLEPYKDSCRNPINFYYYTISCAFARCMGGDERASHVLLDYRETCAAPETRGTCVLSGHTFYDTFDKARYQFQGPCKEILMAADCFWNTWDVKVSHRNVDSYTEVEKVRIRKQSTVVELIVDGKQILVGGEAVSIP…	6419	1	1	1	894.816	2681.43	3	2681.42	0.0019	131	155	1	59.35	0.00089	L	AIST-2	TKTRLEVAGDIIDIAQATENPITVN		G
222	1	AIST-2	AIST_CLUC luciferase-recombinant_sw73 OS=Vargula hilgendorfii GN=NA	63350	553	MKTLILAVALVYCATVHCQDCPYEPDPPNTVPTSCEAKEGECIDSSCGTCTRDILSDGLCENKPGKTCCRMCQYVIECRVEAAGWFRTFYGKRFQFQEPGTYVLGQGTKGGDWKVSITLENLDGTKGAVLTKTRLEVAGDIIDIAQATENPITVNGGADPIIANPYTIGEVTIAVVEMPGFNIAVIEFFKLIVIDILGGRSVRIAPDTANKGMISGLCGDLKMMEDTDFTSDPEQLAIQPKINQEFDGCPLYGNPDDVAYCKGLLEPYKDSCRNPINFYYYTISCAFARCMGGDERASHVLLDYRETCAAPETRGTCVLSGHTFYDTFDKARYQFQGPCKEILMAADCFWNTWDVKVSHRNVDSYTEVEKVRIRKQSTVVELIVDGKQILVGGEAVSIP…	7013	1	1	1	994.852	2981.53	3	2981.53	0.0025	131	159	1	195.21	3.7e-17	L	AIST-2	TKTRLEVAGDIIDIAQATENPITVNGGAD		P
222	1	AIST-2	AIST_CLUC luciferase-recombinant_sw73 OS=Vargula hilgendorfii GN=NA	63350	553	MKTLILAVALVYCATVHCQDCPYEPDPPNTVPTSCEAKEGECIDSSCGTCTRDILSDGLCENKPGKTCCRMCQYVIECRVEAAGWFRTFYGKRFQFQEPGTYVLGQGTKGGDWKVSITLENLDGTKGAVLTKTRLEVAGDIIDIAQATENPITVNGGADPIIANPYTIGEVTIAVVEMPGFNIAVIEFFKLIVIDILGGRSVRIAPDTANKGMISGLCGDLKMMEDTDFTSDPEQLAIQPKINQEFDGCPLYGNPDDVAYCKGLLEPYKDSCRNPINFYYYTISCAFARCMGGDERASHVLLDYRETCAAPETRGTCVLSGHTFYDTFDKARYQFQGPCKEILMAADCFWNTWDVKVSHRNVDSYTEVEKVRIRKQSTVVELIVDGKQILVGGEAVSIP…	7962	1	1	1	1250.99	3749.95	3	3749.95	0.0045	131	166	1	125.51	3.2e-10	L	AIST-2	TKTRLEVAGDIIDIAQATENPITVNGGADPIIANPY		T
222	1	AIST-2	AIST_CLUC luciferase-recombinant_sw73 OS=Vargula hilgendorfii GN=NA	63350	553	MKTLILAVALVYCATVHCQDCPYEPDPPNTVPTSCEAKEGECIDSSCGTCTRDILSDGLCENKPGKTCCRMCQYVIECRVEAAGWFRTFYGKRFQFQEPGTYVLGQGTKGGDWKVSITLENLDGTKGAVLTKTRLEVAGDIIDIAQATENPITVNGGADPIIANPYTIGEVTIAVVEMPGFNIAVIEFFKLIVIDILGGRSVRIAPDTANKGMISGLCGDLKMMEDTDFTSDPEQLAIQPKINQEFDGCPLYGNPDDVAYCKGLLEPYKDSCRNPINFYYYTISCAFARCMGGDERASHVLLDYRETCAAPETRGTCVLSGHTFYDTFDKARYQFQGPCKEILMAADCFWNTWDVKVSHRNVDSYTEVEKVRIRKQSTVVELIVDGKQILVGGEAVSIP…	5956	1	1	1	812.031	2433.07	3	2433.07	0.0018	208	229	2	76.82	2.2e-05	D	AIST-2	TANKGMISGLCGDLKMMEDTDF		T
222	1	AIST-2	AIST_CLUC luciferase-recombinant_sw73 OS=Vargula hilgendorfii GN=NA	63350	553	MKTLILAVALVYCATVHCQDCPYEPDPPNTVPTSCEAKEGECIDSSCGTCTRDILSDGLCENKPGKTCCRMCQYVIECRVEAAGWFRTFYGKRFQFQEPGTYVLGQGTKGGDWKVSITLENLDGTKGAVLTKTRLEVAGDIIDIAQATENPITVNGGADPIIANPYTIGEVTIAVVEMPGFNIAVIEFFKLIVIDILGGRSVRIAPDTANKGMISGLCGDLKMMEDTDFTSDPEQLAIQPKINQEFDGCPLYGNPDDVAYCKGLLEPYKDSCRNPINFYYYTISCAFARCMGGDERASHVLLDYRETCAAPETRGTCVLSGHTFYDTFDKARYQFQGPCKEILMAADCFWNTWDVKVSHRNVDSYTEVEKVRIRKQSTVVELIVDGKQILVGGEAVSIP…	7437	1	1	1	1068.81	3203.42	3	3203.41	0.0044	208	236	3	72.54	8.3e-05	D	AIST-2	TANKGMISGLCGDLKMMEDTDFTSDPEQL		A
222	1	AIST-2	AIST_CLUC luciferase-recombinant_sw73 OS=Vargula hilgendorfii GN=NA	63350	553	MKTLILAVALVYCATVHCQDCPYEPDPPNTVPTSCEAKEGECIDSSCGTCTRDILSDGLCENKPGKTCCRMCQYVIECRVEAAGWFRTFYGKRFQFQEPGTYVLGQGTKGGDWKVSITLENLDGTKGAVLTKTRLEVAGDIIDIAQATENPITVNGGADPIIANPYTIGEVTIAVVEMPGFNIAVIEFFKLIVIDILGGRSVRIAPDTANKGMISGLCGDLKMMEDTDFTSDPEQLAIQPKINQEFDGCPLYGNPDDVAYCKGLLEPYKDSCRNPINFYYYTISCAFARCMGGDERASHVLLDYRETCAAPETRGTCVLSGHTFYDTFDKARYQFQGPCKEILMAADCFWNTWDVKVSHRNVDSYTEVEKVRIRKQSTVVELIVDGKQILVGGEAVSIP…	4387	1	1	1	916.4	1830.79	2	1830.78	0.0022	214	229	2	86.21	1.5e-06	M	AIST-2	ISGLCGDLKMMEDTDF		T
222	1	AIST-2	AIST_CLUC luciferase-recombinant_sw73 OS=Vargula hilgendorfii GN=NA	63350	553	MKTLILAVALVYCATVHCQDCPYEPDPPNTVPTSCEAKEGECIDSSCGTCTRDILSDGLCENKPGKTCCRMCQYVIECRVEAAGWFRTFYGKRFQFQEPGTYVLGQGTKGGDWKVSITLENLDGTKGAVLTKTRLEVAGDIIDIAQATENPITVNGGADPIIANPYTIGEVTIAVVEMPGFNIAVIEFFKLIVIDILGGRSVRIAPDTANKGMISGLCGDLKMMEDTDFTSDPEQLAIQPKINQEFDGCPLYGNPDDVAYCKGLLEPYKDSCRNPINFYYYTISCAFARCMGGDERASHVLLDYRETCAAPETRGTCVLSGHTFYDTFDKARYQFQGPCKEILMAADCFWNTWDVKVSHRNVDSYTEVEKVRIRKQSTVVELIVDGKQILVGGEAVSIP…	2494	1	1	1	731.289	1460.56	2	1460.56	0.0007	218	229	1	85.51	4.1e-07	L	AIST-2	CGDLKMMEDTDF		T
222	1	AIST-2	AIST_CLUC luciferase-recombinant_sw73 OS=Vargula hilgendorfii GN=NA	63350	553	MKTLILAVALVYCATVHCQDCPYEPDPPNTVPTSCEAKEGECIDSSCGTCTRDILSDGLCENKPGKTCCRMCQYVIECRVEAAGWFRTFYGKRFQFQEPGTYVLGQGTKGGDWKVSITLENLDGTKGAVLTKTRLEVAGDIIDIAQATENPITVNGGADPIIANPYTIGEVTIAVVEMPGFNIAVIEFFKLIVIDILGGRSVRIAPDTANKGMISGLCGDLKMMEDTDFTSDPEQLAIQPKINQEFDGCPLYGNPDDVAYCKGLLEPYKDSCRNPINFYYYTISCAFARCMGGDERASHVLLDYRETCAAPETRGTCVLSGHTFYDTFDKARYQFQGPCKEILMAADCFWNTWDVKVSHRNVDSYTEVEKVRIRKQSTVVELIVDGKQILVGGEAVSIP…	2432	1	1	1	722.775	1443.54	2	1443.54	0.0003	218	229	1	33.64	0.035	L	AIST-2	CGDLKMMEDTDF	1.000000000000.0	T	Ammonia-loss (N-term C)
222	1	AIST-2	AIST_CLUC luciferase-recombinant_sw73 OS=Vargula hilgendorfii GN=NA	63350	553	MKTLILAVALVYCATVHCQDCPYEPDPPNTVPTSCEAKEGECIDSSCGTCTRDILSDGLCENKPGKTCCRMCQYVIECRVEAAGWFRTFYGKRFQFQEPGTYVLGQGTKGGDWKVSITLENLDGTKGAVLTKTRLEVAGDIIDIAQATENPITVNGGADPIIANPYTIGEVTIAVVEMPGFNIAVIEFFKLIVIDILGGRSVRIAPDTANKGMISGLCGDLKMMEDTDFTSDPEQLAIQPKINQEFDGCPLYGNPDDVAYCKGLLEPYKDSCRNPINFYYYTISCAFARCMGGDERASHVLLDYRETCAAPETRGTCVLSGHTFYDTFDKARYQFQGPCKEILMAADCFWNTWDVKVSHRNVDSYTEVEKVRIRKQSTVVELIVDGKQILVGGEAVSIP…	5538	1	1	1	1116.46	2230.91	2	2230.91	0.0026	218	236	2	111.94	2.8e-09	L	AIST-2	CGDLKMMEDTDFTSDPEQL		A
222	1	AIST-2	AIST_CLUC luciferase-recombinant_sw73 OS=Vargula hilgendorfii GN=NA	63350	553	MKTLILAVALVYCATVHCQDCPYEPDPPNTVPTSCEAKEGECIDSSCGTCTRDILSDGLCENKPGKTCCRMCQYVIECRVEAAGWFRTFYGKRFQFQEPGTYVLGQGTKGGDWKVSITLENLDGTKGAVLTKTRLEVAGDIIDIAQATENPITVNGGADPIIANPYTIGEVTIAVVEMPGFNIAVIEFFKLIVIDILGGRSVRIAPDTANKGMISGLCGDLKMMEDTDFTSDPEQLAIQPKINQEFDGCPLYGNPDDVAYCKGLLEPYKDSCRNPINFYYYTISCAFARCMGGDERASHVLLDYRETCAAPETRGTCVLSGHTFYDTFDKARYQFQGPCKEILMAADCFWNTWDVKVSHRNVDSYTEVEKVRIRKQSTVVELIVDGKQILVGGEAVSIP…	4187	1	1	1	893.88	1785.75	2	1785.74	0.0016	222	236	1	102.24	3.2e-08	L	AIST-2	KMMEDTDFTSDPEQL		A
222	1	AIST-2	AIST_CLUC luciferase-recombinant_sw73 OS=Vargula hilgendorfii GN=NA	63350	553	MKTLILAVALVYCATVHCQDCPYEPDPPNTVPTSCEAKEGECIDSSCGTCTRDILSDGLCENKPGKTCCRMCQYVIECRVEAAGWFRTFYGKRFQFQEPGTYVLGQGTKGGDWKVSITLENLDGTKGAVLTKTRLEVAGDIIDIAQATENPITVNGGADPIIANPYTIGEVTIAVVEMPGFNIAVIEFFKLIVIDILGGRSVRIAPDTANKGMISGLCGDLKMMEDTDFTSDPEQLAIQPKINQEFDGCPLYGNPDDVAYCKGLLEPYKDSCRNPINFYYYTISCAFARCMGGDERASHVLLDYRETCAAPETRGTCVLSGHTFYDTFDKARYQFQGPCKEILMAADCFWNTWDVKVSHRNVDSYTEVEKVRIRKQSTVVELIVDGKQILVGGEAVSIP…	6952	1	1	1	985.797	2954.37	3	2954.37	0.0026	222	246	2	67.25	0.00034	L	AIST-2	KMMEDTDFTSDPEQLAIQPKINQEF		D
222	1	AIST-2	AIST_CLUC luciferase-recombinant_sw73 OS=Vargula hilgendorfii GN=NA	63350	553	MKTLILAVALVYCATVHCQDCPYEPDPPNTVPTSCEAKEGECIDSSCGTCTRDILSDGLCENKPGKTCCRMCQYVIECRVEAAGWFRTFYGKRFQFQEPGTYVLGQGTKGGDWKVSITLENLDGTKGAVLTKTRLEVAGDIIDIAQATENPITVNGGADPIIANPYTIGEVTIAVVEMPGFNIAVIEFFKLIVIDILGGRSVRIAPDTANKGMISGLCGDLKMMEDTDFTSDPEQLAIQPKINQEFDGCPLYGNPDDVAYCKGLLEPYKDSCRNPINFYYYTISCAFARCMGGDERASHVLLDYRETCAAPETRGTCVLSGHTFYDTFDKARYQFQGPCKEILMAADCFWNTWDVKVSHRNVDSYTEVEKVRIRKQSTVVELIVDGKQILVGGEAVSIP…	3465	1	1	1	827.944	1653.87	2	1653.87	0.0014	233	246	1	85.05	1.8e-06	D	AIST-2	PEQLAIQPKINQEF		D
222	1	AIST-2	AIST_CLUC luciferase-recombinant_sw73 OS=Vargula hilgendorfii GN=NA	63350	553	MKTLILAVALVYCATVHCQDCPYEPDPPNTVPTSCEAKEGECIDSSCGTCTRDILSDGLCENKPGKTCCRMCQYVIECRVEAAGWFRTFYGKRFQFQEPGTYVLGQGTKGGDWKVSITLENLDGTKGAVLTKTRLEVAGDIIDIAQATENPITVNGGADPIIANPYTIGEVTIAVVEMPGFNIAVIEFFKLIVIDILGGRSVRIAPDTANKGMISGLCGDLKMMEDTDFTSDPEQLAIQPKINQEFDGCPLYGNPDDVAYCKGLLEPYKDSCRNPINFYYYTISCAFARCMGGDERASHVLLDYRETCAAPETRGTCVLSGHTFYDTFDKARYQFQGPCKEILMAADCFWNTWDVKVSHRNVDSYTEVEKVRIRKQSTVVELIVDGKQILVGGEAVSIP…	5472	1	1	1	1099.05	2196.09	2	2196.09	0.0022	233	251	2	99.17	1.5e-07	D	AIST-2	PEQLAIQPKINQEFDGCPL		Y
222	1	AIST-2	AIST_CLUC luciferase-recombinant_sw73 OS=Vargula hilgendorfii GN=NA	63350	553	MKTLILAVALVYCATVHCQDCPYEPDPPNTVPTSCEAKEGECIDSSCGTCTRDILSDGLCENKPGKTCCRMCQYVIECRVEAAGWFRTFYGKRFQFQEPGTYVLGQGTKGGDWKVSITLENLDGTKGAVLTKTRLEVAGDIIDIAQATENPITVNGGADPIIANPYTIGEVTIAVVEMPGFNIAVIEFFKLIVIDILGGRSVRIAPDTANKGMISGLCGDLKMMEDTDFTSDPEQLAIQPKINQEFDGCPLYGNPDDVAYCKGLLEPYKDSCRNPINFYYYTISCAFARCMGGDERASHVLLDYRETCAAPETRGTCVLSGHTFYDTFDKARYQFQGPCKEILMAADCFWNTWDVKVSHRNVDSYTEVEKVRIRKQSTVVELIVDGKQILVGGEAVSIP…	7410	1	1	1	1064.51	3190.5	3	3190.49	0.0039	233	260	4	64.72	0.0007	D	AIST-2	PEQLAIQPKINQEFDGCPLYGNPDDVAY		C
222	1	AIST-2	AIST_CLUC luciferase-recombinant_sw73 OS=Vargula hilgendorfii GN=NA	63350	553	MKTLILAVALVYCATVHCQDCPYEPDPPNTVPTSCEAKEGECIDSSCGTCTRDILSDGLCENKPGKTCCRMCQYVIECRVEAAGWFRTFYGKRFQFQEPGTYVLGQGTKGGDWKVSITLENLDGTKGAVLTKTRLEVAGDIIDIAQATENPITVNGGADPIIANPYTIGEVTIAVVEMPGFNIAVIEFFKLIVIDILGGRSVRIAPDTANKGMISGLCGDLKMMEDTDFTSDPEQLAIQPKINQEFDGCPLYGNPDDVAYCKGLLEPYKDSCRNPINFYYYTISCAFARCMGGDERASHVLLDYRETCAAPETRGTCVLSGHTFYDTFDKARYQFQGPCKEILMAADCFWNTWDVKVSHRNVDSYTEVEKVRIRKQSTVVELIVDGKQILVGGEAVSIP…	297	1	1	1	456.269	910.524	2	910.524	0.0003	237	244	0	35.88	0.034	L	AIST-2	AIQPKINQ		E
222	1	AIST-2	AIST_CLUC luciferase-recombinant_sw73 OS=Vargula hilgendorfii GN=NA	63350	553	MKTLILAVALVYCATVHCQDCPYEPDPPNTVPTSCEAKEGECIDSSCGTCTRDILSDGLCENKPGKTCCRMCQYVIECRVEAAGWFRTFYGKRFQFQEPGTYVLGQGTKGGDWKVSITLENLDGTKGAVLTKTRLEVAGDIIDIAQATENPITVNGGADPIIANPYTIGEVTIAVVEMPGFNIAVIEFFKLIVIDILGGRSVRIAPDTANKGMISGLCGDLKMMEDTDFTSDPEQLAIQPKINQEFDGCPLYGNPDDVAYCKGLLEPYKDSCRNPINFYYYTISCAFARCMGGDERASHVLLDYRETCAAPETRGTCVLSGHTFYDTFDKARYQFQGPCKEILMAADCFWNTWDVKVSHRNVDSYTEVEKVRIRKQSTVVELIVDGKQILVGGEAVSIP…	3925	1	1	1	865.433	1728.85	2	1728.85	0.0016	237	251	1	50.42	0.0082	L	AIST-2	AIQPKINQEFDGCPL		Y
222	1	AIST-2	AIST_CLUC luciferase-recombinant_sw73 OS=Vargula hilgendorfii GN=NA	63350	553	MKTLILAVALVYCATVHCQDCPYEPDPPNTVPTSCEAKEGECIDSSCGTCTRDILSDGLCENKPGKTCCRMCQYVIECRVEAAGWFRTFYGKRFQFQEPGTYVLGQGTKGGDWKVSITLENLDGTKGAVLTKTRLEVAGDIIDIAQATENPITVNGGADPIIANPYTIGEVTIAVVEMPGFNIAVIEFFKLIVIDILGGRSVRIAPDTANKGMISGLCGDLKMMEDTDFTSDPEQLAIQPKINQEFDGCPLYGNPDDVAYCKGLLEPYKDSCRNPINFYYYTISCAFARCMGGDERASHVLLDYRETCAAPETRGTCVLSGHTFYDTFDKARYQFQGPCKEILMAADCFWNTWDVKVSHRNVDSYTEVEKVRIRKQSTVVELIVDGKQILVGGEAVSIP…	4589	1	1	1	946.965	1891.92	2	1891.91	0.0017	237	252	2	66.39	0.00025	L	AIST-2	AIQPKINQEFDGCPLY		G
222	1	AIST-2	AIST_CLUC luciferase-recombinant_sw73 OS=Vargula hilgendorfii GN=NA	63350	553	MKTLILAVALVYCATVHCQDCPYEPDPPNTVPTSCEAKEGECIDSSCGTCTRDILSDGLCENKPGKTCCRMCQYVIECRVEAAGWFRTFYGKRFQFQEPGTYVLGQGTKGGDWKVSITLENLDGTKGAVLTKTRLEVAGDIIDIAQATENPITVNGGADPIIANPYTIGEVTIAVVEMPGFNIAVIEFFKLIVIDILGGRSVRIAPDTANKGMISGLCGDLKMMEDTDFTSDPEQLAIQPKINQEFDGCPLYGNPDDVAYCKGLLEPYKDSCRNPINFYYYTISCAFARCMGGDERASHVLLDYRETCAAPETRGTCVLSGHTFYDTFDKARYQFQGPCKEILMAADCFWNTWDVKVSHRNVDSYTEVEKVRIRKQSTVVELIVDGKQILVGGEAVSIP…	4800	1	1	1	975.475	1948.94	2	1948.94	0.0009	237	253	3	56.06	0.0029	L	AIST-2	AIQPKINQEFDGCPLYG		N
222	1	AIST-2	AIST_CLUC luciferase-recombinant_sw73 OS=Vargula hilgendorfii GN=NA	63350	553	MKTLILAVALVYCATVHCQDCPYEPDPPNTVPTSCEAKEGECIDSSCGTCTRDILSDGLCENKPGKTCCRMCQYVIECRVEAAGWFRTFYGKRFQFQEPGTYVLGQGTKGGDWKVSITLENLDGTKGAVLTKTRLEVAGDIIDIAQATENPITVNGGADPIIANPYTIGEVTIAVVEMPGFNIAVIEFFKLIVIDILGGRSVRIAPDTANKGMISGLCGDLKMMEDTDFTSDPEQLAIQPKINQEFDGCPLYGNPDDVAYCKGLLEPYKDSCRNPINFYYYTISCAFARCMGGDERASHVLLDYRETCAAPETRGTCVLSGHTFYDTFDKARYQFQGPCKEILMAADCFWNTWDVKVSHRNVDSYTEVEKVRIRKQSTVVELIVDGKQILVGGEAVSIP…	5622	1	1	1	1138.54	2275.06	2	2275.06	0.0031	237	256	3	67.07	0.00027	L	AIST-2	AIQPKINQEFDGCPLYGNPD		D
222	1	AIST-2	AIST_CLUC luciferase-recombinant_sw73 OS=Vargula hilgendorfii GN=NA	63350	553	MKTLILAVALVYCATVHCQDCPYEPDPPNTVPTSCEAKEGECIDSSCGTCTRDILSDGLCENKPGKTCCRMCQYVIECRVEAAGWFRTFYGKRFQFQEPGTYVLGQGTKGGDWKVSITLENLDGTKGAVLTKTRLEVAGDIIDIAQATENPITVNGGADPIIANPYTIGEVTIAVVEMPGFNIAVIEFFKLIVIDILGGRSVRIAPDTANKGMISGLCGDLKMMEDTDFTSDPEQLAIQPKINQEFDGCPLYGNPDDVAYCKGLLEPYKDSCRNPINFYYYTISCAFARCMGGDERASHVLLDYRETCAAPETRGTCVLSGHTFYDTFDKARYQFQGPCKEILMAADCFWNTWDVKVSHRNVDSYTEVEKVRIRKQSTVVELIVDGKQILVGGEAVSIP…	5885	1	1	1	1196.05	2390.09	2	2390.08	0.0032	237	257	3	49.62	0.014	L	AIST-2	AIQPKINQEFDGCPLYGNPDD		V
222	1	AIST-2	AIST_CLUC luciferase-recombinant_sw73 OS=Vargula hilgendorfii GN=NA	63350	553	MKTLILAVALVYCATVHCQDCPYEPDPPNTVPTSCEAKEGECIDSSCGTCTRDILSDGLCENKPGKTCCRMCQYVIECRVEAAGWFRTFYGKRFQFQEPGTYVLGQGTKGGDWKVSITLENLDGTKGAVLTKTRLEVAGDIIDIAQATENPITVNGGADPIIANPYTIGEVTIAVVEMPGFNIAVIEFFKLIVIDILGGRSVRIAPDTANKGMISGLCGDLKMMEDTDFTSDPEQLAIQPKINQEFDGCPLYGNPDDVAYCKGLLEPYKDSCRNPINFYYYTISCAFARCMGGDERASHVLLDYRETCAAPETRGTCVLSGHTFYDTFDKARYQFQGPCKEILMAADCFWNTWDVKVSHRNVDSYTEVEKVRIRKQSTVVELIVDGKQILVGGEAVSIP…	6497	1	1	1	1362.63	2723.25	2	2723.25	0.0007	237	260	3	76.43	3.8e-05	L	AIST-2	AIQPKINQEFDGCPLYGNPDDVAY		C
222	1	AIST-2	AIST_CLUC luciferase-recombinant_sw73 OS=Vargula hilgendorfii GN=NA	63350	553	MKTLILAVALVYCATVHCQDCPYEPDPPNTVPTSCEAKEGECIDSSCGTCTRDILSDGLCENKPGKTCCRMCQYVIECRVEAAGWFRTFYGKRFQFQEPGTYVLGQGTKGGDWKVSITLENLDGTKGAVLTKTRLEVAGDIIDIAQATENPITVNGGADPIIANPYTIGEVTIAVVEMPGFNIAVIEFFKLIVIDILGGRSVRIAPDTANKGMISGLCGDLKMMEDTDFTSDPEQLAIQPKINQEFDGCPLYGNPDDVAYCKGLLEPYKDSCRNPINFYYYTISCAFARCMGGDERASHVLLDYRETCAAPETRGTCVLSGHTFYDTFDKARYQFQGPCKEILMAADCFWNTWDVKVSHRNVDSYTEVEKVRIRKQSTVVELIVDGKQILVGGEAVSIP…	5447	1	1	1	1093.97	2185.93	2	2185.93	0.0034	242	260	3	47.07	0.014	K	AIST-2	INQEFDGCPLYGNPDDVAY		C
222	1	AIST-2	AIST_CLUC luciferase-recombinant_sw73 OS=Vargula hilgendorfii GN=NA	63350	553	MKTLILAVALVYCATVHCQDCPYEPDPPNTVPTSCEAKEGECIDSSCGTCTRDILSDGLCENKPGKTCCRMCQYVIECRVEAAGWFRTFYGKRFQFQEPGTYVLGQGTKGGDWKVSITLENLDGTKGAVLTKTRLEVAGDIIDIAQATENPITVNGGADPIIANPYTIGEVTIAVVEMPGFNIAVIEFFKLIVIDILGGRSVRIAPDTANKGMISGLCGDLKMMEDTDFTSDPEQLAIQPKINQEFDGCPLYGNPDDVAYCKGLLEPYKDSCRNPINFYYYTISCAFARCMGGDERASHVLLDYRETCAAPETRGTCVLSGHTFYDTFDKARYQFQGPCKEILMAADCFWNTWDVKVSHRNVDSYTEVEKVRIRKQSTVVELIVDGKQILVGGEAVSIP…	2799	1	1	1	778.322	1554.63	2	1554.63	0.0008	247	260	2	42.93	0.02	F	AIST-2	DGCPLYGNPDDVAY		C
222	1	AIST-2	AIST_CLUC luciferase-recombinant_sw73 OS=Vargula hilgendorfii GN=NA	63350	553	MKTLILAVALVYCATVHCQDCPYEPDPPNTVPTSCEAKEGECIDSSCGTCTRDILSDGLCENKPGKTCCRMCQYVIECRVEAAGWFRTFYGKRFQFQEPGTYVLGQGTKGGDWKVSITLENLDGTKGAVLTKTRLEVAGDIIDIAQATENPITVNGGADPIIANPYTIGEVTIAVVEMPGFNIAVIEFFKLIVIDILGGRSVRIAPDTANKGMISGLCGDLKMMEDTDFTSDPEQLAIQPKINQEFDGCPLYGNPDDVAYCKGLLEPYKDSCRNPINFYYYTISCAFARCMGGDERASHVLLDYRETCAAPETRGTCVLSGHTFYDTFDKARYQFQGPCKEILMAADCFWNTWDVKVSHRNVDSYTEVEKVRIRKQSTVVELIVDGKQILVGGEAVSIP…	2412	1	1	1	720.809	1439.6	2	1439.6	0.0011	248	260	2	50.45	0.0034	D	AIST-2	GCPLYGNPDDVAY		C
222	1	AIST-2	AIST_CLUC luciferase-recombinant_sw73 OS=Vargula hilgendorfii GN=NA	63350	553	MKTLILAVALVYCATVHCQDCPYEPDPPNTVPTSCEAKEGECIDSSCGTCTRDILSDGLCENKPGKTCCRMCQYVIECRVEAAGWFRTFYGKRFQFQEPGTYVLGQGTKGGDWKVSITLENLDGTKGAVLTKTRLEVAGDIIDIAQATENPITVNGGADPIIANPYTIGEVTIAVVEMPGFNIAVIEFFKLIVIDILGGRSVRIAPDTANKGMISGLCGDLKMMEDTDFTSDPEQLAIQPKINQEFDGCPLYGNPDDVAYCKGLLEPYKDSCRNPINFYYYTISCAFARCMGGDERASHVLLDYRETCAAPETRGTCVLSGHTFYDTFDKARYQFQGPCKEILMAADCFWNTWDVKVSHRNVDSYTEVEKVRIRKQSTVVELIVDGKQILVGGEAVSIP…	4911	1	1	1	987.452	1972.89	2	1972.89	0.0026	252	268	4	61.51	0.00071	L	AIST-2	YGNPDDVAYCKGLLEPY		K
222	1	AIST-2	AIST_CLUC luciferase-recombinant_sw73 OS=Vargula hilgendorfii GN=NA	63350	553	MKTLILAVALVYCATVHCQDCPYEPDPPNTVPTSCEAKEGECIDSSCGTCTRDILSDGLCENKPGKTCCRMCQYVIECRVEAAGWFRTFYGKRFQFQEPGTYVLGQGTKGGDWKVSITLENLDGTKGAVLTKTRLEVAGDIIDIAQATENPITVNGGADPIIANPYTIGEVTIAVVEMPGFNIAVIEFFKLIVIDILGGRSVRIAPDTANKGMISGLCGDLKMMEDTDFTSDPEQLAIQPKINQEFDGCPLYGNPDDVAYCKGLLEPYKDSCRNPINFYYYTISCAFARCMGGDERASHVLLDYRETCAAPETRGTCVLSGHTFYDTFDKARYQFQGPCKEILMAADCFWNTWDVKVSHRNVDSYTEVEKVRIRKQSTVVELIVDGKQILVGGEAVSIP…	2357	1	1	1	714.348	1426.68	2	1426.68	0.0011	257	268	3	43.93	0.033	D	AIST-2	DVAYCKGLLEPY		K
222	1	AIST-2	AIST_CLUC luciferase-recombinant_sw73 OS=Vargula hilgendorfii GN=NA	63350	553	MKTLILAVALVYCATVHCQDCPYEPDPPNTVPTSCEAKEGECIDSSCGTCTRDILSDGLCENKPGKTCCRMCQYVIECRVEAAGWFRTFYGKRFQFQEPGTYVLGQGTKGGDWKVSITLENLDGTKGAVLTKTRLEVAGDIIDIAQATENPITVNGGADPIIANPYTIGEVTIAVVEMPGFNIAVIEFFKLIVIDILGGRSVRIAPDTANKGMISGLCGDLKMMEDTDFTSDPEQLAIQPKINQEFDGCPLYGNPDDVAYCKGLLEPYKDSCRNPINFYYYTISCAFARCMGGDERASHVLLDYRETCAAPETRGTCVLSGHTFYDTFDKARYQFQGPCKEILMAADCFWNTWDVKVSHRNVDSYTEVEKVRIRKQSTVVELIVDGKQILVGGEAVSIP…	1327	1	1	1	571.781	1141.55	2	1141.55	0.0003	260	268	3	41.37	0.045	A	AIST-2	YCKGLLEPY		K
222	1	AIST-2	AIST_CLUC luciferase-recombinant_sw73 OS=Vargula hilgendorfii GN=NA	63350	553	MKTLILAVALVYCATVHCQDCPYEPDPPNTVPTSCEAKEGECIDSSCGTCTRDILSDGLCENKPGKTCCRMCQYVIECRVEAAGWFRTFYGKRFQFQEPGTYVLGQGTKGGDWKVSITLENLDGTKGAVLTKTRLEVAGDIIDIAQATENPITVNGGADPIIANPYTIGEVTIAVVEMPGFNIAVIEFFKLIVIDILGGRSVRIAPDTANKGMISGLCGDLKMMEDTDFTSDPEQLAIQPKINQEFDGCPLYGNPDDVAYCKGLLEPYKDSCRNPINFYYYTISCAFARCMGGDERASHVLLDYRETCAAPETRGTCVLSGHTFYDTFDKARYQFQGPCKEILMAADCFWNTWDVKVSHRNVDSYTEVEKVRIRKQSTVVELIVDGKQILVGGEAVSIP…	5465	1	1	1	732.02	2193.04	3	2193.03	0.003	261	278	3	47.18	0.025	Y	AIST-2	CKGLLEPYKDSCRNPINF	1.000000000000000000.0	Y	Ammonia-loss (N-term C)
222	1	AIST-2	AIST_CLUC luciferase-recombinant_sw73 OS=Vargula hilgendorfii GN=NA	63350	553	MKTLILAVALVYCATVHCQDCPYEPDPPNTVPTSCEAKEGECIDSSCGTCTRDILSDGLCENKPGKTCCRMCQYVIECRVEAAGWFRTFYGKRFQFQEPGTYVLGQGTKGGDWKVSITLENLDGTKGAVLTKTRLEVAGDIIDIAQATENPITVNGGADPIIANPYTIGEVTIAVVEMPGFNIAVIEFFKLIVIDILGGRSVRIAPDTANKGMISGLCGDLKMMEDTDFTSDPEQLAIQPKINQEFDGCPLYGNPDDVAYCKGLLEPYKDSCRNPINFYYYTISCAFARCMGGDERASHVLLDYRETCAAPETRGTCVLSGHTFYDTFDKARYQFQGPCKEILMAADCFWNTWDVKVSHRNVDSYTEVEKVRIRKQSTVVELIVDGKQILVGGEAVSIP…	6420	1	1	1	895.083	2682.23	3	2682.22	0.0014	261	281	6	69.38	0.00017	Y	AIST-2	CKGLLEPYKDSCRNPINFYYY	1.000000000000000000000.0	T	Ammonia-loss (N-term C)
222	1	AIST-2	AIST_CLUC luciferase-recombinant_sw73 OS=Vargula hilgendorfii GN=NA	63350	553	MKTLILAVALVYCATVHCQDCPYEPDPPNTVPTSCEAKEGECIDSSCGTCTRDILSDGLCENKPGKTCCRMCQYVIECRVEAAGWFRTFYGKRFQFQEPGTYVLGQGTKGGDWKVSITLENLDGTKGAVLTKTRLEVAGDIIDIAQATENPITVNGGADPIIANPYTIGEVTIAVVEMPGFNIAVIEFFKLIVIDILGGRSVRIAPDTANKGMISGLCGDLKMMEDTDFTSDPEQLAIQPKINQEFDGCPLYGNPDDVAYCKGLLEPYKDSCRNPINFYYYTISCAFARCMGGDERASHVLLDYRETCAAPETRGTCVLSGHTFYDTFDKARYQFQGPCKEILMAADCFWNTWDVKVSHRNVDSYTEVEKVRIRKQSTVVELIVDGKQILVGGEAVSIP…	2291	1	1	1	707.333	1412.65	2	1412.65	0	269	279	1	48.61	0.0099	Y	AIST-2	KDSCRNPINFY		Y
222	1	AIST-2	AIST_CLUC luciferase-recombinant_sw73 OS=Vargula hilgendorfii GN=NA	63350	553	MKTLILAVALVYCATVHCQDCPYEPDPPNTVPTSCEAKEGECIDSSCGTCTRDILSDGLCENKPGKTCCRMCQYVIECRVEAAGWFRTFYGKRFQFQEPGTYVLGQGTKGGDWKVSITLENLDGTKGAVLTKTRLEVAGDIIDIAQATENPITVNGGADPIIANPYTIGEVTIAVVEMPGFNIAVIEFFKLIVIDILGGRSVRIAPDTANKGMISGLCGDLKMMEDTDFTSDPEQLAIQPKINQEFDGCPLYGNPDDVAYCKGLLEPYKDSCRNPINFYYYTISCAFARCMGGDERASHVLLDYRETCAAPETRGTCVLSGHTFYDTFDKARYQFQGPCKEILMAADCFWNTWDVKVSHRNVDSYTEVEKVRIRKQSTVVELIVDGKQILVGGEAVSIP…	3973	1	1	1	870.397	1738.78	2	1738.78	0.0015	269	281	3	47.35	0.016	Y	AIST-2	KDSCRNPINFYYY		T
222	1	AIST-2	AIST_CLUC luciferase-recombinant_sw73 OS=Vargula hilgendorfii GN=NA	63350	553	MKTLILAVALVYCATVHCQDCPYEPDPPNTVPTSCEAKEGECIDSSCGTCTRDILSDGLCENKPGKTCCRMCQYVIECRVEAAGWFRTFYGKRFQFQEPGTYVLGQGTKGGDWKVSITLENLDGTKGAVLTKTRLEVAGDIIDIAQATENPITVNGGADPIIANPYTIGEVTIAVVEMPGFNIAVIEFFKLIVIDILGGRSVRIAPDTANKGMISGLCGDLKMMEDTDFTSDPEQLAIQPKINQEFDGCPLYGNPDDVAYCKGLLEPYKDSCRNPINFYYYTISCAFARCMGGDERASHVLLDYRETCAAPETRGTCVLSGHTFYDTFDKARYQFQGPCKEILMAADCFWNTWDVKVSHRNVDSYTEVEKVRIRKQSTVVELIVDGKQILVGGEAVSIP…	780	1	1	1	504.24	1006.47	2	1006.47	0	271	278	0	40.61	0.032	D	AIST-2	SCRNPINF		Y
222	1	AIST-2	AIST_CLUC luciferase-recombinant_sw73 OS=Vargula hilgendorfii GN=NA	63350	553	MKTLILAVALVYCATVHCQDCPYEPDPPNTVPTSCEAKEGECIDSSCGTCTRDILSDGLCENKPGKTCCRMCQYVIECRVEAAGWFRTFYGKRFQFQEPGTYVLGQGTKGGDWKVSITLENLDGTKGAVLTKTRLEVAGDIIDIAQATENPITVNGGADPIIANPYTIGEVTIAVVEMPGFNIAVIEFFKLIVIDILGGRSVRIAPDTANKGMISGLCGDLKMMEDTDFTSDPEQLAIQPKINQEFDGCPLYGNPDDVAYCKGLLEPYKDSCRNPINFYYYTISCAFARCMGGDERASHVLLDYRETCAAPETRGTCVLSGHTFYDTFDKARYQFQGPCKEILMAADCFWNTWDVKVSHRNVDSYTEVEKVRIRKQSTVVELIVDGKQILVGGEAVSIP…	1396	1	1	1	585.772	1169.53	2	1169.53	0.0003	271	279	1	55.92	0.0013	D	AIST-2	SCRNPINFY		Y
222	1	AIST-2	AIST_CLUC luciferase-recombinant_sw73 OS=Vargula hilgendorfii GN=NA	63350	553	MKTLILAVALVYCATVHCQDCPYEPDPPNTVPTSCEAKEGECIDSSCGTCTRDILSDGLCENKPGKTCCRMCQYVIECRVEAAGWFRTFYGKRFQFQEPGTYVLGQGTKGGDWKVSITLENLDGTKGAVLTKTRLEVAGDIIDIAQATENPITVNGGADPIIANPYTIGEVTIAVVEMPGFNIAVIEFFKLIVIDILGGRSVRIAPDTANKGMISGLCGDLKMMEDTDFTSDPEQLAIQPKINQEFDGCPLYGNPDDVAYCKGLLEPYKDSCRNPINFYYYTISCAFARCMGGDERASHVLLDYRETCAAPETRGTCVLSGHTFYDTFDKARYQFQGPCKEILMAADCFWNTWDVKVSHRNVDSYTEVEKVRIRKQSTVVELIVDGKQILVGGEAVSIP…	2625	1	1	1	748.836	1495.66	2	1495.66	0.0013	271	281	3	59.88	0.00063	D	AIST-2	SCRNPINFYYY		T
222	1	AIST-2	AIST_CLUC luciferase-recombinant_sw73 OS=Vargula hilgendorfii GN=NA	63350	553	MKTLILAVALVYCATVHCQDCPYEPDPPNTVPTSCEAKEGECIDSSCGTCTRDILSDGLCENKPGKTCCRMCQYVIECRVEAAGWFRTFYGKRFQFQEPGTYVLGQGTKGGDWKVSITLENLDGTKGAVLTKTRLEVAGDIIDIAQATENPITVNGGADPIIANPYTIGEVTIAVVEMPGFNIAVIEFFKLIVIDILGGRSVRIAPDTANKGMISGLCGDLKMMEDTDFTSDPEQLAIQPKINQEFDGCPLYGNPDDVAYCKGLLEPYKDSCRNPINFYYYTISCAFARCMGGDERASHVLLDYRETCAAPETRGTCVLSGHTFYDTFDKARYQFQGPCKEILMAADCFWNTWDVKVSHRNVDSYTEVEKVRIRKQSTVVELIVDGKQILVGGEAVSIP…	5433	1	1	1	1088.49	2174.96	2	2174.96	0.0017	271	287	4	64.09	0.00038	D	AIST-2	SCRNPINFYYYTISCAF		A
222	1	AIST-2	AIST_CLUC luciferase-recombinant_sw73 OS=Vargula hilgendorfii GN=NA	63350	553	MKTLILAVALVYCATVHCQDCPYEPDPPNTVPTSCEAKEGECIDSSCGTCTRDILSDGLCENKPGKTCCRMCQYVIECRVEAAGWFRTFYGKRFQFQEPGTYVLGQGTKGGDWKVSITLENLDGTKGAVLTKTRLEVAGDIIDIAQATENPITVNGGADPIIANPYTIGEVTIAVVEMPGFNIAVIEFFKLIVIDILGGRSVRIAPDTANKGMISGLCGDLKMMEDTDFTSDPEQLAIQPKINQEFDGCPLYGNPDDVAYCKGLLEPYKDSCRNPINFYYYTISCAFARCMGGDERASHVLLDYRETCAAPETRGTCVLSGHTFYDTFDKARYQFQGPCKEILMAADCFWNTWDVKVSHRNVDSYTEVEKVRIRKQSTVVELIVDGKQILVGGEAVSIP…	4796	1	1	1	488.229	1948.89	4	1948.89	0.0003	288	304	2	48.24	0.016	F	AIST-2	ARCMGGDERASHVLLDY		R
222	1	AIST-2	AIST_CLUC luciferase-recombinant_sw73 OS=Vargula hilgendorfii GN=NA	63350	553	MKTLILAVALVYCATVHCQDCPYEPDPPNTVPTSCEAKEGECIDSSCGTCTRDILSDGLCENKPGKTCCRMCQYVIECRVEAAGWFRTFYGKRFQFQEPGTYVLGQGTKGGDWKVSITLENLDGTKGAVLTKTRLEVAGDIIDIAQATENPITVNGGADPIIANPYTIGEVTIAVVEMPGFNIAVIEFFKLIVIDILGGRSVRIAPDTANKGMISGLCGDLKMMEDTDFTSDPEQLAIQPKINQEFDGCPLYGNPDDVAYCKGLLEPYKDSCRNPINFYYYTISCAFARCMGGDERASHVLLDYRETCAAPETRGTCVLSGHTFYDTFDKARYQFQGPCKEILMAADCFWNTWDVKVSHRNVDSYTEVEKVRIRKQSTVVELIVDGKQILVGGEAVSIP…	2373	1	1	1	716.347	1430.68	2	1430.68	0.001	292	304	2	56.66	0.0016	M	AIST-2	GGDERASHVLLDY		R
222	1	AIST-2	AIST_CLUC luciferase-recombinant_sw73 OS=Vargula hilgendorfii GN=NA	63350	553	MKTLILAVALVYCATVHCQDCPYEPDPPNTVPTSCEAKEGECIDSSCGTCTRDILSDGLCENKPGKTCCRMCQYVIECRVEAAGWFRTFYGKRFQFQEPGTYVLGQGTKGGDWKVSITLENLDGTKGAVLTKTRLEVAGDIIDIAQATENPITVNGGADPIIANPYTIGEVTIAVVEMPGFNIAVIEFFKLIVIDILGGRSVRIAPDTANKGMISGLCGDLKMMEDTDFTSDPEQLAIQPKINQEFDGCPLYGNPDDVAYCKGLLEPYKDSCRNPINFYYYTISCAFARCMGGDERASHVLLDYRETCAAPETRGTCVLSGHTFYDTFDKARYQFQGPCKEILMAADCFWNTWDVKVSHRNVDSYTEVEKVRIRKQSTVVELIVDGKQILVGGEAVSIP…	7318	1	1	1	784.125	3132.47	4	3132.47	0	292	319	3	57.63	0.0035	M	AIST-2	GGDERASHVLLDYRETCAAPETRGTCVL		S
222	1	AIST-2	AIST_CLUC luciferase-recombinant_sw73 OS=Vargula hilgendorfii GN=NA	63350	553	MKTLILAVALVYCATVHCQDCPYEPDPPNTVPTSCEAKEGECIDSSCGTCTRDILSDGLCENKPGKTCCRMCQYVIECRVEAAGWFRTFYGKRFQFQEPGTYVLGQGTKGGDWKVSITLENLDGTKGAVLTKTRLEVAGDIIDIAQATENPITVNGGADPIIANPYTIGEVTIAVVEMPGFNIAVIEFFKLIVIDILGGRSVRIAPDTANKGMISGLCGDLKMMEDTDFTSDPEQLAIQPKINQEFDGCPLYGNPDDVAYCKGLLEPYKDSCRNPINFYYYTISCAFARCMGGDERASHVLLDYRETCAAPETRGTCVLSGHTFYDTFDKARYQFQGPCKEILMAADCFWNTWDVKVSHRNVDSYTEVEKVRIRKQSTVVELIVDGKQILVGGEAVSIP…	1973	1	1	1	659.326	1316.64	2	1316.64	0.0007	294	304	2	51.74	0.0047	G	AIST-2	DERASHVLLDY		R
222	1	AIST-2	AIST_CLUC luciferase-recombinant_sw73 OS=Vargula hilgendorfii GN=NA	63350	553	MKTLILAVALVYCATVHCQDCPYEPDPPNTVPTSCEAKEGECIDSSCGTCTRDILSDGLCENKPGKTCCRMCQYVIECRVEAAGWFRTFYGKRFQFQEPGTYVLGQGTKGGDWKVSITLENLDGTKGAVLTKTRLEVAGDIIDIAQATENPITVNGGADPIIANPYTIGEVTIAVVEMPGFNIAVIEFFKLIVIDILGGRSVRIAPDTANKGMISGLCGDLKMMEDTDFTSDPEQLAIQPKINQEFDGCPLYGNPDDVAYCKGLLEPYKDSCRNPINFYYYTISCAFARCMGGDERASHVLLDYRETCAAPETRGTCVLSGHTFYDTFDKARYQFQGPCKEILMAADCFWNTWDVKVSHRNVDSYTEVEKVRIRKQSTVVELIVDGKQILVGGEAVSIP…	1466	1	1	1	601.812	1201.61	2	1201.61	0.0007	295	304	2	39.71	0.049	D	AIST-2	ERASHVLLDY		R
222	1	AIST-2	AIST_CLUC luciferase-recombinant_sw73 OS=Vargula hilgendorfii GN=NA	63350	553	MKTLILAVALVYCATVHCQDCPYEPDPPNTVPTSCEAKEGECIDSSCGTCTRDILSDGLCENKPGKTCCRMCQYVIECRVEAAGWFRTFYGKRFQFQEPGTYVLGQGTKGGDWKVSITLENLDGTKGAVLTKTRLEVAGDIIDIAQATENPITVNGGADPIIANPYTIGEVTIAVVEMPGFNIAVIEFFKLIVIDILGGRSVRIAPDTANKGMISGLCGDLKMMEDTDFTSDPEQLAIQPKINQEFDGCPLYGNPDDVAYCKGLLEPYKDSCRNPINFYYYTISCAFARCMGGDERASHVLLDYRETCAAPETRGTCVLSGHTFYDTFDKARYQFQGPCKEILMAADCFWNTWDVKVSHRNVDSYTEVEKVRIRKQSTVVELIVDGKQILVGGEAVSIP…	6855	1	1	1	726.858	2903.4	4	2903.4	0.001	295	319	3	61.31	0.0013	D	AIST-2	ERASHVLLDYRETCAAPETRGTCVL		S
222	1	AIST-2	AIST_CLUC luciferase-recombinant_sw73 OS=Vargula hilgendorfii GN=NA	63350	553	MKTLILAVALVYCATVHCQDCPYEPDPPNTVPTSCEAKEGECIDSSCGTCTRDILSDGLCENKPGKTCCRMCQYVIECRVEAAGWFRTFYGKRFQFQEPGTYVLGQGTKGGDWKVSITLENLDGTKGAVLTKTRLEVAGDIIDIAQATENPITVNGGADPIIANPYTIGEVTIAVVEMPGFNIAVIEFFKLIVIDILGGRSVRIAPDTANKGMISGLCGDLKMMEDTDFTSDPEQLAIQPKINQEFDGCPLYGNPDDVAYCKGLLEPYKDSCRNPINFYYYTISCAFARCMGGDERASHVLLDYRETCAAPETRGTCVLSGHTFYDTFDKARYQFQGPCKEILMAADCFWNTWDVKVSHRNVDSYTEVEKVRIRKQSTVVELIVDGKQILVGGEAVSIP…	6354	1	1	1	661.059	2640.21	4	2640.21	0.0015	302	324	3	48.87	0.02	L	AIST-2	LDYRETCAAPETRGTCVLSGHTF		Y
222	1	AIST-2	AIST_CLUC luciferase-recombinant_sw73 OS=Vargula hilgendorfii GN=NA	63350	553	MKTLILAVALVYCATVHCQDCPYEPDPPNTVPTSCEAKEGECIDSSCGTCTRDILSDGLCENKPGKTCCRMCQYVIECRVEAAGWFRTFYGKRFQFQEPGTYVLGQGTKGGDWKVSITLENLDGTKGAVLTKTRLEVAGDIIDIAQATENPITVNGGADPIIANPYTIGEVTIAVVEMPGFNIAVIEFFKLIVIDILGGRSVRIAPDTANKGMISGLCGDLKMMEDTDFTSDPEQLAIQPKINQEFDGCPLYGNPDDVAYCKGLLEPYKDSCRNPINFYYYTISCAFARCMGGDERASHVLLDYRETCAAPETRGTCVLSGHTFYDTFDKARYQFQGPCKEILMAADCFWNTWDVKVSHRNVDSYTEVEKVRIRKQSTVVELIVDGKQILVGGEAVSIP…	4185	1	1	1	893.878	1785.74	2	1785.74	0.0011	303	317	1	53.8	0.0021	L	AIST-2	DYRETCAAPETRGTC		V
222	1	AIST-2	AIST_CLUC luciferase-recombinant_sw73 OS=Vargula hilgendorfii GN=NA	63350	553	MKTLILAVALVYCATVHCQDCPYEPDPPNTVPTSCEAKEGECIDSSCGTCTRDILSDGLCENKPGKTCCRMCQYVIECRVEAAGWFRTFYGKRFQFQEPGTYVLGQGTKGGDWKVSITLENLDGTKGAVLTKTRLEVAGDIIDIAQATENPITVNGGADPIIANPYTIGEVTIAVVEMPGFNIAVIEFFKLIVIDILGGRSVRIAPDTANKGMISGLCGDLKMMEDTDFTSDPEQLAIQPKINQEFDGCPLYGNPDDVAYCKGLLEPYKDSCRNPINFYYYTISCAFARCMGGDERASHVLLDYRETCAAPETRGTCVLSGHTFYDTFDKARYQFQGPCKEILMAADCFWNTWDVKVSHRNVDSYTEVEKVRIRKQSTVVELIVDGKQILVGGEAVSIP…	4980	1	1	1	999.955	1997.89	2	1997.89	0.0012	303	319	1	59.07	0.0012	L	AIST-2	DYRETCAAPETRGTCVL		S
222	1	AIST-2	AIST_CLUC luciferase-recombinant_sw73 OS=Vargula hilgendorfii GN=NA	63350	553	MKTLILAVALVYCATVHCQDCPYEPDPPNTVPTSCEAKEGECIDSSCGTCTRDILSDGLCENKPGKTCCRMCQYVIECRVEAAGWFRTFYGKRFQFQEPGTYVLGQGTKGGDWKVSITLENLDGTKGAVLTKTRLEVAGDIIDIAQATENPITVNGGADPIIANPYTIGEVTIAVVEMPGFNIAVIEFFKLIVIDILGGRSVRIAPDTANKGMISGLCGDLKMMEDTDFTSDPEQLAIQPKINQEFDGCPLYGNPDDVAYCKGLLEPYKDSCRNPINFYYYTISCAFARCMGGDERASHVLLDYRETCAAPETRGTCVLSGHTFYDTFDKARYQFQGPCKEILMAADCFWNTWDVKVSHRNVDSYTEVEKVRIRKQSTVVELIVDGKQILVGGEAVSIP…	6127	1	1	1	843.382	2527.12	3	2527.12	0.0017	303	324	2	60.4	0.0011	L	AIST-2	DYRETCAAPETRGTCVLSGHTF		Y
222	1	AIST-2	AIST_CLUC luciferase-recombinant_sw73 OS=Vargula hilgendorfii GN=NA	63350	553	MKTLILAVALVYCATVHCQDCPYEPDPPNTVPTSCEAKEGECIDSSCGTCTRDILSDGLCENKPGKTCCRMCQYVIECRVEAAGWFRTFYGKRFQFQEPGTYVLGQGTKGGDWKVSITLENLDGTKGAVLTKTRLEVAGDIIDIAQATENPITVNGGADPIIANPYTIGEVTIAVVEMPGFNIAVIEFFKLIVIDILGGRSVRIAPDTANKGMISGLCGDLKMMEDTDFTSDPEQLAIQPKINQEFDGCPLYGNPDDVAYCKGLLEPYKDSCRNPINFYYYTISCAFARCMGGDERASHVLLDYRETCAAPETRGTCVLSGHTFYDTFDKARYQFQGPCKEILMAADCFWNTWDVKVSHRNVDSYTEVEKVRIRKQSTVVELIVDGKQILVGGEAVSIP…	6430	1	1	1	897.736	2690.19	3	2690.19	0.0015	303	325	3	55.94	0.0031	L	AIST-2	DYRETCAAPETRGTCVLSGHTFY		D
222	1	AIST-2	AIST_CLUC luciferase-recombinant_sw73 OS=Vargula hilgendorfii GN=NA	63350	553	MKTLILAVALVYCATVHCQDCPYEPDPPNTVPTSCEAKEGECIDSSCGTCTRDILSDGLCENKPGKTCCRMCQYVIECRVEAAGWFRTFYGKRFQFQEPGTYVLGQGTKGGDWKVSITLENLDGTKGAVLTKTRLEVAGDIIDIAQATENPITVNGGADPIIANPYTIGEVTIAVVEMPGFNIAVIEFFKLIVIDILGGRSVRIAPDTANKGMISGLCGDLKMMEDTDFTSDPEQLAIQPKINQEFDGCPLYGNPDDVAYCKGLLEPYKDSCRNPINFYYYTISCAFARCMGGDERASHVLLDYRETCAAPETRGTCVLSGHTFYDTFDKARYQFQGPCKEILMAADCFWNTWDVKVSHRNVDSYTEVEKVRIRKQSTVVELIVDGKQILVGGEAVSIP…	7190	1	1	1	1018.78	3053.33	3	3053.33	0.0027	303	328	4	68.5	0.00017	L	AIST-2	DYRETCAAPETRGTCVLSGHTFYDTF		D
222	1	AIST-2	AIST_CLUC luciferase-recombinant_sw73 OS=Vargula hilgendorfii GN=NA	63350	553	MKTLILAVALVYCATVHCQDCPYEPDPPNTVPTSCEAKEGECIDSSCGTCTRDILSDGLCENKPGKTCCRMCQYVIECRVEAAGWFRTFYGKRFQFQEPGTYVLGQGTKGGDWKVSITLENLDGTKGAVLTKTRLEVAGDIIDIAQATENPITVNGGADPIIANPYTIGEVTIAVVEMPGFNIAVIEFFKLIVIDILGGRSVRIAPDTANKGMISGLCGDLKMMEDTDFTSDPEQLAIQPKINQEFDGCPLYGNPDDVAYCKGLLEPYKDSCRNPINFYYYTISCAFARCMGGDERASHVLLDYRETCAAPETRGTCVLSGHTFYDTFDKARYQFQGPCKEILMAADCFWNTWDVKVSHRNVDSYTEVEKVRIRKQSTVVELIVDGKQILVGGEAVSIP…	4562	1	1	1	628.63	1882.87	3	1882.87	0.0003	304	319	1	85.73	2.6e-06	D	AIST-2	YRETCAAPETRGTCVL		S
222	1	AIST-2	AIST_CLUC luciferase-recombinant_sw73 OS=Vargula hilgendorfii GN=NA	63350	553	MKTLILAVALVYCATVHCQDCPYEPDPPNTVPTSCEAKEGECIDSSCGTCTRDILSDGLCENKPGKTCCRMCQYVIECRVEAAGWFRTFYGKRFQFQEPGTYVLGQGTKGGDWKVSITLENLDGTKGAVLTKTRLEVAGDIIDIAQATENPITVNGGADPIIANPYTIGEVTIAVVEMPGFNIAVIEFFKLIVIDILGGRSVRIAPDTANKGMISGLCGDLKMMEDTDFTSDPEQLAIQPKINQEFDGCPLYGNPDDVAYCKGLLEPYKDSCRNPINFYYYTISCAFARCMGGDERASHVLLDYRETCAAPETRGTCVLSGHTFYDTFDKARYQFQGPCKEILMAADCFWNTWDVKVSHRNVDSYTEVEKVRIRKQSTVVELIVDGKQILVGGEAVSIP…	5922	1	1	1	805.04	2412.1	3	2412.1	0.0027	304	324	2	51.79	0.0086	D	AIST-2	YRETCAAPETRGTCVLSGHTF		Y
222	1	AIST-2	AIST_CLUC luciferase-recombinant_sw73 OS=Vargula hilgendorfii GN=NA	63350	553	MKTLILAVALVYCATVHCQDCPYEPDPPNTVPTSCEAKEGECIDSSCGTCTRDILSDGLCENKPGKTCCRMCQYVIECRVEAAGWFRTFYGKRFQFQEPGTYVLGQGTKGGDWKVSITLENLDGTKGAVLTKTRLEVAGDIIDIAQATENPITVNGGADPIIANPYTIGEVTIAVVEMPGFNIAVIEFFKLIVIDILGGRSVRIAPDTANKGMISGLCGDLKMMEDTDFTSDPEQLAIQPKINQEFDGCPLYGNPDDVAYCKGLLEPYKDSCRNPINFYYYTISCAFARCMGGDERASHVLLDYRETCAAPETRGTCVLSGHTFYDTFDKARYQFQGPCKEILMAADCFWNTWDVKVSHRNVDSYTEVEKVRIRKQSTVVELIVDGKQILVGGEAVSIP…	6246	1	1	1	859.394	2575.16	3	2575.16	0.0025	304	325	3	48.43	0.02	D	AIST-2	YRETCAAPETRGTCVLSGHTFY		D
222	1	AIST-2	AIST_CLUC luciferase-recombinant_sw73 OS=Vargula hilgendorfii GN=NA	63350	553	MKTLILAVALVYCATVHCQDCPYEPDPPNTVPTSCEAKEGECIDSSCGTCTRDILSDGLCENKPGKTCCRMCQYVIECRVEAAGWFRTFYGKRFQFQEPGTYVLGQGTKGGDWKVSITLENLDGTKGAVLTKTRLEVAGDIIDIAQATENPITVNGGADPIIANPYTIGEVTIAVVEMPGFNIAVIEFFKLIVIDILGGRSVRIAPDTANKGMISGLCGDLKMMEDTDFTSDPEQLAIQPKINQEFDGCPLYGNPDDVAYCKGLLEPYKDSCRNPINFYYYTISCAFARCMGGDERASHVLLDYRETCAAPETRGTCVLSGHTFYDTFDKARYQFQGPCKEILMAADCFWNTWDVKVSHRNVDSYTEVEKVRIRKQSTVVELIVDGKQILVGGEAVSIP…	3867	1	1	1	574.275	1719.8	3	1719.8	-0.0002	305	319	0	55.19	0.003	Y	AIST-2	RETCAAPETRGTCVL		S
222	1	AIST-2	AIST_CLUC luciferase-recombinant_sw73 OS=Vargula hilgendorfii GN=NA	63350	553	MKTLILAVALVYCATVHCQDCPYEPDPPNTVPTSCEAKEGECIDSSCGTCTRDILSDGLCENKPGKTCCRMCQYVIECRVEAAGWFRTFYGKRFQFQEPGTYVLGQGTKGGDWKVSITLENLDGTKGAVLTKTRLEVAGDIIDIAQATENPITVNGGADPIIANPYTIGEVTIAVVEMPGFNIAVIEFFKLIVIDILGGRSVRIAPDTANKGMISGLCGDLKMMEDTDFTSDPEQLAIQPKINQEFDGCPLYGNPDDVAYCKGLLEPYKDSCRNPINFYYYTISCAFARCMGGDERASHVLLDYRETCAAPETRGTCVLSGHTFYDTFDKARYQFQGPCKEILMAADCFWNTWDVKVSHRNVDSYTEVEKVRIRKQSTVVELIVDGKQILVGGEAVSIP…	5567	1	1	1	750.685	2249.03	3	2249.03	0.0003	305	324	1	62.9	0.00068	Y	AIST-2	RETCAAPETRGTCVLSGHTF		Y
222	1	AIST-2	AIST_CLUC luciferase-recombinant_sw73 OS=Vargula hilgendorfii GN=NA	63350	553	MKTLILAVALVYCATVHCQDCPYEPDPPNTVPTSCEAKEGECIDSSCGTCTRDILSDGLCENKPGKTCCRMCQYVIECRVEAAGWFRTFYGKRFQFQEPGTYVLGQGTKGGDWKVSITLENLDGTKGAVLTKTRLEVAGDIIDIAQATENPITVNGGADPIIANPYTIGEVTIAVVEMPGFNIAVIEFFKLIVIDILGGRSVRIAPDTANKGMISGLCGDLKMMEDTDFTSDPEQLAIQPKINQEFDGCPLYGNPDDVAYCKGLLEPYKDSCRNPINFYYYTISCAFARCMGGDERASHVLLDYRETCAAPETRGTCVLSGHTFYDTFDKARYQFQGPCKEILMAADCFWNTWDVKVSHRNVDSYTEVEKVRIRKQSTVVELIVDGKQILVGGEAVSIP…	5919	1	1	1	805.039	2412.1	3	2412.1	0.0003	305	325	2	62.72	0.00071	Y	AIST-2	RETCAAPETRGTCVLSGHTFY		D
222	1	AIST-2	AIST_CLUC luciferase-recombinant_sw73 OS=Vargula hilgendorfii GN=NA	63350	553	MKTLILAVALVYCATVHCQDCPYEPDPPNTVPTSCEAKEGECIDSSCGTCTRDILSDGLCENKPGKTCCRMCQYVIECRVEAAGWFRTFYGKRFQFQEPGTYVLGQGTKGGDWKVSITLENLDGTKGAVLTKTRLEVAGDIIDIAQATENPITVNGGADPIIANPYTIGEVTIAVVEMPGFNIAVIEFFKLIVIDILGGRSVRIAPDTANKGMISGLCGDLKMMEDTDFTSDPEQLAIQPKINQEFDGCPLYGNPDDVAYCKGLLEPYKDSCRNPINFYYYTISCAFARCMGGDERASHVLLDYRETCAAPETRGTCVLSGHTFYDTFDKARYQFQGPCKEILMAADCFWNTWDVKVSHRNVDSYTEVEKVRIRKQSTVVELIVDGKQILVGGEAVSIP…	6614	1	1	1	694.817	2775.24	4	2775.24	0.0013	305	328	3	97.36	2.5e-07	Y	AIST-2	RETCAAPETRGTCVLSGHTFYDTF		D
222	1	AIST-2	AIST_CLUC luciferase-recombinant_sw73 OS=Vargula hilgendorfii GN=NA	63350	553	MKTLILAVALVYCATVHCQDCPYEPDPPNTVPTSCEAKEGECIDSSCGTCTRDILSDGLCENKPGKTCCRMCQYVIECRVEAAGWFRTFYGKRFQFQEPGTYVLGQGTKGGDWKVSITLENLDGTKGAVLTKTRLEVAGDIIDIAQATENPITVNGGADPIIANPYTIGEVTIAVVEMPGFNIAVIEFFKLIVIDILGGRSVRIAPDTANKGMISGLCGDLKMMEDTDFTSDPEQLAIQPKINQEFDGCPLYGNPDDVAYCKGLLEPYKDSCRNPINFYYYTISCAFARCMGGDERASHVLLDYRETCAAPETRGTCVLSGHTFYDTFDKARYQFQGPCKEILMAADCFWNTWDVKVSHRNVDSYTEVEKVRIRKQSTVVELIVDGKQILVGGEAVSIP…	2632	1	1	1	500.242	1497.7	3	1497.7	0.0002	313	325	2	53.43	0.0039	E	AIST-2	TRGTCVLSGHTFY		D
222	1	AIST-2	AIST_CLUC luciferase-recombinant_sw73 OS=Vargula hilgendorfii GN=NA	63350	553	MKTLILAVALVYCATVHCQDCPYEPDPPNTVPTSCEAKEGECIDSSCGTCTRDILSDGLCENKPGKTCCRMCQYVIECRVEAAGWFRTFYGKRFQFQEPGTYVLGQGTKGGDWKVSITLENLDGTKGAVLTKTRLEVAGDIIDIAQATENPITVNGGADPIIANPYTIGEVTIAVVEMPGFNIAVIEFFKLIVIDILGGRSVRIAPDTANKGMISGLCGDLKMMEDTDFTSDPEQLAIQPKINQEFDGCPLYGNPDDVAYCKGLLEPYKDSCRNPINFYYYTISCAFARCMGGDERASHVLLDYRETCAAPETRGTCVLSGHTFYDTFDKARYQFQGPCKEILMAADCFWNTWDVKVSHRNVDSYTEVEKVRIRKQSTVVELIVDGKQILVGGEAVSIP…	4504	1	1	1	621.29	1860.85	3	1860.85	0.0012	313	328	3	49.86	0.01	E	AIST-2	TRGTCVLSGHTFYDTF		D
222	1	AIST-2	AIST_CLUC luciferase-recombinant_sw73 OS=Vargula hilgendorfii GN=NA	63350	553	MKTLILAVALVYCATVHCQDCPYEPDPPNTVPTSCEAKEGECIDSSCGTCTRDILSDGLCENKPGKTCCRMCQYVIECRVEAAGWFRTFYGKRFQFQEPGTYVLGQGTKGGDWKVSITLENLDGTKGAVLTKTRLEVAGDIIDIAQATENPITVNGGADPIIANPYTIGEVTIAVVEMPGFNIAVIEFFKLIVIDILGGRSVRIAPDTANKGMISGLCGDLKMMEDTDFTSDPEQLAIQPKINQEFDGCPLYGNPDDVAYCKGLLEPYKDSCRNPINFYYYTISCAFARCMGGDERASHVLLDYRETCAAPETRGTCVLSGHTFYDTFDKARYQFQGPCKEILMAADCFWNTWDVKVSHRNVDSYTEVEKVRIRKQSTVVELIVDGKQILVGGEAVSIP…	1811	1	1	1	643.807	1285.6	2	1285.6	0.0009	318	328	3	43.78	0.031	C	AIST-2	VLSGHTFYDTF		D
222	1	AIST-2	AIST_CLUC luciferase-recombinant_sw73 OS=Vargula hilgendorfii GN=NA	63350	553	MKTLILAVALVYCATVHCQDCPYEPDPPNTVPTSCEAKEGECIDSSCGTCTRDILSDGLCENKPGKTCCRMCQYVIECRVEAAGWFRTFYGKRFQFQEPGTYVLGQGTKGGDWKVSITLENLDGTKGAVLTKTRLEVAGDIIDIAQATENPITVNGGADPIIANPYTIGEVTIAVVEMPGFNIAVIEFFKLIVIDILGGRSVRIAPDTANKGMISGLCGDLKMMEDTDFTSDPEQLAIQPKINQEFDGCPLYGNPDDVAYCKGLLEPYKDSCRNPINFYYYTISCAFARCMGGDERASHVLLDYRETCAAPETRGTCVLSGHTFYDTFDKARYQFQGPCKEILMAADCFWNTWDVKVSHRNVDSYTEVEKVRIRKQSTVVELIVDGKQILVGGEAVSIP…	1064	1	1	1	537.73	1073.45	2	1073.45	0.0004	320	328	2	47.94	0.0034	L	AIST-2	SGHTFYDTF		D
222	1	AIST-2	AIST_CLUC luciferase-recombinant_sw73 OS=Vargula hilgendorfii GN=NA	63350	553	MKTLILAVALVYCATVHCQDCPYEPDPPNTVPTSCEAKEGECIDSSCGTCTRDILSDGLCENKPGKTCCRMCQYVIECRVEAAGWFRTFYGKRFQFQEPGTYVLGQGTKGGDWKVSITLENLDGTKGAVLTKTRLEVAGDIIDIAQATENPITVNGGADPIIANPYTIGEVTIAVVEMPGFNIAVIEFFKLIVIDILGGRSVRIAPDTANKGMISGLCGDLKMMEDTDFTSDPEQLAIQPKINQEFDGCPLYGNPDDVAYCKGLLEPYKDSCRNPINFYYYTISCAFARCMGGDERASHVLLDYRETCAAPETRGTCVLSGHTFYDTFDKARYQFQGPCKEILMAADCFWNTWDVKVSHRNVDSYTEVEKVRIRKQSTVVELIVDGKQILVGGEAVSIP…	3805	1	1	1	569.931	1706.77	3	1706.77	0.0007	320	333	3	77.1	1.6e-05	L	AIST-2	SGHTFYDTFDKARY		Q
222	1	AIST-2	AIST_CLUC luciferase-recombinant_sw73 OS=Vargula hilgendorfii GN=NA	63350	553	MKTLILAVALVYCATVHCQDCPYEPDPPNTVPTSCEAKEGECIDSSCGTCTRDILSDGLCENKPGKTCCRMCQYVIECRVEAAGWFRTFYGKRFQFQEPGTYVLGQGTKGGDWKVSITLENLDGTKGAVLTKTRLEVAGDIIDIAQATENPITVNGGADPIIANPYTIGEVTIAVVEMPGFNIAVIEFFKLIVIDILGGRSVRIAPDTANKGMISGLCGDLKMMEDTDFTSDPEQLAIQPKINQEFDGCPLYGNPDDVAYCKGLLEPYKDSCRNPINFYYYTISCAFARCMGGDERASHVLLDYRETCAAPETRGTCVLSGHTFYDTFDKARYQFQGPCKEILMAADCFWNTWDVKVSHRNVDSYTEVEKVRIRKQSTVVELIVDGKQILVGGEAVSIP…	1417	1	1	1	589.778	1177.54	2	1177.54	0.0005	325	333	2	51.44	0.0039	F	AIST-2	YDTFDKARY		Q
222	1	AIST-2	AIST_CLUC luciferase-recombinant_sw73 OS=Vargula hilgendorfii GN=NA	63350	553	MKTLILAVALVYCATVHCQDCPYEPDPPNTVPTSCEAKEGECIDSSCGTCTRDILSDGLCENKPGKTCCRMCQYVIECRVEAAGWFRTFYGKRFQFQEPGTYVLGQGTKGGDWKVSITLENLDGTKGAVLTKTRLEVAGDIIDIAQATENPITVNGGADPIIANPYTIGEVTIAVVEMPGFNIAVIEFFKLIVIDILGGRSVRIAPDTANKGMISGLCGDLKMMEDTDFTSDPEQLAIQPKINQEFDGCPLYGNPDDVAYCKGLLEPYKDSCRNPINFYYYTISCAFARCMGGDERASHVLLDYRETCAAPETRGTCVLSGHTFYDTFDKARYQFQGPCKEILMAADCFWNTWDVKVSHRNVDSYTEVEKVRIRKQSTVVELIVDGKQILVGGEAVSIP…	812	1	1	1	508.246	1014.48	2	1014.48	-0.0001	326	333	1	44.77	0.009	Y	AIST-2	DTFDKARY		Q
222	1	AIST-2	AIST_CLUC luciferase-recombinant_sw73 OS=Vargula hilgendorfii GN=NA	63350	553	MKTLILAVALVYCATVHCQDCPYEPDPPNTVPTSCEAKEGECIDSSCGTCTRDILSDGLCENKPGKTCCRMCQYVIECRVEAAGWFRTFYGKRFQFQEPGTYVLGQGTKGGDWKVSITLENLDGTKGAVLTKTRLEVAGDIIDIAQATENPITVNGGADPIIANPYTIGEVTIAVVEMPGFNIAVIEFFKLIVIDILGGRSVRIAPDTANKGMISGLCGDLKMMEDTDFTSDPEQLAIQPKINQEFDGCPLYGNPDDVAYCKGLLEPYKDSCRNPINFYYYTISCAFARCMGGDERASHVLLDYRETCAAPETRGTCVLSGHTFYDTFDKARYQFQGPCKEILMAADCFWNTWDVKVSHRNVDSYTEVEKVRIRKQSTVVELIVDGKQILVGGEAVSIP…	7737	1	1	1	875.399	3497.57	4	3497.56	0.0041	326	353	6	53.94	0.0072	Y	AIST-2	DTFDKARYQFQGPCKEILMAADCFWNTW		D
222	1	AIST-2	AIST_CLUC luciferase-recombinant_sw73 OS=Vargula hilgendorfii GN=NA	63350	553	MKTLILAVALVYCATVHCQDCPYEPDPPNTVPTSCEAKEGECIDSSCGTCTRDILSDGLCENKPGKTCCRMCQYVIECRVEAAGWFRTFYGKRFQFQEPGTYVLGQGTKGGDWKVSITLENLDGTKGAVLTKTRLEVAGDIIDIAQATENPITVNGGADPIIANPYTIGEVTIAVVEMPGFNIAVIEFFKLIVIDILGGRSVRIAPDTANKGMISGLCGDLKMMEDTDFTSDPEQLAIQPKINQEFDGCPLYGNPDDVAYCKGLLEPYKDSCRNPINFYYYTISCAFARCMGGDERASHVLLDYRETCAAPETRGTCVLSGHTFYDTFDKARYQFQGPCKEILMAADCFWNTWDVKVSHRNVDSYTEVEKVRIRKQSTVVELIVDGKQILVGGEAVSIP…	7323	1	1	1	1045.82	3134.42	3	3134.42	0.004	329	353	5	100.6	1.5e-07	F	AIST-2	DKARYQFQGPCKEILMAADCFWNTW		D
222	1	AIST-2	AIST_CLUC luciferase-recombinant_sw73 OS=Vargula hilgendorfii GN=NA	63350	553	MKTLILAVALVYCATVHCQDCPYEPDPPNTVPTSCEAKEGECIDSSCGTCTRDILSDGLCENKPGKTCCRMCQYVIECRVEAAGWFRTFYGKRFQFQEPGTYVLGQGTKGGDWKVSITLENLDGTKGAVLTKTRLEVAGDIIDIAQATENPITVNGGADPIIANPYTIGEVTIAVVEMPGFNIAVIEFFKLIVIDILGGRSVRIAPDTANKGMISGLCGDLKMMEDTDFTSDPEQLAIQPKINQEFDGCPLYGNPDDVAYCKGLLEPYKDSCRNPINFYYYTISCAFARCMGGDERASHVLLDYRETCAAPETRGTCVLSGHTFYDTFDKARYQFQGPCKEILMAADCFWNTWDVKVSHRNVDSYTEVEKVRIRKQSTVVELIVDGKQILVGGEAVSIP…	3022	1	1	1	804.382	1606.75	2	1606.75	0.0019	334	347	2	53.98	0.0034	Y	AIST-2	QFQGPCKEILMAAD		C
222	1	AIST-2	AIST_CLUC luciferase-recombinant_sw73 OS=Vargula hilgendorfii GN=NA	63350	553	MKTLILAVALVYCATVHCQDCPYEPDPPNTVPTSCEAKEGECIDSSCGTCTRDILSDGLCENKPGKTCCRMCQYVIECRVEAAGWFRTFYGKRFQFQEPGTYVLGQGTKGGDWKVSITLENLDGTKGAVLTKTRLEVAGDIIDIAQATENPITVNGGADPIIANPYTIGEVTIAVVEMPGFNIAVIEFFKLIVIDILGGRSVRIAPDTANKGMISGLCGDLKMMEDTDFTSDPEQLAIQPKINQEFDGCPLYGNPDDVAYCKGLLEPYKDSCRNPINFYYYTISCAFARCMGGDERASHVLLDYRETCAAPETRGTCVLSGHTFYDTFDKARYQFQGPCKEILMAADCFWNTWDVKVSHRNVDSYTEVEKVRIRKQSTVVELIVDGKQILVGGEAVSIP…	3016	1	1	1	803.866	1605.72	2	1605.72	0.0013	334	347	2	51.8	0.0054	Y	AIST-2	QFQGPCKEILMAAD	2.00000000004000.0	C	Gln->pyro-Glu (N-term Q); Oxidation (M)
222	1	AIST-2	AIST_CLUC luciferase-recombinant_sw73 OS=Vargula hilgendorfii GN=NA	63350	553	MKTLILAVALVYCATVHCQDCPYEPDPPNTVPTSCEAKEGECIDSSCGTCTRDILSDGLCENKPGKTCCRMCQYVIECRVEAAGWFRTFYGKRFQFQEPGTYVLGQGTKGGDWKVSITLENLDGTKGAVLTKTRLEVAGDIIDIAQATENPITVNGGADPIIANPYTIGEVTIAVVEMPGFNIAVIEFFKLIVIDILGGRSVRIAPDTANKGMISGLCGDLKMMEDTDFTSDPEQLAIQPKINQEFDGCPLYGNPDDVAYCKGLLEPYKDSCRNPINFYYYTISCAFARCMGGDERASHVLLDYRETCAAPETRGTCVLSGHTFYDTFDKARYQFQGPCKEILMAADCFWNTWDVKVSHRNVDSYTEVEKVRIRKQSTVVELIVDGKQILVGGEAVSIP…	2948	1	1	1	795.869	1589.72	2	1589.72	0.0012	334	347	2	43.08	0.042	Y	AIST-2	QFQGPCKEILMAAD	2.00000000000000.0	C	Gln->pyro-Glu (N-term Q)
222	1	AIST-2	AIST_CLUC luciferase-recombinant_sw73 OS=Vargula hilgendorfii GN=NA	63350	553	MKTLILAVALVYCATVHCQDCPYEPDPPNTVPTSCEAKEGECIDSSCGTCTRDILSDGLCENKPGKTCCRMCQYVIECRVEAAGWFRTFYGKRFQFQEPGTYVLGQGTKGGDWKVSITLENLDGTKGAVLTKTRLEVAGDIIDIAQATENPITVNGGADPIIANPYTIGEVTIAVVEMPGFNIAVIEFFKLIVIDILGGRSVRIAPDTANKGMISGLCGDLKMMEDTDFTSDPEQLAIQPKINQEFDGCPLYGNPDDVAYCKGLLEPYKDSCRNPINFYYYTISCAFARCMGGDERASHVLLDYRETCAAPETRGTCVLSGHTFYDTFDKARYQFQGPCKEILMAADCFWNTWDVKVSHRNVDSYTEVEKVRIRKQSTVVELIVDGKQILVGGEAVSIP…	4682	1	1	1	957.932	1913.85	2	1913.85	0.0014	334	349	2	65.58	0.00026	Y	AIST-2	QFQGPCKEILMAADCF		W
222	1	AIST-2	AIST_CLUC luciferase-recombinant_sw73 OS=Vargula hilgendorfii GN=NA	63350	553	MKTLILAVALVYCATVHCQDCPYEPDPPNTVPTSCEAKEGECIDSSCGTCTRDILSDGLCENKPGKTCCRMCQYVIECRVEAAGWFRTFYGKRFQFQEPGTYVLGQGTKGGDWKVSITLENLDGTKGAVLTKTRLEVAGDIIDIAQATENPITVNGGADPIIANPYTIGEVTIAVVEMPGFNIAVIEFFKLIVIDILGGRSVRIAPDTANKGMISGLCGDLKMMEDTDFTSDPEQLAIQPKINQEFDGCPLYGNPDDVAYCKGLLEPYKDSCRNPINFYYYTISCAFARCMGGDERASHVLLDYRETCAAPETRGTCVLSGHTFYDTFDKARYQFQGPCKEILMAADCFWNTWDVKVSHRNVDSYTEVEKVRIRKQSTVVELIVDGKQILVGGEAVSIP…	4609	1	1	1	949.418	1896.82	2	1896.82	0.0013	334	349	2	60.71	0.0007	Y	AIST-2	QFQGPCKEILMAADCF	2.0000000000000000.0	W	Gln->pyro-Glu (N-term Q)
222	1	AIST-2	AIST_CLUC luciferase-recombinant_sw73 OS=Vargula hilgendorfii GN=NA	63350	553	MKTLILAVALVYCATVHCQDCPYEPDPPNTVPTSCEAKEGECIDSSCGTCTRDILSDGLCENKPGKTCCRMCQYVIECRVEAAGWFRTFYGKRFQFQEPGTYVLGQGTKGGDWKVSITLENLDGTKGAVLTKTRLEVAGDIIDIAQATENPITVNGGADPIIANPYTIGEVTIAVVEMPGFNIAVIEFFKLIVIDILGGRSVRIAPDTANKGMISGLCGDLKMMEDTDFTSDPEQLAIQPKINQEFDGCPLYGNPDDVAYCKGLLEPYKDSCRNPINFYYYTISCAFARCMGGDERASHVLLDYRETCAAPETRGTCVLSGHTFYDTFDKARYQFQGPCKEILMAADCFWNTWDVKVSHRNVDSYTEVEKVRIRKQSTVVELIVDGKQILVGGEAVSIP…	5298	1	1	1	1058.97	2115.92	2	2115.92	0.0018	334	350	3	75.38	2.6e-05	Y	AIST-2	QFQGPCKEILMAADCFW	0.00000000004000000.0	N	Oxidation (M)
222	1	AIST-2	AIST_CLUC luciferase-recombinant_sw73 OS=Vargula hilgendorfii GN=NA	63350	553	MKTLILAVALVYCATVHCQDCPYEPDPPNTVPTSCEAKEGECIDSSCGTCTRDILSDGLCENKPGKTCCRMCQYVIECRVEAAGWFRTFYGKRFQFQEPGTYVLGQGTKGGDWKVSITLENLDGTKGAVLTKTRLEVAGDIIDIAQATENPITVNGGADPIIANPYTIGEVTIAVVEMPGFNIAVIEFFKLIVIDILGGRSVRIAPDTANKGMISGLCGDLKMMEDTDFTSDPEQLAIQPKINQEFDGCPLYGNPDDVAYCKGLLEPYKDSCRNPINFYYYTISCAFARCMGGDERASHVLLDYRETCAAPETRGTCVLSGHTFYDTFDKARYQFQGPCKEILMAADCFWNTWDVKVSHRNVDSYTEVEKVRIRKQSTVVELIVDGKQILVGGEAVSIP…	5260	1	1	1	1050.97	2099.93	2	2099.93	0.0021	334	350	3	73.54	4.3e-05	Y	AIST-2	QFQGPCKEILMAADCFW		N
222	1	AIST-2	AIST_CLUC luciferase-recombinant_sw73 OS=Vargula hilgendorfii GN=NA	63350	553	MKTLILAVALVYCATVHCQDCPYEPDPPNTVPTSCEAKEGECIDSSCGTCTRDILSDGLCENKPGKTCCRMCQYVIECRVEAAGWFRTFYGKRFQFQEPGTYVLGQGTKGGDWKVSITLENLDGTKGAVLTKTRLEVAGDIIDIAQATENPITVNGGADPIIANPYTIGEVTIAVVEMPGFNIAVIEFFKLIVIDILGGRSVRIAPDTANKGMISGLCGDLKMMEDTDFTSDPEQLAIQPKINQEFDGCPLYGNPDDVAYCKGLLEPYKDSCRNPINFYYYTISCAFARCMGGDERASHVLLDYRETCAAPETRGTCVLSGHTFYDTFDKARYQFQGPCKEILMAADCFWNTWDVKVSHRNVDSYTEVEKVRIRKQSTVVELIVDGKQILVGGEAVSIP…	5226	1	1	1	1042.46	2082.9	2	2082.9	0.0015	334	350	3	68.06	0.00013	Y	AIST-2	QFQGPCKEILMAADCFW	2.00000000000000000.0	N	Gln->pyro-Glu (N-term Q)
222	1	AIST-2	AIST_CLUC luciferase-recombinant_sw73 OS=Vargula hilgendorfii GN=NA	63350	553	MKTLILAVALVYCATVHCQDCPYEPDPPNTVPTSCEAKEGECIDSSCGTCTRDILSDGLCENKPGKTCCRMCQYVIECRVEAAGWFRTFYGKRFQFQEPGTYVLGQGTKGGDWKVSITLENLDGTKGAVLTKTRLEVAGDIIDIAQATENPITVNGGADPIIANPYTIGEVTIAVVEMPGFNIAVIEFFKLIVIDILGGRSVRIAPDTANKGMISGLCGDLKMMEDTDFTSDPEQLAIQPKINQEFDGCPLYGNPDDVAYCKGLLEPYKDSCRNPINFYYYTISCAFARCMGGDERASHVLLDYRETCAAPETRGTCVLSGHTFYDTFDKARYQFQGPCKEILMAADCFWNTWDVKVSHRNVDSYTEVEKVRIRKQSTVVELIVDGKQILVGGEAVSIP…	5255	1	1	1	1050.45	2098.9	2	2098.9	0.0001	334	350	3	45.96	0.017	Y	AIST-2	QFQGPCKEILMAADCFW	2.00000000004000000.0	N	Gln->pyro-Glu (N-term Q); Oxidation (M)
222	1	AIST-2	AIST_CLUC luciferase-recombinant_sw73 OS=Vargula hilgendorfii GN=NA	63350	553	MKTLILAVALVYCATVHCQDCPYEPDPPNTVPTSCEAKEGECIDSSCGTCTRDILSDGLCENKPGKTCCRMCQYVIECRVEAAGWFRTFYGKRFQFQEPGTYVLGQGTKGGDWKVSITLENLDGTKGAVLTKTRLEVAGDIIDIAQATENPITVNGGADPIIANPYTIGEVTIAVVEMPGFNIAVIEFFKLIVIDILGGRSVRIAPDTANKGMISGLCGDLKMMEDTDFTSDPEQLAIQPKINQEFDGCPLYGNPDDVAYCKGLLEPYKDSCRNPINFYYYTISCAFARCMGGDERASHVLLDYRETCAAPETRGTCVLSGHTFYDTFDKARYQFQGPCKEILMAADCFWNTWDVKVSHRNVDSYTEVEKVRIRKQSTVVELIVDGKQILVGGEAVSIP…	6064	1	1	1	1251.56	2501.1	2	2501.1	0.0014	334	353	4	97.87	1.7e-07	Y	AIST-2	QFQGPCKEILMAADCFWNTW		D
222	1	AIST-2	AIST_CLUC luciferase-recombinant_sw73 OS=Vargula hilgendorfii GN=NA	63350	553	MKTLILAVALVYCATVHCQDCPYEPDPPNTVPTSCEAKEGECIDSSCGTCTRDILSDGLCENKPGKTCCRMCQYVIECRVEAAGWFRTFYGKRFQFQEPGTYVLGQGTKGGDWKVSITLENLDGTKGAVLTKTRLEVAGDIIDIAQATENPITVNGGADPIIANPYTIGEVTIAVVEMPGFNIAVIEFFKLIVIDILGGRSVRIAPDTANKGMISGLCGDLKMMEDTDFTSDPEQLAIQPKINQEFDGCPLYGNPDDVAYCKGLLEPYKDSCRNPINFYYYTISCAFARCMGGDERASHVLLDYRETCAAPETRGTCVLSGHTFYDTFDKARYQFQGPCKEILMAADCFWNTWDVKVSHRNVDSYTEVEKVRIRKQSTVVELIVDGKQILVGGEAVSIP…	6103	1	1	1	1259.55	2517.09	2	2517.09	0.0005	334	353	4	64.4	0.00035	Y	AIST-2	QFQGPCKEILMAADCFWNTW	0.00000000004000000000.0	D	Oxidation (M)
222	1	AIST-2	AIST_CLUC luciferase-recombinant_sw73 OS=Vargula hilgendorfii GN=NA	63350	553	MKTLILAVALVYCATVHCQDCPYEPDPPNTVPTSCEAKEGECIDSSCGTCTRDILSDGLCENKPGKTCCRMCQYVIECRVEAAGWFRTFYGKRFQFQEPGTYVLGQGTKGGDWKVSITLENLDGTKGAVLTKTRLEVAGDIIDIAQATENPITVNGGADPIIANPYTIGEVTIAVVEMPGFNIAVIEFFKLIVIDILGGRSVRIAPDTANKGMISGLCGDLKMMEDTDFTSDPEQLAIQPKINQEFDGCPLYGNPDDVAYCKGLLEPYKDSCRNPINFYYYTISCAFARCMGGDERASHVLLDYRETCAAPETRGTCVLSGHTFYDTFDKARYQFQGPCKEILMAADCFWNTWDVKVSHRNVDSYTEVEKVRIRKQSTVVELIVDGKQILVGGEAVSIP…	2317	1	1	1	709.855	1417.7	2	1417.69	0.0002	354	365	0	73.65	3.2e-05	W	AIST-2	DVKVSHRNVDSY		T
222	1	AIST-2	AIST_CLUC luciferase-recombinant_sw73 OS=Vargula hilgendorfii GN=NA	63350	553	MKTLILAVALVYCATVHCQDCPYEPDPPNTVPTSCEAKEGECIDSSCGTCTRDILSDGLCENKPGKTCCRMCQYVIECRVEAAGWFRTFYGKRFQFQEPGTYVLGQGTKGGDWKVSITLENLDGTKGAVLTKTRLEVAGDIIDIAQATENPITVNGGADPIIANPYTIGEVTIAVVEMPGFNIAVIEFFKLIVIDILGGRSVRIAPDTANKGMISGLCGDLKMMEDTDFTSDPEQLAIQPKINQEFDGCPLYGNPDDVAYCKGLLEPYKDSCRNPINFYYYTISCAFARCMGGDERASHVLLDYRETCAAPETRGTCVLSGHTFYDTFDKARYQFQGPCKEILMAADCFWNTWDVKVSHRNVDSYTEVEKVRIRKQSTVVELIVDGKQILVGGEAVSIP…	4539	1	1	1	626.306	1875.9	3	1875.9	0.0005	354	369	1	47.19	0.021	W	AIST-2	DVKVSHRNVDSYTEVE		K
222	1	AIST-2	AIST_CLUC luciferase-recombinant_sw73 OS=Vargula hilgendorfii GN=NA	63350	553	MKTLILAVALVYCATVHCQDCPYEPDPPNTVPTSCEAKEGECIDSSCGTCTRDILSDGLCENKPGKTCCRMCQYVIECRVEAAGWFRTFYGKRFQFQEPGTYVLGQGTKGGDWKVSITLENLDGTKGAVLTKTRLEVAGDIIDIAQATENPITVNGGADPIIANPYTIGEVTIAVVEMPGFNIAVIEFFKLIVIDILGGRSVRIAPDTANKGMISGLCGDLKMMEDTDFTSDPEQLAIQPKINQEFDGCPLYGNPDDVAYCKGLLEPYKDSCRNPINFYYYTISCAFARCMGGDERASHVLLDYRETCAAPETRGTCVLSGHTFYDTFDKARYQFQGPCKEILMAADCFWNTWDVKVSHRNVDSYTEVEKVRIRKQSTVVELIVDGKQILVGGEAVSIP…	8548	1	1	1	1051.38	5251.86	5	5251.86	0.0063	354	400	3	139.87	2e-12	W	AIST-2	DVKVSHRNVDSYTEVEKVRIRKQSTVVELIVDGKQILVGGEAVSIPY		S
222	1	AIST-2	AIST_CLUC luciferase-recombinant_sw73 OS=Vargula hilgendorfii GN=NA	63350	553	MKTLILAVALVYCATVHCQDCPYEPDPPNTVPTSCEAKEGECIDSSCGTCTRDILSDGLCENKPGKTCCRMCQYVIECRVEAAGWFRTFYGKRFQFQEPGTYVLGQGTKGGDWKVSITLENLDGTKGAVLTKTRLEVAGDIIDIAQATENPITVNGGADPIIANPYTIGEVTIAVVEMPGFNIAVIEFFKLIVIDILGGRSVRIAPDTANKGMISGLCGDLKMMEDTDFTSDPEQLAIQPKINQEFDGCPLYGNPDDVAYCKGLLEPYKDSCRNPINFYYYTISCAFARCMGGDERASHVLLDYRETCAAPETRGTCVLSGHTFYDTFDKARYQFQGPCKEILMAADCFWNTWDVKVSHRNVDSYTEVEKVRIRKQSTVVELIVDGKQILVGGEAVSIP…	1913	1	1	1	652.342	1302.67	2	1302.67	0.0008	355	365	0	52.36	0.0034	D	AIST-2	VKVSHRNVDSY		T
222	1	AIST-2	AIST_CLUC luciferase-recombinant_sw73 OS=Vargula hilgendorfii GN=NA	63350	553	MKTLILAVALVYCATVHCQDCPYEPDPPNTVPTSCEAKEGECIDSSCGTCTRDILSDGLCENKPGKTCCRMCQYVIECRVEAAGWFRTFYGKRFQFQEPGTYVLGQGTKGGDWKVSITLENLDGTKGAVLTKTRLEVAGDIIDIAQATENPITVNGGADPIIANPYTIGEVTIAVVEMPGFNIAVIEFFKLIVIDILGGRSVRIAPDTANKGMISGLCGDLKMMEDTDFTSDPEQLAIQPKINQEFDGCPLYGNPDDVAYCKGLLEPYKDSCRNPINFYYYTISCAFARCMGGDERASHVLLDYRETCAAPETRGTCVLSGHTFYDTFDKARYQFQGPCKEILMAADCFWNTWDVKVSHRNVDSYTEVEKVRIRKQSTVVELIVDGKQILVGGEAVSIP…	8189	1	1	1	821.462	4102.27	5	4102.27	0.0042	364	400	3	99.68	2.2e-08	D	AIST-2	SYTEVEKVRIRKQSTVVELIVDGKQILVGGEAVSIPY		S
222	1	AIST-2	AIST_CLUC luciferase-recombinant_sw73 OS=Vargula hilgendorfii GN=NA	63350	553	MKTLILAVALVYCATVHCQDCPYEPDPPNTVPTSCEAKEGECIDSSCGTCTRDILSDGLCENKPGKTCCRMCQYVIECRVEAAGWFRTFYGKRFQFQEPGTYVLGQGTKGGDWKVSITLENLDGTKGAVLTKTRLEVAGDIIDIAQATENPITVNGGADPIIANPYTIGEVTIAVVEMPGFNIAVIEFFKLIVIDILGGRSVRIAPDTANKGMISGLCGDLKMMEDTDFTSDPEQLAIQPKINQEFDGCPLYGNPDDVAYCKGLLEPYKDSCRNPINFYYYTISCAFARCMGGDERASHVLLDYRETCAAPETRGTCVLSGHTFYDTFDKARYQFQGPCKEILMAADCFWNTWDVKVSHRNVDSYTEVEKVRIRKQSTVVELIVDGKQILVGGEAVSIP…	6806	1	1	1	720.928	2879.68	4	2879.68	0.0028	366	390	1	81.37	4.7e-07	Y	AIST-2	TEVEKVRIRKQSTVVELIVDGKQIL		V
222	1	AIST-2	AIST_CLUC luciferase-recombinant_sw73 OS=Vargula hilgendorfii GN=NA	63350	553	MKTLILAVALVYCATVHCQDCPYEPDPPNTVPTSCEAKEGECIDSSCGTCTRDILSDGLCENKPGKTCCRMCQYVIECRVEAAGWFRTFYGKRFQFQEPGTYVLGQGTKGGDWKVSITLENLDGTKGAVLTKTRLEVAGDIIDIAQATENPITVNGGADPIIANPYTIGEVTIAVVEMPGFNIAVIEFFKLIVIDILGGRSVRIAPDTANKGMISGLCGDLKMMEDTDFTSDPEQLAIQPKINQEFDGCPLYGNPDDVAYCKGLLEPYKDSCRNPINFYYYTISCAFARCMGGDERASHVLLDYRETCAAPETRGTCVLSGHTFYDTFDKARYQFQGPCKEILMAADCFWNTWDVKVSHRNVDSYTEVEKVRIRKQSTVVELIVDGKQILVGGEAVSIP…	8033	1	1	1	771.442	3852.18	5	3852.17	0.0039	366	400	2	147.09	2.2e-13	Y	AIST-2	TEVEKVRIRKQSTVVELIVDGKQILVGGEAVSIPY		S
222	1	AIST-2	AIST_CLUC luciferase-recombinant_sw73 OS=Vargula hilgendorfii GN=NA	63350	553	MKTLILAVALVYCATVHCQDCPYEPDPPNTVPTSCEAKEGECIDSSCGTCTRDILSDGLCENKPGKTCCRMCQYVIECRVEAAGWFRTFYGKRFQFQEPGTYVLGQGTKGGDWKVSITLENLDGTKGAVLTKTRLEVAGDIIDIAQATENPITVNGGADPIIANPYTIGEVTIAVVEMPGFNIAVIEFFKLIVIDILGGRSVRIAPDTANKGMISGLCGDLKMMEDTDFTSDPEQLAIQPKINQEFDGCPLYGNPDDVAYCKGLLEPYKDSCRNPINFYYYTISCAFARCMGGDERASHVLLDYRETCAAPETRGTCVLSGHTFYDTFDKARYQFQGPCKEILMAADCFWNTWDVKVSHRNVDSYTEVEKVRIRKQSTVVELIVDGKQILVGGEAVSIP…	7635	1	1	1	849.501	3393.97	4	3393.97	0.0028	370	400	2	148.03	7.4e-14	E	AIST-2	KVRIRKQSTVVELIVDGKQILVGGEAVSIPY		S
222	1	AIST-2	AIST_CLUC luciferase-recombinant_sw73 OS=Vargula hilgendorfii GN=NA	63350	553	MKTLILAVALVYCATVHCQDCPYEPDPPNTVPTSCEAKEGECIDSSCGTCTRDILSDGLCENKPGKTCCRMCQYVIECRVEAAGWFRTFYGKRFQFQEPGTYVLGQGTKGGDWKVSITLENLDGTKGAVLTKTRLEVAGDIIDIAQATENPITVNGGADPIIANPYTIGEVTIAVVEMPGFNIAVIEFFKLIVIDILGGRSVRIAPDTANKGMISGLCGDLKMMEDTDFTSDPEQLAIQPKINQEFDGCPLYGNPDDVAYCKGLLEPYKDSCRNPINFYYYTISCAFARCMGGDERASHVLLDYRETCAAPETRGTCVLSGHTFYDTFDKARYQFQGPCKEILMAADCFWNTWDVKVSHRNVDSYTEVEKVRIRKQSTVVELIVDGKQILVGGEAVSIP…	7079	1	1	1	753.685	3010.71	4	3010.71	0.0028	373	400	2	61.31	0.00011	R	AIST-2	IRKQSTVVELIVDGKQILVGGEAVSIPY		S
222	1	AIST-2	AIST_CLUC luciferase-recombinant_sw73 OS=Vargula hilgendorfii GN=NA	63350	553	MKTLILAVALVYCATVHCQDCPYEPDPPNTVPTSCEAKEGECIDSSCGTCTRDILSDGLCENKPGKTCCRMCQYVIECRVEAAGWFRTFYGKRFQFQEPGTYVLGQGTKGGDWKVSITLENLDGTKGAVLTKTRLEVAGDIIDIAQATENPITVNGGADPIIANPYTIGEVTIAVVEMPGFNIAVIEFFKLIVIDILGGRSVRIAPDTANKGMISGLCGDLKMMEDTDFTSDPEQLAIQPKINQEFDGCPLYGNPDDVAYCKGLLEPYKDSCRNPINFYYYTISCAFARCMGGDERASHVLLDYRETCAAPETRGTCVLSGHTFYDTFDKARYQFQGPCKEILMAADCFWNTWDVKVSHRNVDSYTEVEKVRIRKQSTVVELIVDGKQILVGGEAVSIP…	4886	1	1	1	986.062	1970.11	2	1970.11	0.0009	382	400	2	76.94	5.2e-06	E	AIST-2	LIVDGKQILVGGEAVSIPY		S
222	1	AIST-2	AIST_CLUC luciferase-recombinant_sw73 OS=Vargula hilgendorfii GN=NA	63350	553	MKTLILAVALVYCATVHCQDCPYEPDPPNTVPTSCEAKEGECIDSSCGTCTRDILSDGLCENKPGKTCCRMCQYVIECRVEAAGWFRTFYGKRFQFQEPGTYVLGQGTKGGDWKVSITLENLDGTKGAVLTKTRLEVAGDIIDIAQATENPITVNGGADPIIANPYTIGEVTIAVVEMPGFNIAVIEFFKLIVIDILGGRSVRIAPDTANKGMISGLCGDLKMMEDTDFTSDPEQLAIQPKINQEFDGCPLYGNPDDVAYCKGLLEPYKDSCRNPINFYYYTISCAFARCMGGDERASHVLLDYRETCAAPETRGTCVLSGHTFYDTFDKARYQFQGPCKEILMAADCFWNTWDVKVSHRNVDSYTEVEKVRIRKQSTVVELIVDGKQILVGGEAVSIP…	4480	1	1	1	929.521	1857.03	2	1857.02	0.0022	383	400	1	99.28	4.3e-08	L	AIST-2	IVDGKQILVGGEAVSIPY		S
222	1	AIST-2	AIST_CLUC luciferase-recombinant_sw73 OS=Vargula hilgendorfii GN=NA	63350	553	MKTLILAVALVYCATVHCQDCPYEPDPPNTVPTSCEAKEGECIDSSCGTCTRDILSDGLCENKPGKTCCRMCQYVIECRVEAAGWFRTFYGKRFQFQEPGTYVLGQGTKGGDWKVSITLENLDGTKGAVLTKTRLEVAGDIIDIAQATENPITVNGGADPIIANPYTIGEVTIAVVEMPGFNIAVIEFFKLIVIDILGGRSVRIAPDTANKGMISGLCGDLKMMEDTDFTSDPEQLAIQPKINQEFDGCPLYGNPDDVAYCKGLLEPYKDSCRNPINFYYYTISCAFARCMGGDERASHVLLDYRETCAAPETRGTCVLSGHTFYDTFDKARYQFQGPCKEILMAADCFWNTWDVKVSHRNVDSYTEVEKVRIRKQSTVVELIVDGKQILVGGEAVSIP…	2713	1	1	1	765.93	1529.85	2	1529.85	0.001	386	400	1	76.78	7e-06	D	AIST-2	GKQILVGGEAVSIPY		S
222	1	AIST-2	AIST_CLUC luciferase-recombinant_sw73 OS=Vargula hilgendorfii GN=NA	63350	553	MKTLILAVALVYCATVHCQDCPYEPDPPNTVPTSCEAKEGECIDSSCGTCTRDILSDGLCENKPGKTCCRMCQYVIECRVEAAGWFRTFYGKRFQFQEPGTYVLGQGTKGGDWKVSITLENLDGTKGAVLTKTRLEVAGDIIDIAQATENPITVNGGADPIIANPYTIGEVTIAVVEMPGFNIAVIEFFKLIVIDILGGRSVRIAPDTANKGMISGLCGDLKMMEDTDFTSDPEQLAIQPKINQEFDGCPLYGNPDDVAYCKGLLEPYKDSCRNPINFYYYTISCAFARCMGGDERASHVLLDYRETCAAPETRGTCVLSGHTFYDTFDKARYQFQGPCKEILMAADCFWNTWDVKVSHRNVDSYTEVEKVRIRKQSTVVELIVDGKQILVGGEAVSIP…	5528	1	1	1	1115.11	2228.21	2	2228.21	0.0008	409	428	3	74.41	1.8e-05	Y	AIST-2	WQDGDILTTAILPEALVVKF		N
222	1	AIST-2	AIST_CLUC luciferase-recombinant_sw73 OS=Vargula hilgendorfii GN=NA	63350	553	MKTLILAVALVYCATVHCQDCPYEPDPPNTVPTSCEAKEGECIDSSCGTCTRDILSDGLCENKPGKTCCRMCQYVIECRVEAAGWFRTFYGKRFQFQEPGTYVLGQGTKGGDWKVSITLENLDGTKGAVLTKTRLEVAGDIIDIAQATENPITVNGGADPIIANPYTIGEVTIAVVEMPGFNIAVIEFFKLIVIDILGGRSVRIAPDTANKGMISGLCGDLKMMEDTDFTSDPEQLAIQPKINQEFDGCPLYGNPDDVAYCKGLLEPYKDSCRNPINFYYYTISCAFARCMGGDERASHVLLDYRETCAAPETRGTCVLSGHTFYDTFDKARYQFQGPCKEILMAADCFWNTWDVKVSHRNVDSYTEVEKVRIRKQSTVVELIVDGKQILVGGEAVSIP…	5134	1	1	1	1022.07	2042.13	2	2042.13	0.0033	410	428	2	54.25	0.0012	W	AIST-2	QDGDILTTAILPEALVVKF		N
222	1	AIST-2	AIST_CLUC luciferase-recombinant_sw73 OS=Vargula hilgendorfii GN=NA	63350	553	MKTLILAVALVYCATVHCQDCPYEPDPPNTVPTSCEAKEGECIDSSCGTCTRDILSDGLCENKPGKTCCRMCQYVIECRVEAAGWFRTFYGKRFQFQEPGTYVLGQGTKGGDWKVSITLENLDGTKGAVLTKTRLEVAGDIIDIAQATENPITVNGGADPIIANPYTIGEVTIAVVEMPGFNIAVIEFFKLIVIDILGGRSVRIAPDTANKGMISGLCGDLKMMEDTDFTSDPEQLAIQPKINQEFDGCPLYGNPDDVAYCKGLLEPYKDSCRNPINFYYYTISCAFARCMGGDERASHVLLDYRETCAAPETRGTCVLSGHTFYDTFDKARYQFQGPCKEILMAADCFWNTWDVKVSHRNVDSYTEVEKVRIRKQSTVVELIVDGKQILVGGEAVSIP…	2252	1	1	1	701.422	1400.83	2	1400.83	0.0011	416	428	1	41.94	0.0063	L	AIST-2	TTAILPEALVVKF		N
222	1	AIST-2	AIST_CLUC luciferase-recombinant_sw73 OS=Vargula hilgendorfii GN=NA	63350	553	MKTLILAVALVYCATVHCQDCPYEPDPPNTVPTSCEAKEGECIDSSCGTCTRDILSDGLCENKPGKTCCRMCQYVIECRVEAAGWFRTFYGKRFQFQEPGTYVLGQGTKGGDWKVSITLENLDGTKGAVLTKTRLEVAGDIIDIAQATENPITVNGGADPIIANPYTIGEVTIAVVEMPGFNIAVIEFFKLIVIDILGGRSVRIAPDTANKGMISGLCGDLKMMEDTDFTSDPEQLAIQPKINQEFDGCPLYGNPDDVAYCKGLLEPYKDSCRNPINFYYYTISCAFARCMGGDERASHVLLDYRETCAAPETRGTCVLSGHTFYDTFDKARYQFQGPCKEILMAADCFWNTWDVKVSHRNVDSYTEVEKVRIRKQSTVVELIVDGKQILVGGEAVSIP…	6779	1	1	1	716.925	2863.67	4	2863.67	0.0009	416	440	5	95.56	1.9e-08	L	AIST-2	TTAILPEALVVKFNFKQLLVVHIRD		P
222	1	AIST-2	AIST_CLUC luciferase-recombinant_sw73 OS=Vargula hilgendorfii GN=NA	63350	553	MKTLILAVALVYCATVHCQDCPYEPDPPNTVPTSCEAKEGECIDSSCGTCTRDILSDGLCENKPGKTCCRMCQYVIECRVEAAGWFRTFYGKRFQFQEPGTYVLGQGTKGGDWKVSITLENLDGTKGAVLTKTRLEVAGDIIDIAQATENPITVNGGADPIIANPYTIGEVTIAVVEMPGFNIAVIEFFKLIVIDILGGRSVRIAPDTANKGMISGLCGDLKMMEDTDFTSDPEQLAIQPKINQEFDGCPLYGNPDDVAYCKGLLEPYKDSCRNPINFYYYTISCAFARCMGGDERASHVLLDYRETCAAPETRGTCVLSGHTFYDTFDKARYQFQGPCKEILMAADCFWNTWDVKVSHRNVDSYTEVEKVRIRKQSTVVELIVDGKQILVGGEAVSIP…	1453	1	1	1	600.374	1198.73	2	1198.73	0.0009	418	428	1	34.36	0.042	T	AIST-2	AILPEALVVKF		N
222	1	AIST-2	AIST_CLUC luciferase-recombinant_sw73 OS=Vargula hilgendorfii GN=NA	63350	553	MKTLILAVALVYCATVHCQDCPYEPDPPNTVPTSCEAKEGECIDSSCGTCTRDILSDGLCENKPGKTCCRMCQYVIECRVEAAGWFRTFYGKRFQFQEPGTYVLGQGTKGGDWKVSITLENLDGTKGAVLTKTRLEVAGDIIDIAQATENPITVNGGADPIIANPYTIGEVTIAVVEMPGFNIAVIEFFKLIVIDILGGRSVRIAPDTANKGMISGLCGDLKMMEDTDFTSDPEQLAIQPKINQEFDGCPLYGNPDDVAYCKGLLEPYKDSCRNPINFYYYTISCAFARCMGGDERASHVLLDYRETCAAPETRGTCVLSGHTFYDTFDKARYQFQGPCKEILMAADCFWNTWDVKVSHRNVDSYTEVEKVRIRKQSTVVELIVDGKQILVGGEAVSIP…	2576	1	1	1	494.625	1480.85	3	1480.85	0.0002	429	440	3	83.09	7.3e-07	F	AIST-2	NFKQLLVVHIRD		P
222	1	AIST-2	AIST_CLUC luciferase-recombinant_sw73 OS=Vargula hilgendorfii GN=NA	63350	553	MKTLILAVALVYCATVHCQDCPYEPDPPNTVPTSCEAKEGECIDSSCGTCTRDILSDGLCENKPGKTCCRMCQYVIECRVEAAGWFRTFYGKRFQFQEPGTYVLGQGTKGGDWKVSITLENLDGTKGAVLTKTRLEVAGDIIDIAQATENPITVNGGADPIIANPYTIGEVTIAVVEMPGFNIAVIEFFKLIVIDILGGRSVRIAPDTANKGMISGLCGDLKMMEDTDFTSDPEQLAIQPKINQEFDGCPLYGNPDDVAYCKGLLEPYKDSCRNPINFYYYTISCAFARCMGGDERASHVLLDYRETCAAPETRGTCVLSGHTFYDTFDKARYQFQGPCKEILMAADCFWNTWDVKVSHRNVDSYTEVEKVRIRKQSTVVELIVDGKQILVGGEAVSIP…	3894	1	1	1	575.998	1724.97	3	1724.97	0.0004	429	442	3	94.85	8.4e-08	F	AIST-2	NFKQLLVVHIRDPF		D
222	1	AIST-2	AIST_CLUC luciferase-recombinant_sw73 OS=Vargula hilgendorfii GN=NA	63350	553	MKTLILAVALVYCATVHCQDCPYEPDPPNTVPTSCEAKEGECIDSSCGTCTRDILSDGLCENKPGKTCCRMCQYVIECRVEAAGWFRTFYGKRFQFQEPGTYVLGQGTKGGDWKVSITLENLDGTKGAVLTKTRLEVAGDIIDIAQATENPITVNGGADPIIANPYTIGEVTIAVVEMPGFNIAVIEFFKLIVIDILGGRSVRIAPDTANKGMISGLCGDLKMMEDTDFTSDPEQLAIQPKINQEFDGCPLYGNPDDVAYCKGLLEPYKDSCRNPINFYYYTISCAFARCMGGDERASHVLLDYRETCAAPETRGTCVLSGHTFYDTFDKARYQFQGPCKEILMAADCFWNTWDVKVSHRNVDSYTEVEKVRIRKQSTVVELIVDGKQILVGGEAVSIP…	6948	1	1	1	738.622	2950.46	4	2950.46	0.002	429	453	4	93.69	7.3e-07	F	AIST-2	NFKQLLVVHIRDPFDGKTCGICGNY		N
222	1	AIST-2	AIST_CLUC luciferase-recombinant_sw73 OS=Vargula hilgendorfii GN=NA	63350	553	MKTLILAVALVYCATVHCQDCPYEPDPPNTVPTSCEAKEGECIDSSCGTCTRDILSDGLCENKPGKTCCRMCQYVIECRVEAAGWFRTFYGKRFQFQEPGTYVLGQGTKGGDWKVSITLENLDGTKGAVLTKTRLEVAGDIIDIAQATENPITVNGGADPIIANPYTIGEVTIAVVEMPGFNIAVIEFFKLIVIDILGGRSVRIAPDTANKGMISGLCGDLKMMEDTDFTSDPEQLAIQPKINQEFDGCPLYGNPDDVAYCKGLLEPYKDSCRNPINFYYYTISCAFARCMGGDERASHVLLDYRETCAAPETRGTCVLSGHTFYDTFDKARYQFQGPCKEILMAADCFWNTWDVKVSHRNVDSYTEVEKVRIRKQSTVVELIVDGKQILVGGEAVSIP…	2507	1	1	1	488.961	1463.86	3	1463.86	0.0004	431	442	2	59.41	0.00012	F	AIST-2	KQLLVVHIRDPF		D
222	1	AIST-2	AIST_CLUC luciferase-recombinant_sw73 OS=Vargula hilgendorfii GN=NA	63350	553	MKTLILAVALVYCATVHCQDCPYEPDPPNTVPTSCEAKEGECIDSSCGTCTRDILSDGLCENKPGKTCCRMCQYVIECRVEAAGWFRTFYGKRFQFQEPGTYVLGQGTKGGDWKVSITLENLDGTKGAVLTKTRLEVAGDIIDIAQATENPITVNGGADPIIANPYTIGEVTIAVVEMPGFNIAVIEFFKLIVIDILGGRSVRIAPDTANKGMISGLCGDLKMMEDTDFTSDPEQLAIQPKINQEFDGCPLYGNPDDVAYCKGLLEPYKDSCRNPINFYYYTISCAFARCMGGDERASHVLLDYRETCAAPETRGTCVLSGHTFYDTFDKARYQFQGPCKEILMAADCFWNTWDVKVSHRNVDSYTEVEKVRIRKQSTVVELIVDGKQILVGGEAVSIP…	1140	1	1	1	548.319	1094.62	2	1094.62	0.0004	434	442	1	53.91	0.00058	L	AIST-2	LVVHIRDPF		D
222	1	AIST-2	AIST_CLUC luciferase-recombinant_sw73 OS=Vargula hilgendorfii GN=NA	63350	553	MKTLILAVALVYCATVHCQDCPYEPDPPNTVPTSCEAKEGECIDSSCGTCTRDILSDGLCENKPGKTCCRMCQYVIECRVEAAGWFRTFYGKRFQFQEPGTYVLGQGTKGGDWKVSITLENLDGTKGAVLTKTRLEVAGDIIDIAQATENPITVNGGADPIIANPYTIGEVTIAVVEMPGFNIAVIEFFKLIVIDILGGRSVRIAPDTANKGMISGLCGDLKMMEDTDFTSDPEQLAIQPKINQEFDGCPLYGNPDDVAYCKGLLEPYKDSCRNPINFYYYTISCAFARCMGGDERASHVLLDYRETCAAPETRGTCVLSGHTFYDTFDKARYQFQGPCKEILMAADCFWNTWDVKVSHRNVDSYTEVEKVRIRKQSTVVELIVDGKQILVGGEAVSIP…	2595	1	1	1	744.816	1487.62	2	1487.62	0.0005	441	453	1	71.21	2.7e-05	D	AIST-2	PFDGKTCGICGNY		N
222	1	AIST-2	AIST_CLUC luciferase-recombinant_sw73 OS=Vargula hilgendorfii GN=NA	63350	553	MKTLILAVALVYCATVHCQDCPYEPDPPNTVPTSCEAKEGECIDSSCGTCTRDILSDGLCENKPGKTCCRMCQYVIECRVEAAGWFRTFYGKRFQFQEPGTYVLGQGTKGGDWKVSITLENLDGTKGAVLTKTRLEVAGDIIDIAQATENPITVNGGADPIIANPYTIGEVTIAVVEMPGFNIAVIEFFKLIVIDILGGRSVRIAPDTANKGMISGLCGDLKMMEDTDFTSDPEQLAIQPKINQEFDGCPLYGNPDDVAYCKGLLEPYKDSCRNPINFYYYTISCAFARCMGGDERASHVLLDYRETCAAPETRGTCVLSGHTFYDTFDKARYQFQGPCKEILMAADCFWNTWDVKVSHRNVDSYTEVEKVRIRKQSTVVELIVDGKQILVGGEAVSIP…	4966	1	1	1	996.915	1991.82	2	1991.81	0.002	441	457	2	120.04	4.2e-10	D	AIST-2	PFDGKTCGICGNYNQDF		S
222	1	AIST-2	AIST_CLUC luciferase-recombinant_sw73 OS=Vargula hilgendorfii GN=NA	63350	553	MKTLILAVALVYCATVHCQDCPYEPDPPNTVPTSCEAKEGECIDSSCGTCTRDILSDGLCENKPGKTCCRMCQYVIECRVEAAGWFRTFYGKRFQFQEPGTYVLGQGTKGGDWKVSITLENLDGTKGAVLTKTRLEVAGDIIDIAQATENPITVNGGADPIIANPYTIGEVTIAVVEMPGFNIAVIEFFKLIVIDILGGRSVRIAPDTANKGMISGLCGDLKMMEDTDFTSDPEQLAIQPKINQEFDGCPLYGNPDDVAYCKGLLEPYKDSCRNPINFYYYTISCAFARCMGGDERASHVLLDYRETCAAPETRGTCVLSGHTFYDTFDKARYQFQGPCKEILMAADCFWNTWDVKVSHRNVDSYTEVEKVRIRKQSTVVELIVDGKQILVGGEAVSIP…	6153	1	1	1	1272.51	2543	2	2543	0.0019	441	462	3	39.4	0.029	D	AIST-2	PFDGKTCGICGNYNQDFSDDSF		D
222	1	AIST-2	AIST_CLUC luciferase-recombinant_sw73 OS=Vargula hilgendorfii GN=NA	63350	553	MKTLILAVALVYCATVHCQDCPYEPDPPNTVPTSCEAKEGECIDSSCGTCTRDILSDGLCENKPGKTCCRMCQYVIECRVEAAGWFRTFYGKRFQFQEPGTYVLGQGTKGGDWKVSITLENLDGTKGAVLTKTRLEVAGDIIDIAQATENPITVNGGADPIIANPYTIGEVTIAVVEMPGFNIAVIEFFKLIVIDILGGRSVRIAPDTANKGMISGLCGDLKMMEDTDFTSDPEQLAIQPKINQEFDGCPLYGNPDDVAYCKGLLEPYKDSCRNPINFYYYTISCAFARCMGGDERASHVLLDYRETCAAPETRGTCVLSGHTFYDTFDKARYQFQGPCKEILMAADCFWNTWDVKVSHRNVDSYTEVEKVRIRKQSTVVELIVDGKQILVGGEAVSIP…	8640	1	1	1	1353.07	5408.26	4	5408.26	0.0034	441	488	5	99.56	8.7e-08	D	AIST-2	PFDGKTCGICGNYNQDFSDDSFDAEGACDLTPNPPGCTEEQKPEAERL		C
222	1	AIST-2	AIST_CLUC luciferase-recombinant_sw73 OS=Vargula hilgendorfii GN=NA	63350	553	MKTLILAVALVYCATVHCQDCPYEPDPPNTVPTSCEAKEGECIDSSCGTCTRDILSDGLCENKPGKTCCRMCQYVIECRVEAAGWFRTFYGKRFQFQEPGTYVLGQGTKGGDWKVSITLENLDGTKGAVLTKTRLEVAGDIIDIAQATENPITVNGGADPIIANPYTIGEVTIAVVEMPGFNIAVIEFFKLIVIDILGGRSVRIAPDTANKGMISGLCGDLKMMEDTDFTSDPEQLAIQPKINQEFDGCPLYGNPDDVAYCKGLLEPYKDSCRNPINFYYYTISCAFARCMGGDERASHVLLDYRETCAAPETRGTCVLSGHTFYDTFDKARYQFQGPCKEILMAADCFWNTWDVKVSHRNVDSYTEVEKVRIRKQSTVVELIVDGKQILVGGEAVSIP…	4013	1	1	1	874.854	1747.69	2	1747.69	-0.0003	443	457	1	51.4	0.0018	F	AIST-2	DGKTCGICGNYNQDF		S
222	1	AIST-2	AIST_CLUC luciferase-recombinant_sw73 OS=Vargula hilgendorfii GN=NA	63350	553	MKTLILAVALVYCATVHCQDCPYEPDPPNTVPTSCEAKEGECIDSSCGTCTRDILSDGLCENKPGKTCCRMCQYVIECRVEAAGWFRTFYGKRFQFQEPGTYVLGQGTKGGDWKVSITLENLDGTKGAVLTKTRLEVAGDIIDIAQATENPITVNGGADPIIANPYTIGEVTIAVVEMPGFNIAVIEFFKLIVIDILGGRSVRIAPDTANKGMISGLCGDLKMMEDTDFTSDPEQLAIQPKINQEFDGCPLYGNPDDVAYCKGLLEPYKDSCRNPINFYYYTISCAFARCMGGDERASHVLLDYRETCAAPETRGTCVLSGHTFYDTFDKARYQFQGPCKEILMAADCFWNTWDVKVSHRNVDSYTEVEKVRIRKQSTVVELIVDGKQILVGGEAVSIP…	8512	1	1	1	1292.04	5164.14	4	5164.13	0.0042	443	488	4	139.17	8e-12	F	AIST-2	DGKTCGICGNYNQDFSDDSFDAEGACDLTPNPPGCTEEQKPEAERL		C
222	1	AIST-2	AIST_CLUC luciferase-recombinant_sw73 OS=Vargula hilgendorfii GN=NA	63350	553	MKTLILAVALVYCATVHCQDCPYEPDPPNTVPTSCEAKEGECIDSSCGTCTRDILSDGLCENKPGKTCCRMCQYVIECRVEAAGWFRTFYGKRFQFQEPGTYVLGQGTKGGDWKVSITLENLDGTKGAVLTKTRLEVAGDIIDIAQATENPITVNGGADPIIANPYTIGEVTIAVVEMPGFNIAVIEFFKLIVIDILGGRSVRIAPDTANKGMISGLCGDLKMMEDTDFTSDPEQLAIQPKINQEFDGCPLYGNPDDVAYCKGLLEPYKDSCRNPINFYYYTISCAFARCMGGDERASHVLLDYRETCAAPETRGTCVLSGHTFYDTFDKARYQFQGPCKEILMAADCFWNTWDVKVSHRNVDSYTEVEKVRIRKQSTVVELIVDGKQILVGGEAVSIP…	8488	1	1	1	1263.29	5049.11	4	5049.11	0.0055	444	488	4	62.12	0.00049	D	AIST-2	GKTCGICGNYNQDFSDDSFDAEGACDLTPNPPGCTEEQKPEAERL		C
222	1	AIST-2	AIST_CLUC luciferase-recombinant_sw73 OS=Vargula hilgendorfii GN=NA	63350	553	MKTLILAVALVYCATVHCQDCPYEPDPPNTVPTSCEAKEGECIDSSCGTCTRDILSDGLCENKPGKTCCRMCQYVIECRVEAAGWFRTFYGKRFQFQEPGTYVLGQGTKGGDWKVSITLENLDGTKGAVLTKTRLEVAGDIIDIAQATENPITVNGGADPIIANPYTIGEVTIAVVEMPGFNIAVIEFFKLIVIDILGGRSVRIAPDTANKGMISGLCGDLKMMEDTDFTSDPEQLAIQPKINQEFDGCPLYGNPDDVAYCKGLLEPYKDSCRNPINFYYYTISCAFARCMGGDERASHVLLDYRETCAAPETRGTCVLSGHTFYDTFDKARYQFQGPCKEILMAADCFWNTWDVKVSHRNVDSYTEVEKVRIRKQSTVVELIVDGKQILVGGEAVSIP…	8716	1	1	1	1418.6	5670.37	4	5670.37	0.0042	444	493	6	69.64	8.4e-05	D	AIST-2	GKTCGICGNYNQDFSDDSFDAEGACDLTPNPPGCTEEQKPEAERLCNSLF		A
222	1	AIST-2	AIST_CLUC luciferase-recombinant_sw73 OS=Vargula hilgendorfii GN=NA	63350	553	MKTLILAVALVYCATVHCQDCPYEPDPPNTVPTSCEAKEGECIDSSCGTCTRDILSDGLCENKPGKTCCRMCQYVIECRVEAAGWFRTFYGKRFQFQEPGTYVLGQGTKGGDWKVSITLENLDGTKGAVLTKTRLEVAGDIIDIAQATENPITVNGGADPIIANPYTIGEVTIAVVEMPGFNIAVIEFFKLIVIDILGGRSVRIAPDTANKGMISGLCGDLKMMEDTDFTSDPEQLAIQPKINQEFDGCPLYGNPDDVAYCKGLLEPYKDSCRNPINFYYYTISCAFARCMGGDERASHVLLDYRETCAAPETRGTCVLSGHTFYDTFDKARYQFQGPCKEILMAADCFWNTWDVKVSHRNVDSYTEVEKVRIRKQSTVVELIVDGKQILVGGEAVSIP…	8377	1	1	1	1151.74	4602.92	4	4602.91	0.0075	448	488	4	56.79	0.0016	C	AIST-2	GICGNYNQDFSDDSFDAEGACDLTPNPPGCTEEQKPEAERL		C
222	1	AIST-2	AIST_CLUC luciferase-recombinant_sw73 OS=Vargula hilgendorfii GN=NA	63350	553	MKTLILAVALVYCATVHCQDCPYEPDPPNTVPTSCEAKEGECIDSSCGTCTRDILSDGLCENKPGKTCCRMCQYVIECRVEAAGWFRTFYGKRFQFQEPGTYVLGQGTKGGDWKVSITLENLDGTKGAVLTKTRLEVAGDIIDIAQATENPITVNGGADPIIANPYTIGEVTIAVVEMPGFNIAVIEFFKLIVIDILGGRSVRIAPDTANKGMISGLCGDLKMMEDTDFTSDPEQLAIQPKINQEFDGCPLYGNPDDVAYCKGLLEPYKDSCRNPINFYYYTISCAFARCMGGDERASHVLLDYRETCAAPETRGTCVLSGHTFYDTFDKARYQFQGPCKEILMAADCFWNTWDVKVSHRNVDSYTEVEKVRIRKQSTVVELIVDGKQILVGGEAVSIP…	1062	1	1	1	537.704	1073.39	2	1073.39	0.0002	454	462	1	62.51	2.5e-05	Y	AIST-2	NQDFSDDSF		D
222	1	AIST-2	AIST_CLUC luciferase-recombinant_sw73 OS=Vargula hilgendorfii GN=NA	63350	553	MKTLILAVALVYCATVHCQDCPYEPDPPNTVPTSCEAKEGECIDSSCGTCTRDILSDGLCENKPGKTCCRMCQYVIECRVEAAGWFRTFYGKRFQFQEPGTYVLGQGTKGGDWKVSITLENLDGTKGAVLTKTRLEVAGDIIDIAQATENPITVNGGADPIIANPYTIGEVTIAVVEMPGFNIAVIEFFKLIVIDILGGRSVRIAPDTANKGMISGLCGDLKMMEDTDFTSDPEQLAIQPKINQEFDGCPLYGNPDDVAYCKGLLEPYKDSCRNPINFYYYTISCAFARCMGGDERASHVLLDYRETCAAPETRGTCVLSGHTFYDTFDKARYQFQGPCKEILMAADCFWNTWDVKVSHRNVDSYTEVEKVRIRKQSTVVELIVDGKQILVGGEAVSIP…	7701	1	1	1	1157.47	3469.39	3	3469.38	0.0053	454	484	3	42.15	0.019	Y	AIST-2	NQDFSDDSFDAEGACDLTPNPPGCTEEQKPE		A
222	1	AIST-2	AIST_CLUC luciferase-recombinant_sw73 OS=Vargula hilgendorfii GN=NA	63350	553	MKTLILAVALVYCATVHCQDCPYEPDPPNTVPTSCEAKEGECIDSSCGTCTRDILSDGLCENKPGKTCCRMCQYVIECRVEAAGWFRTFYGKRFQFQEPGTYVLGQGTKGGDWKVSITLENLDGTKGAVLTKTRLEVAGDIIDIAQATENPITVNGGADPIIANPYTIGEVTIAVVEMPGFNIAVIEFFKLIVIDILGGRSVRIAPDTANKGMISGLCGDLKMMEDTDFTSDPEQLAIQPKINQEFDGCPLYGNPDDVAYCKGLLEPYKDSCRNPINFYYYTISCAFARCMGGDERASHVLLDYRETCAAPETRGTCVLSGHTFYDTFDKARYQFQGPCKEILMAADCFWNTWDVKVSHRNVDSYTEVEKVRIRKQSTVVELIVDGKQILVGGEAVSIP…	7900	1	1	1	1224.16	3669.47	3	3669.46	0.0025	454	486	3	105.73	8.3e-09	Y	AIST-2	NQDFSDDSFDAEGACDLTPNPPGCTEEQKPEAE		R
222	1	AIST-2	AIST_CLUC luciferase-recombinant_sw73 OS=Vargula hilgendorfii GN=NA	63350	553	MKTLILAVALVYCATVHCQDCPYEPDPPNTVPTSCEAKEGECIDSSCGTCTRDILSDGLCENKPGKTCCRMCQYVIECRVEAAGWFRTFYGKRFQFQEPGTYVLGQGTKGGDWKVSITLENLDGTKGAVLTKTRLEVAGDIIDIAQATENPITVNGGADPIIANPYTIGEVTIAVVEMPGFNIAVIEFFKLIVIDILGGRSVRIAPDTANKGMISGLCGDLKMMEDTDFTSDPEQLAIQPKINQEFDGCPLYGNPDDVAYCKGLLEPYKDSCRNPINFYYYTISCAFARCMGGDERASHVLLDYRETCAAPETRGTCVLSGHTFYDTFDKARYQFQGPCKEILMAADCFWNTWDVKVSHRNVDSYTEVEKVRIRKQSTVVELIVDGKQILVGGEAVSIP…	8105	1	1	1	1313.89	3938.65	3	3938.65	0.0032	454	488	3	225.63	2.2e-20	Y	AIST-2	NQDFSDDSFDAEGACDLTPNPPGCTEEQKPEAERL		C
222	1	AIST-2	AIST_CLUC luciferase-recombinant_sw73 OS=Vargula hilgendorfii GN=NA	63350	553	MKTLILAVALVYCATVHCQDCPYEPDPPNTVPTSCEAKEGECIDSSCGTCTRDILSDGLCENKPGKTCCRMCQYVIECRVEAAGWFRTFYGKRFQFQEPGTYVLGQGTKGGDWKVSITLENLDGTKGAVLTKTRLEVAGDIIDIAQATENPITVNGGADPIIANPYTIGEVTIAVVEMPGFNIAVIEFFKLIVIDILGGRSVRIAPDTANKGMISGLCGDLKMMEDTDFTSDPEQLAIQPKINQEFDGCPLYGNPDDVAYCKGLLEPYKDSCRNPINFYYYTISCAFARCMGGDERASHVLLDYRETCAAPETRGTCVLSGHTFYDTFDKARYQFQGPCKEILMAADCFWNTWDVKVSHRNVDSYTEVEKVRIRKQSTVVELIVDGKQILVGGEAVSIP…	8356	1	1	1	1520.98	4559.91	3	4559.91	0.0052	454	493	5	71.91	5.4e-05	Y	AIST-2	NQDFSDDSFDAEGACDLTPNPPGCTEEQKPEAERLCNSLF		A
222	1	AIST-2	AIST_CLUC luciferase-recombinant_sw73 OS=Vargula hilgendorfii GN=NA	63350	553	MKTLILAVALVYCATVHCQDCPYEPDPPNTVPTSCEAKEGECIDSSCGTCTRDILSDGLCENKPGKTCCRMCQYVIECRVEAAGWFRTFYGKRFQFQEPGTYVLGQGTKGGDWKVSITLENLDGTKGAVLTKTRLEVAGDIIDIAQATENPITVNGGADPIIANPYTIGEVTIAVVEMPGFNIAVIEFFKLIVIDILGGRSVRIAPDTANKGMISGLCGDLKMMEDTDFTSDPEQLAIQPKINQEFDGCPLYGNPDDVAYCKGLLEPYKDSCRNPINFYYYTISCAFARCMGGDERASHVLLDYRETCAAPETRGTCVLSGHTFYDTFDKARYQFQGPCKEILMAADCFWNTWDVKVSHRNVDSYTEVEKVRIRKQSTVVELIVDGKQILVGGEAVSIP…	7801	1	1	1	1194.85	3581.52	3	3581.52	0.005	457	488	3	135.12	3e-11	D	AIST-2	FSDDSFDAEGACDLTPNPPGCTEEQKPEAERL		C
222	1	AIST-2	AIST_CLUC luciferase-recombinant_sw73 OS=Vargula hilgendorfii GN=NA	63350	553	MKTLILAVALVYCATVHCQDCPYEPDPPNTVPTSCEAKEGECIDSSCGTCTRDILSDGLCENKPGKTCCRMCQYVIECRVEAAGWFRTFYGKRFQFQEPGTYVLGQGTKGGDWKVSITLENLDGTKGAVLTKTRLEVAGDIIDIAQATENPITVNGGADPIIANPYTIGEVTIAVVEMPGFNIAVIEFFKLIVIDILGGRSVRIAPDTANKGMISGLCGDLKMMEDTDFTSDPEQLAIQPKINQEFDGCPLYGNPDDVAYCKGLLEPYKDSCRNPINFYYYTISCAFARCMGGDERASHVLLDYRETCAAPETRGTCVLSGHTFYDTFDKARYQFQGPCKEILMAADCFWNTWDVKVSHRNVDSYTEVEKVRIRKQSTVVELIVDGKQILVGGEAVSIP…	7671	1	1	1	1145.83	3434.46	3	3434.45	0.0041	458	488	2	133.41	4.1e-11	F	AIST-2	SDDSFDAEGACDLTPNPPGCTEEQKPEAERL		C
222	1	AIST-2	AIST_CLUC luciferase-recombinant_sw73 OS=Vargula hilgendorfii GN=NA	63350	553	MKTLILAVALVYCATVHCQDCPYEPDPPNTVPTSCEAKEGECIDSSCGTCTRDILSDGLCENKPGKTCCRMCQYVIECRVEAAGWFRTFYGKRFQFQEPGTYVLGQGTKGGDWKVSITLENLDGTKGAVLTKTRLEVAGDIIDIAQATENPITVNGGADPIIANPYTIGEVTIAVVEMPGFNIAVIEFFKLIVIDILGGRSVRIAPDTANKGMISGLCGDLKMMEDTDFTSDPEQLAIQPKINQEFDGCPLYGNPDDVAYCKGLLEPYKDSCRNPINFYYYTISCAFARCMGGDERASHVLLDYRETCAAPETRGTCVLSGHTFYDTFDKARYQFQGPCKEILMAADCFWNTWDVKVSHRNVDSYTEVEKVRIRKQSTVVELIVDGKQILVGGEAVSIP…	8154	1	1	1	1352.91	4055.71	3	4055.71	0.004	458	493	4	49.34	0.011	F	AIST-2	SDDSFDAEGACDLTPNPPGCTEEQKPEAERLCNSLF		A
[truncated: 81 more rows]

## Sheet: 3mix-semi
Supplementary table 5. Identification of Cluc-derived peptides by LC/MS followed by Mascot database search for Trypsin+Lys-C+Chymotrypsin digest.
#pep/acc	prot_hit_num	prot_acc	prot_desc	prot_mass	prot_len	prot_seq	pep_query	pep_rank	pep_isbold	pep_isunique	pep_exp_mz	pep_exp_mr	pep_exp_z	pep_calc_mr	pep_delta	pep_start	pep_end	pep_miss	pep_score	pep_expect	pep_res_before	prot_acc	pep_seq	pep_var_mod_pos (1: ammonia-loss, 2: pyro-Glu, 3: oxidation (M), 4: H1HN1 (ST))	pep_res_after	pep_var_mod	pep_summed_mod_pos	pep_local_mod_pos
[truncated: 181 more rows]

## Sheet: 3mix-AT-semi
Supplementary table 6. Identification of Cluc-derived peptides by LC/MS followed by Mascot database search for acid-treated Trypsin+Lys-C+Chymotrypsin digest.
[truncated: 243 more rows]
